# Supplementary material for: Characterization of nAChRs in Nematostella vectensis supports neuronal and non-neuronal roles in the cnidarian–bilaterian common ancestor
Source: EvoDevo. 2019 Nov 2;10:27. doi: 10.1186/s13227-019-0136-3 (PMC6825365; doi:10.1186/s13227-019-0136-3)
Supplement: Supplementary file 4 — Additional file 4: Table S1. Primers used for amplification. Each gene is listed as named in the paper and with the N. vectensis JGI gene ID name. Forward primer is on top and reverse primer is on the bottom for each gene listed. All primers are 5′ → 3′. [file 13227_2019_136_MOESM4_ESM.xlsx]

## Sheet: primers
Gene	Primers (5'-->3')
NvnAChRaA : 31824	CAGTTGTCATAGCAGCACGAG
	CAGATTACAGACAGCACCGTAC
NvnAChRaB: 50745	GTGATCTTCTCACGACATAC
	CTCGTTGATGTCGGGATTC
NvnAChRalphaC : 11255	TTCTTCGGTATCGCTTACAC
	TCGACTCGTAGATGTTTAGC
NvnAChRalphaD : 214990	CCAACGGAAGACATCAAGAAAGACC
	AATGATTCGATGACGAGGGTGAC
NvnAChRalphaE : 91941	GATAAGCGGTGAATGGGCATT
	CAGATAAAGAGCCAAGGTTGAG
NvnAChRalphaF : 61041	CTACTGAGTAACTATCGCAAG
	TGCCTCGGTAGTGGATATTG
NvnAChRalphaG : 85724	GCACGGCGTGTCTCTTACAG
	CCGGTTAATCACGTTTGCTGC
NvnAChRalphaH : 85091	GACCCGTTCTGAATAGCAAT
	TTTGGCATCTCGACAACTAG
NvnAChRalphaI : 205808	CACAGTTAGTGTTTGGATTCG
	TCCGCCAGCACGTTTATATC
NvnAChRalphaJ : 199721	CTCCACTACTATTGTCACTCCT
	TTTGGTGGCTTCATCATCAG
NvnAChRalphaK : 110265	GTGGTATTCACCCAACATACT
	CTTGTTGGAGCGAGTAGAAT
NvnAChRalphaL : 205856	AACTTGGACTCACACTCAAC
	TGTCACCGTCTCATCATCTAG
NvnAChRalphaM : 32916	CGACCCTGTTCAAAGACTAC
	GCGAGTTCTTGTGATAGATC
NvnAChRalphaN : 205855	TGCTGTTCATGGATGTTTGC
	CAGGAGTAGAAGATGGAGATG
NvnAChRalphaO : 40806	CGTGCTCCATGTGAAAGATC
	TGGAAGCCATGAAGAACTTG
NvnAChRalphaP : 87907	CTCTTAGTGGTCATCTCTGG
	GCTACCAACACCATTGTGAC
NvnAChRalphaQ : 198343	CAGAAACTTGTTTGCTCTTCCTCC
	ATGGTTTCGGTTCTGCTTCGTC
NvnAChRalphaR : 198927	GTCTCGTGGAGAGTAGAAATGGATC
	AGGAGTGTTTGGTGGTTTGACATC
NvnAChRalphaS : 200917	TGGAGAGCTGTCTGCGAGTAC
	TGACCCACTTTGGCAAGTCC
NvnAChRalphaT : 40919	TATTCTAAAGACGCACGGCCAG
	GCTCATTGGCTTCTTTGTGGTGTC
NvnAChRalphaU : 91696	GATATGCCCGCCACTAAACAC
	GCTGACGGCGCTGATATAATG
NvnAChRalphaV : 205808	TCTTGCTGCTGATACTGCTTG
	GTGCTCATTCTGCGCCGTTC
NvnAChRalphaW : 57113	CGTTGTGTGTTTGCTTGGTTC
	GAGAACAGCATCCGCACAGC
NvnAChRalphaX : 91371	CAAAGCGGACAGAGGTTGTG
	GGAATCTCACCACAGGGTAAC
NvnAChRalphaY : 79911	CATGGATGGGAATGGCGCTG
	ATTGCGCCGAAGGTACACAC
NvnAChRalphaZ : 97337	CGACCTGGATGAAAGAAACC
	GCGATGTTCATGGTAACAGTC
