# Supplementary material for: Characterization of nAChRs in Nematostella vectensis supports neuronal and non-neuronal roles in the cnidarian–bilaterian common ancestor
Source: EvoDevo. 2019 Nov 2;10:27. doi: 10.1186/s13227-019-0136-3 (PMC6825365; doi:10.1186/s13227-019-0136-3)
Supplement: Supplementary file 9 — Additional file 9: Table S2. Unedited amino acid alignment. The unedited protein alignment of confirmed bilaterian muscarinic and nicotinic acetylcholine receptors, GABAergic receptors, a confirmed Hydra muscarinic acetylcholine receptor, and the potential N. vectensis nicotinic acetylcholine receptors and cnidarian nicotinic acetylcholine receptors. Asterisks indicate the cysteines that make up the cysteine loop that defines the family. [file 13227_2019_136_MOESM9_ESM.xls]

## Sheet: Sequence Data
Domain: Data
Hsapiens chrna1	-	-	-	-	-	-	-	-	-	-	-	-	-	-	-	-	-	-	-	-	-	-	-	-	-	-	-	-	-	-	-	-	-	-	-	-	-	-	-	-	-	-	-	-	-	-	-	-	-
Hsapiens chrna2	-	-	-	-	-	-	-	-	-	-	-	-	-	-	-	-	-	-	-	-	-	-	-	-	-	-	-	-	-	-	-	-	-	-	-	-	-	-	-	-	-	-	-	-	-	-	-	-	-
Hsapiens chrna3	-	-	-	-	-	-	-	-	-	-	-	-	-	-	-	-	-	-	-	-	-	-	-	-	-	-	-	-	-	-	-	-	-	-	-	-	-	-	-	-	-	-	-	-	-	-	-	-	-
Hsapiens chrna4	-	-	-	-	-	-	-	-	-	-	-	-	-	-	-	-	-	-	-	-	-	-	-	-	-	-	-	-	-	-	-	-	-	-	-	-	-	-	-	-	-	-	-	-	-	-	-	-	-
Hsapiens chrna5	-	-	-	-	-	-	-	-	-	-	-	-	-	-	-	-	-	-	-	-	-	-	-	-	-	-	-	-	-	-	-	-	-	-	-	-	-	-	-	-	-	-	-	-	-	-	-	-	-
Hsapiens chrna6	-	-	-	-	-	-	-	-	-	-	-	-	-	-	-	-	-	-	-	-	-	-	-	-	-	-	-	-	-	-	-	-	-	-	-	-	-	-	-	-	-	-	-	-	-	-	-	-	-
Hsapiens chrna7	-	-	-	-	-	-	-	-	-	-	-	-	-	-	-	-	-	-	-	-	-	-	-	-	-	-	-	-	-	-	-	-	-	-	-	-	-	-	-	-	-	-	-	-	-	-	-	-	-
Hsapiens chrna9	-	-	-	-	-	-	-	-	-	-	-	-	-	-	-	-	-	-	-	-	-	-	-	-	-	-	-	-	-	-	-	-	-	-	-	-	-	-	-	-	-	-	-	-	-	-	-	-	-
Hsapiens chrna10	-	-	-	-	-	-	-	-	-	-	-	-	-	-	-	-	-	-	-	-	-	-	-	-	-	-	-	-	-	-	-	-	-	-	-	-	-	-	-	-	-	-	-	-	-	-	-	-	-
Ptroglodoytes chrna1	-	-	-	-	-	-	-	-	-	-	-	-	-	-	-	-	-	-	-	-	-	-	-	-	-	-	-	-	-	-	-	-	-	-	-	-	-	-	-	-	-	-	-	-	-	-	-	-	-
Ptroglodoytes chrna2	-	-	-	-	-	-	-	-	-	-	-	-	-	-	-	-	-	-	-	-	-	-	-	-	-	-	-	-	-	-	-	-	-	-	-	-	-	-	-	-	-	-	-	-	-	-	-	-	-
Ptroglodoytes chrna3	-	-	-	-	-	-	-	-	-	-	-	-	-	-	-	-	-	-	-	-	-	-	-	-	-	-	-	-	-	-	-	-	-	-	-	-	-	-	-	-	-	-	-	-	-	-	-	-	-
Ptroglodoytes chrna4	-	-	-	-	-	-	-	-	-	-	-	-	-	-	-	-	-	-	-	-	-	-	-	-	-	-	-	-	-	-	-	-	-	-	-	-	-	-	-	-	-	-	-	-	-	-	-	-	-
Ptroglodoytes chrna5	-	-	-	-	-	-	-	-	-	-	-	-	-	-	-	-	-	-	-	-	-	-	-	-	-	-	-	-	-	-	-	-	-	-	-	-	-	-	-	-	-	-	-	-	-	-	-	-	-
Ptroglodoytes chrna6	-	-	-	-	-	-	-	-	-	-	-	-	-	-	-	-	-	-	-	-	-	-	-	-	-	-	-	-	-	-	-	-	-	-	-	-	-	-	-	-	-	-	-	-	-	-	-	-	-
Ptroglodoytes chrna7	-	-	-	-	-	-	-	-	-	-	-	-	-	-	-	-	-	-	-	-	-	-	-	-	-	-	-	-	-	-	-	-	-	-	-	-	-	-	-	-	-	-	-	-	-	-	-	-	-
Ptroglodoytes chrna9	-	-	-	-	-	-	-	-	-	-	-	-	-	-	-	-	-	-	-	-	-	-	-	-	-	-	-	-	-	-	-	-	-	-	-	-	-	-	-	-	-	-	-	-	-	-	-	-	-
Ptroglodytes chrna10	-	-	-	-	-	-	-	-	-	-	-	-	-	-	-	-	-	-	-	-	-	-	-	-	-	-	-	-	-	-	-	-	-	-	-	-	-	-	-	-	-	-	-	-	-	-	-	-	-
Mmulatta chrna1	-	-	-	-	-	-	-	-	-	-	-	-	-	-	-	-	-	-	-	-	-	-	-	-	-	-	-	-	-	-	-	-	-	-	-	-	-	-	-	-	-	-	-	-	-	-	-	-	-
Mmulatta chrna2	-	-	-	-	-	-	-	-	-	-	-	-	-	-	-	-	-	-	-	-	-	-	-	-	-	-	-	-	-	-	-	-	-	-	-	-	-	-	-	-	-	-	-	-	-	-	-	-	-
Mmulatta chrna3	-	-	-	-	-	-	-	-	-	-	-	-	-	-	-	-	-	-	-	-	-	-	-	-	-	-	-	-	-	-	-	-	-	-	-	-	-	-	-	-	-	-	-	-	-	-	-	-	-
Mmulatta Chrna4	-	-	-	-	-	-	-	-	-	-	-	-	-	-	-	-	-	-	-	-	-	-	-	-	-	-	-	-	-	-	-	-	-	-	-	-	-	-	-	-	-	-	-	-	-	-	-	-	-
Mmulatta chrna5	-	-	-	-	-	-	-	-	-	-	-	-	-	-	-	-	-	-	-	-	-	-	-	-	-	-	-	-	-	-	-	-	-	-	-	-	-	-	-	-	-	-	-	-	-	-	-	-	-
Mmulatta chrna6	-	-	-	-	-	-	-	-	-	-	-	-	-	-	-	-	-	-	-	-	-	-	-	-	-	-	-	-	-	-	-	-	-	-	-	-	-	-	-	-	-	-	-	-	-	-	-	-	-
Mmulatta chrna7	-	-	-	-	-	-	-	-	-	-	-	-	-	-	-	-	-	-	-	-	-	-	-	-	-	-	-	-	-	-	-	-	-	-	-	-	-	-	-	-	-	-	-	-	-	-	-	-	-
Mmulatta chrna9	-	-	-	-	-	-	-	-	-	-	-	-	-	-	-	-	-	-	-	-	-	-	-	-	-	-	-	-	-	-	-	-	-	-	-	-	-	-	-	-	-	-	-	-	-	-	-	-	-
Mmulatta chrna10	-	-	-	-	-	-	-	-	-	-	-	-	-	-	-	-	-	-	-	-	-	-	-	-	-	-	-	-	-	-	-	-	-	-	-	-	-	-	-	-	-	-	-	-	-	-	-	-	-
Clupus familiaris chrna1	-	-	-	-	-	-	-	-	-	-	-	-	-	-	-	-	-	-	-	-	-	-	-	-	-	-	-	-	-	-	-	-	-	-	-	-	-	-	-	-	-	-	-	-	-	-	-	-	-
Clupus familaris chrna2	-	-	-	-	-	-	-	-	-	-	-	-	-	-	-	-	-	-	-	-	-	-	-	-	-	-	-	-	-	-	-	-	-	-	-	-	-	-	-	-	-	-	-	-	-	-	-	-	-
Clupus familiaris chrna3	-	-	-	-	-	-	-	-	-	-	-	-	-	-	-	-	-	-	-	-	-	-	-	-	-	-	-	-	-	-	-	-	-	-	-	-	-	-	-	-	-	-	-	-	-	-	-	-	-
Clupus familiaris chrna4	-	-	-	-	-	-	-	-	-	-	-	-	-	-	-	-	-	-	-	-	-	-	-	-	-	-	-	-	-	-	-	-	-	-	-	-	-	-	-	-	-	-	-	-	-	-	-	-	-
Clupus familaris chrna6	-	-	-	-	-	-	-	-	-	-	-	-	-	-	-	-	-	-	-	-	-	-	-	-	-	-	-	-	-	-	-	-	-	-	-	-	-	-	-	-	-	-	-	-	-	-	-	-	-
Clupus familaris chrna7	-	-	-	-	-	-	-	-	-	-	-	-	-	-	-	-	-	-	-	-	-	-	-	-	-	-	-	-	-	-	-	-	-	-	-	-	-	-	-	-	-	-	-	-	-	-	-	-	-
Clupus familaris chrna9	M	-	-	-	-	-	-	-	C	T	V	S	L	S	-	-	-	S	P	S	V	L	V	R	L	-	-	-	-	-	-	-	-	-	-	-	-	-	-	-	-	-	-	-	-	-	-	-	-
B taurus chrna1	-	-	-	-	-	-	-	-	-	-	-	-	-	-	-	-	-	-	-	-	-	-	-	-	-	-	-	-	-	-	-	-	-	-	-	-	-	-	-	-	-	-	-	-	-	-	-	-	-
Btaurus chrna2	-	-	-	-	-	-	-	-	-	-	-	-	-	-	-	-	-	-	-	-	-	-	-	-	-	-	-	-	-	-	-	-	-	-	-	-	-	-	-	-	-	-	-	-	-	-	-	-	-
Btaurus chrna3	-	-	-	-	-	-	-	-	-	-	-	-	-	-	-	-	-	-	-	-	-	-	-	-	-	-	-	-	-	-	-	-	-	-	-	-	-	-	-	-	-	-	-	-	-	-	-	-	-
Btaurus chrna4	-	-	-	-	-	-	-	-	-	-	-	-	-	-	-	-	-	-	-	-	-	-	-	-	-	-	-	-	-	-	-	-	-	-	-	-	-	-	-	-	-	-	-	-	-	-	-	-	-
Btaurus chrna5	-	-	-	-	-	-	-	-	-	-	-	-	-	-	-	-	-	-	-	-	-	-	-	-	-	-	-	-	-	-	-	-	-	-	-	-	-	-	-	-	-	-	-	-	-	-	-	-	-
Btaurus chrna6	-	-	-	-	-	-	-	-	-	-	-	-	-	-	-	-	-	-	-	-	-	-	-	-	-	-	-	-	-	-	-	-	-	-	-	-	-	-	-	-	-	-	-	-	-	-	-	-	-
Btaurus chrna7	-	-	-	-	-	-	-	-	-	-	-	-	-	-	-	-	-	-	-	-	-	-	-	-	-	-	-	-	-	-	-	-	-	-	-	-	-	-	-	-	-	-	-	-	-	-	-	-	-
Btaurus chrna9	-	-	-	-	-	-	-	-	-	-	-	-	-	-	-	-	-	-	-	-	-	-	-	-	-	-	-	-	-	-	-	-	-	-	-	-	-	-	-	-	-	-	-	-	-	-	-	-	-
Btaurus chrna10	-	-	-	-	-	-	-	-	-	-	-	-	-	-	-	-	-	-	-	-	-	-	-	-	-	-	-	-	-	-	-	-	-	-	-	-	-	-	-	-	-	-	-	-	-	-	-	-	-
Rnorvegicus chrna1	-	-	-	-	-	-	-	-	-	-	-	-	-	-	-	-	-	-	-	-	-	-	-	-	-	-	-	-	-	-	-	-	-	-	-	-	-	-	-	-	-	-	-	-	-	-	-	-	-
Rnorvegicus chrna2	-	-	-	-	-	-	-	-	-	-	-	-	-	-	-	-	-	-	-	-	-	-	-	-	-	-	-	-	-	-	-	-	-	-	-	-	-	-	-	-	-	-	-	-	-	-	-	-	-
Rnorvegicus chrna3	-	-	-	-	-	-	-	-	-	-	-	-	-	-	-	-	-	-	-	-	-	-	-	-	-	-	-	-	-	-	-	-	-	-	-	-	-	-	-	-	-	-	-	-	-	-	-	-	-
Rnorvegicus chrna4	-	-	-	-	-	-	-	-	-	-	-	-	-	-	-	-	-	-	-	-	-	-	-	-	-	-	-	-	-	-	-	-	-	-	-	-	-	-	-	-	-	-	-	-	-	-	-	-	-
Rnorvegicus chrna5	-	-	-	-	-	-	-	-	-	-	-	-	-	-	-	-	-	-	-	-	-	-	-	-	-	-	-	-	-	-	-	-	-	-	-	-	-	-	-	-	-	-	-	-	-	-	-	-	-
Rnorvegicus chrna6	-	-	-	-	-	-	-	-	-	-	-	-	-	-	-	-	-	-	-	-	-	-	-	-	-	-	-	-	-	-	-	-	-	-	-	-	-	-	-	-	-	-	-	-	-	-	-	-	-
Rnorvegicus chrna7	-	-	-	-	-	-	-	-	-	-	-	-	-	-	-	-	-	-	-	-	-	-	-	-	-	-	-	-	-	-	-	-	-	-	-	-	-	-	-	-	-	-	-	-	-	-	-	-	-
Rnorvegicus chrna9	-	-	-	-	-	-	-	-	-	-	-	-	-	-	-	-	-	-	-	-	-	-	-	-	-	-	-	-	-	-	-	-	-	-	-	-	-	-	-	-	-	-	-	-	-	-	-	-	-
Rnorvegicus chrna10	-	-	-	-	-	-	-	-	-	-	-	-	-	-	-	-	-	-	-	-	-	-	-	-	-	-	-	-	-	-	-	-	-	-	-	-	-	-	-	-	-	-	-	-	-	-	-	-	-
Mmusculus Chrna1	-	-	-	-	-	-	-	-	-	-	-	-	-	-	-	-	-	-	-	-	-	-	-	-	-	-	-	-	-	-	-	-	-	-	-	-	-	-	-	-	-	-	-	-	-	-	-	-	-
Mmusculus Chrna2	-	-	-	-	-	-	-	-	-	-	-	-	-	-	-	-	-	-	-	-	-	-	-	-	-	-	-	-	-	-	-	-	-	-	-	-	-	-	-	-	-	-	-	-	-	-	-	-	-
Mmusculus Chrna3	-	-	-	-	-	-	-	-	-	-	-	-	-	-	-	-	-	-	-	-	-	-	-	-	-	-	-	-	-	-	-	-	-	-	-	-	-	-	-	-	-	-	-	-	-	-	-	-	-
Mmusculus Chrna4	-	-	-	-	-	-	-	-	-	-	-	-	-	-	-	-	-	-	-	-	-	-	-	-	-	-	-	-	-	-	-	-	-	-	-	-	-	-	-	-	-	-	-	-	-	-	-	-	-
Mmusculus Chrna5	-	-	-	-	-	-	-	-	-	-	-	-	-	-	-	-	-	-	-	-	-	-	-	-	-	-	-	-	-	-	-	-	-	-	-	-	-	-	-	-	-	-	-	-	-	-	-	-	-
Mmusculus Chrna6	-	-	-	-	-	-	-	-	-	-	-	-	-	-	-	-	-	-	-	-	-	-	-	-	-	-	-	-	-	-	-	-	-	-	-	-	-	-	-	-	-	-	-	-	-	-	-	-	-
Mmusculus Chrna7	-	-	-	-	-	-	-	-	-	-	-	-	-	-	-	-	-	-	-	-	-	-	-	-	-	-	-	-	-	-	-	-	-	-	-	-	-	-	-	-	-	-	-	-	-	-	-	-	-
Mmusculus Chrna9	-	-	-	-	-	-	-	-	-	-	-	-	-	-	-	-	-	-	-	-	-	-	-	-	-	-	-	-	-	-	-	-	-	-	-	-	-	-	-	-	-	-	-	-	-	-	-	-	-
Mmusculus Chrna10	-	-	-	-	-	-	-	-	-	-	-	-	-	-	-	-	-	-	-	-	-	-	-	-	-	-	-	-	-	-	-	-	-	-	-	-	-	-	-	-	-	-	-	-	-	-	-	-	-
Ggallus chrna1	-	-	-	-	-	-	-	-	-	-	-	-	-	-	-	-	-	-	-	-	-	-	-	-	-	-	-	-	-	-	-	-	-	-	-	-	-	-	-	-	-	-	-	-	-	-	-	-	-
Ggallus chrna2	-	-	-	-	-	-	-	-	-	-	-	-	-	-	-	-	-	-	-	-	-	-	-	-	-	-	-	-	-	-	-	-	-	-	-	-	-	-	-	-	-	-	-	-	-	-	-	-	-
Ggallus chrna3	-	-	-	-	-	-	-	-	-	-	-	-	-	-	-	-	-	-	-	-	-	-	-	-	-	-	-	-	-	-	-	-	-	-	-	-	-	-	-	-	-	-	-	-	-	-	-	-	-
Ggallus chrna4	-	-	-	-	-	-	-	-	-	-	-	-	-	-	-	-	-	-	-	-	-	-	-	-	-	-	-	-	-	-	-	-	-	-	-	-	-	-	-	-	-	-	-	-	-	-	-	-	-
Ggallus chrna5	-	-	-	-	-	-	-	-	-	-	-	-	-	-	-	-	-	-	-	-	-	-	-	-	-	-	-	-	-	-	-	-	-	-	-	-	-	-	-	-	-	-	-	-	-	-	-	-	-
Ggallus chrna6	-	-	-	-	-	-	-	-	-	-	-	-	-	-	-	-	-	-	-	-	-	-	-	-	-	-	-	-	-	-	-	-	-	-	-	-	-	-	-	-	-	-	-	-	-	-	-	-	-
Ggallus chrna7	-	-	-	-	-	-	-	-	-	-	-	-	-	-	-	-	-	-	-	-	-	-	-	-	-	-	-	-	-	-	-	-	-	-	-	-	-	-	-	-	-	-	-	-	-	-	-	-	-
Ggallues chrna7L	-	-	-	-	-	-	-	-	-	-	-	-	-	-	-	-	-	-	-	-	-	-	-	-	-	-	-	-	-	-	-	-	-	-	-	-	-	-	-	-	-	-	-	-	-	-	-	-	-
Ggallus chrna9	-	-	-	-	-	-	-	-	-	-	-	-	-	-	-	-	-	-	-	-	-	-	-	-	-	-	-	-	-	-	-	-	-	-	-	-	-	-	-	-	-	-	-	-	-	-	-	-	-
Ggallus chrna10	-	-	-	-	-	-	-	-	-	-	-	-	-	-	-	-	-	-	-	-	-	-	-	-	-	-	-	-	-	-	-	-	-	-	-	-	-	-	-	-	-	-	-	-	-	-	-	-	-
Xtropicalis chrna1	-	-	-	-	-	-	-	-	-	-	-	-	-	-	-	-	-	-	-	-	-	-	-	-	-	-	-	-	-	-	-	-	-	-	-	-	-	-	-	-	-	-	-	-	-	-	-	-	-
Xtropicalis chnra2	-	-	-	-	-	-	-	-	-	-	-	-	-	-	-	-	-	-	-	-	-	-	-	-	-	-	-	-	-	-	-	-	-	-	-	-	-	-	-	-	-	-	-	-	-	-	-	-	-
Xtropicalis chrna3	-	-	-	-	-	-	-	-	-	-	-	-	-	-	-	-	-	-	-	-	-	-	-	-	-	-	-	-	-	-	-	-	-	-	-	-	-	-	-	-	-	-	-	-	-	-	-	-	-
Xtropicalis chrna4	M	G	A	R	I	P	R	G	A	R	L	S	A	N	M	G	A	R	I	P	C	G	A	R	L	S	A	N	M	G	A	R	I	P	C	G	A	R	L	S	A	N	M	G	A	R	I	P	S
Xtropicalis Chrna5	-	-	-	-	-	-	-	-	-	-	-	-	-	-	-	-	-	-	-	-	-	-	-	-	-	-	-	-	-	-	-	-	-	-	-	-	-	-	-	-	-	-	-	-	-	-	-	-	-
Xtropicalis chrna6	-	-	-	-	-	-	-	-	-	-	-	-	-	-	-	-	-	-	-	-	-	-	-	-	-	-	-	-	-	-	-	-	-	-	-	-	-	-	-	-	-	-	-	-	-	-	-	-	-
Xtropicalis chrna7	-	-	-	-	-	-	-	-	-	-	-	-	-	-	-	-	-	-	-	-	-	-	-	-	-	-	-	-	-	-	-	-	-	-	-	-	-	-	-	-	-	-	-	-	-	-	-	-	-
Xtropicalis chrna9	-	-	-	-	-	-	-	-	-	-	-	-	-	-	-	-	-	-	-	-	-	-	-	-	-	-	-	-	-	-	-	-	-	-	-	-	-	-	-	-	-	-	-	-	-	-	-	-	-
Xtropicalis chrna10	-	-	-	-	-	-	-	-	-	-	-	-	-	-	-	-	-	-	-	-	-	-	-	-	-	-	-	-	-	-	-	-	-	-	-	-	-	-	-	-	-	-	-	-	-	-	-	-	-
Drerio Chrna1	-	-	-	-	-	-	-	-	-	-	-	-	-	-	-	-	-	-	-	-	-	-	-	-	-	-	-	-	-	-	-	-	-	-	-	-	-	-	-	-	-	-	-	-	-	-	-	-	-
Drerio Chrna2a	-	-	-	-	-	-	-	-	-	-	-	-	-	-	-	-	-	-	-	-	-	-	-	-	-	-	-	-	-	-	-	-	-	-	-	-	-	-	-	-	-	-	-	-	-	-	-	-	-
Drerio Chrna3	-	-	-	-	-	-	-	-	-	-	-	-	-	-	-	-	-	-	-	-	-	-	-	-	-	-	-	-	-	-	-	-	-	-	-	-	-	-	-	-	-	-	-	-	-	-	-	-	-
Drerio Chrna4b	-	-	-	-	-	-	-	-	-	-	-	-	-	-	-	-	-	-	-	-	-	-	-	-	-	-	-	-	-	-	-	-	-	-	-	-	-	-	-	-	-	-	-	-	-	-	-	-	-
Drerio Chrna5	-	-	-	-	-	-	-	-	-	-	-	-	-	-	-	-	-	-	-	-	-	-	-	-	-	-	-	-	-	-	-	-	-	-	-	-	-	-	-	-	-	-	-	-	-	-	-	-	-
Drerio Chrna6	-	-	-	-	-	-	-	-	-	-	-	-	-	-	-	-	-	-	-	-	-	-	-	-	-	-	-	-	-	-	-	-	-	-	-	-	-	-	-	-	-	-	-	-	-	-	-	-	-
Drerio Chrna7	-	-	-	-	-	-	-	-	-	-	-	-	-	-	-	-	-	-	-	-	-	-	-	-	-	-	-	-	-	-	-	-	-	-	-	-	-	-	-	-	-	-	-	-	-	-	-	-	-
Drerio chrna7L/8	-	-	-	-	-	-	-	-	-	-	-	-	-	-	-	-	-	-	-	-	-	-	-	-	-	-	-	-	-	-	-	-	-	-	-	-	-	-	-	-	-	-	-	-	-	-	-	-	-
Drerio chrna9	-	-	-	-	-	-	-	-	-	-	-	-	-	-	-	-	-	-	-	-	-	-	-	-	-	-	-	-	-	-	-	-	-	-	-	-	-	-	-	-	-	-	-	-	-	-	-	-	-
Drerio chrna10	-	-	-	-	-	-	-	-	-	-	-	-	-	-	-	-	-	-	-	-	-	-	-	-	-	-	-	-	-	-	-	-	-	-	-	-	-	-	-	-	-	-	-	-	-	-	-	-	-
Cintestinalis chrna1	-	-	-	-	-	-	-	-	-	-	-	-	-	-	-	-	-	-	-	-	-	-	-	-	-	-	-	-	-	-	-	-	-	-	-	-	-	-	-	-	-	-	-	-	-	-	-	-	-
Cintestinalis chrna3like	-	-	-	-	-	-	-	-	-	-	-	-	-	-	-	-	-	-	-	-	-	-	-	-	-	-	-	-	-	-	-	-	-	-	-	-	-	-	-	-	-	-	-	-	-	-	-	-	-
Cintestinalis chrna6	-	-	-	-	-	-	-	-	-	-	-	-	-	-	-	-	-	-	-	-	-	-	-	-	-	-	-	-	-	-	-	-	-	-	-	-	-	-	-	-	-	-	-	-	-	-	-	-	-
Cintestinalis chrna7like	M	A	G	G	-	-	-	-	-	-	V	E	-	-	-	-	-	-	-	-	-	-	-	-	-	-	-	-	-	-	-	-	-	-	-	-	-	-	-	-	-	-	-	-	-	-	-	-	-
Dmelanogaster AChRa1	-	-	-	-	-	-	-	-	-	-	-	-	-	-	-	-	-	-	-	-	-	-	-	-	-	-	-	-	-	-	-	-	-	-	-	-	-	-	-	-	-	-	-	-	-	-	-	-	-
Dmelanogaster AChRa2	-	-	-	-	-	-	-	-	-	-	-	-	-	-	-	-	-	-	-	-	-	-	-	-	-	-	-	-	-	-	-	-	-	-	-	-	-	-	-	-	-	-	-	-	-	-	-	-	-
Dmelanogaster AChRa3	-	-	-	-	-	-	-	-	-	-	-	-	-	-	-	-	-	-	-	-	-	-	-	-	-	-	-	-	-	-	-	-	-	-	-	-	-	-	-	-	-	-	-	-	-	-	-	-	-
Dmelanogaster AChRa4	-	-	-	-	-	-	-	-	-	-	-	-	-	-	-	-	-	-	-	-	-	-	-	-	-	-	-	-	-	-	-	-	-	-	-	-	-	-	-	-	-	-	-	-	-	-	-	-	-
Dmelanogaster AChRa5	M	K	N	A	Q	L	K	L	T	E	V	D	D	D	-	-	-	E	L	W	L	A	V	R	L	A	H	-	-	-	-	-	-	-	C	S	S	N	I	S	S	S	S	S	T	R	T	T	S
Dmelanogaster AChRa6	-	-	-	-	-	-	-	-	-	-	-	-	-	-	-	-	-	-	-	-	-	-	-	-	-	-	-	-	-	-	-	-	-	-	-	-	-	-	-	-	-	-	-	-	-	-	-	-	-
Dmelanogaster AChRa7	-	-	-	-	-	-	-	-	-	-	-	-	-	-	-	-	-	-	-	-	-	-	-	-	-	-	-	-	-	-	-	-	-	-	-	-	-	-	-	-	-	-	-	-	-	-	-	-	M
Dmelanogaster chrnb1	-	-	-	-	-	-	-	-	-	-	-	-	-	-	-	-	-	-	-	-	-	-	-	-	-	-	-	-	-	-	-	-	-	-	-	-	-	-	-	-	-	-	-	-	-	-	-	-	-
Agambiae chrna2	-	-	-	-	-	-	-	-	-	-	-	-	-	-	-	-	-	-	-	-	-	-	-	-	-	-	-	-	-	-	-	-	-	-	-	-	-	-	-	-	-	-	-	-	-	-	-	-	-
Agambiae chrna3	-	-	-	-	-	-	-	-	-	-	-	-	-	-	-	-	-	-	-	-	-	-	-	-	-	-	-	-	-	-	-	-	-	-	-	-	-	-	-	-	-	-	-	-	-	-	-	-	-
Agambiae chrna4	-	-	-	-	-	-	-	-	-	-	-	-	-	-	-	-	-	-	-	-	-	-	-	-	-	-	-	-	-	-	-	-	-	-	-	-	-	-	-	-	-	-	-	-	-	-	-	-	-
Agambiae chrna6	-	-	-	-	-	-	-	-	-	-	-	-	-	-	-	-	-	-	-	-	-	-	-	-	-	-	-	-	-	-	-	-	-	-	-	-	-	-	-	-	-	-	-	-	-	-	-	-	-
Agambiae chrna7	-	-	-	-	-	-	-	-	-	-	-	-	-	-	-	-	-	-	-	-	-	-	-	-	-	-	-	-	-	-	-	-	-	-	-	-	-	-	-	-	-	-	-	-	-	-	-	-	M
Agambiae chrna8	-	-	-	-	-	-	-	-	-	-	I	D	-	-	-	-	-	-	-	-	-	-	-	-	-	-	-	-	-	-	-	-	-	-	-	-	-	-	-	-	-	-	-	-	-	-	-	-	-
Spurpuratus nAChra2	-	-	-	-	-	-	-	-	-	-	-	-	-	-	-	-	-	-	-	-	-	-	-	-	-	-	-	-	-	-	-	-	-	-	-	-	-	-	-	-	-	-	-	-	-	-	-	-	-
Spurpuratus nAChra3	-	-	-	-	-	-	-	-	-	-	-	-	-	-	-	-	-	-	-	-	-	-	-	-	-	-	-	-	-	-	-	-	-	-	-	-	-	-	-	-	-	-	-	-	-	-	-	-	-
Spurpuratus Nacha6	-	-	-	-	-	-	-	-	-	-	-	-	-	-	-	-	-	-	-	-	-	-	-	-	-	-	-	-	-	-	-	-	-	-	-	-	-	-	-	-	-	-	-	-	-	-	-	-	-
Acalifornica chrna1	-	-	-	-	-	-	-	-	-	-	-	-	-	-	-	-	-	-	-	-	-	-	-	-	-	-	-	-	-	-	-	-	-	-	-	-	-	-	-	-	-	-	-	-	-	-	-	-	-
Acalifonica chrna2	-	-	-	-	-	-	-	-	-	-	-	-	-	-	-	-	-	-	-	-	-	-	-	-	-	-	-	-	-	-	-	-	-	-	-	-	-	-	-	-	-	-	-	-	-	-	-	-	-
Celegans ACR2	-	-	-	-	-	-	-	-	-	-	-	-	-	-	-	-	-	-	-	-	-	-	-	-	-	-	-	-	-	-	-	-	-	-	-	-	-	-	-	-	-	-	-	-	-	-	-	-	-
Celegans UNC63	-	-	-	-	-	-	-	-	-	-	-	-	-	-	-	-	-	-	-	-	-	-	-	-	-	-	-	-	-	-	-	-	-	-	-	-	-	-	-	-	-	-	-	-	-	-	-	-	-
Celegans LEV1	-	-	-	-	-	-	-	-	-	-	-	-	-	-	-	-	-	-	-	-	-	-	-	-	-	-	-	-	-	-	-	-	-	-	-	-	-	-	-	-	-	-	-	-	-	-	-	-	-
Celegans ACR3	-	-	-	-	-	-	-	-	-	-	-	-	-	-	-	-	-	-	-	-	-	-	-	-	-	-	-	-	-	-	-	-	-	-	-	-	-	-	-	-	-	-	-	-	-	-	-	-	-
Celegans ACR7	-	-	-	-	-	-	-	-	-	-	-	-	-	-	-	-	-	-	-	-	-	-	-	-	-	-	-	-	-	-	-	-	-	-	-	-	-	-	-	-	-	-	-	-	-	-	-	-	-
Celegans ACR8	-	-	-	-	-	-	-	-	-	-	-	-	-	-	-	-	-	-	-	-	-	-	-	-	-	-	-	-	-	-	-	-	-	-	-	-	-	-	-	-	-	-	-	-	-	-	-	-	-
Celegans ACR9	-	-	-	-	-	-	-	-	-	-	-	-	-	-	-	-	-	-	-	-	-	-	-	-	-	-	-	-	-	-	-	-	-	-	-	-	-	-	-	-	-	-	-	-	-	-	-	-	-
Celegans ACR10	-	-	-	-	-	-	-	-	-	-	-	-	-	-	-	-	-	-	-	-	-	-	-	-	-	-	-	-	-	-	-	-	-	-	-	-	-	-	-	-	-	-	-	-	-	-	-	-	-
Celegans ACR11	-	-	-	-	-	-	-	-	-	-	-	-	-	-	-	-	-	-	-	-	-	-	-	-	-	-	-	-	-	-	-	-	-	-	-	-	-	-	-	-	-	-	-	-	-	-	-	-	-
Celegans ACR12	-	-	-	-	-	-	-	-	-	-	-	-	-	-	-	-	-	-	-	-	-	-	-	-	-	-	-	-	-	-	-	-	-	-	-	-	-	-	-	-	-	-	-	-	-	-	-	-	-
Celegans ACR14	-	-	-	-	-	-	-	-	-	-	-	-	-	-	-	-	-	-	-	-	-	-	-	-	-	-	-	-	-	-	-	-	-	-	-	-	-	-	-	-	-	-	-	-	-	-	-	-	-
Celegans ACR16	-	-	-	-	-	-	-	-	-	-	-	-	-	-	-	-	-	-	-	-	-	-	-	-	-	-	-	-	-	-	-	-	-	-	-	-	-	-	-	-	-	-	-	-	-	-	-	-	-
Celegans ACR21	-	-	-	-	-	-	-	-	-	-	-	-	-	-	-	-	-	-	-	-	-	-	-	-	-	-	-	-	-	-	-	-	-	-	-	-	-	-	-	-	-	-	-	-	-	-	-	-	-
Celegans ACR25	-	-	-	-	-	-	-	-	-	-	-	-	-	-	-	-	-	-	-	-	-	-	-	-	-	-	-	-	-	-	-	-	-	-	-	-	-	-	-	-	-	-	-	-	-	-	-	-	-
Celegans UNC68	-	-	-	-	-	-	-	-	-	-	-	-	-	-	-	-	-	-	-	-	-	-	-	-	-	-	-	-	-	-	-	-	-	-	-	-	-	-	-	-	-	-	-	-	-	-	-	-	-
Smansoni nAchR1a	-	-	-	-	-	-	-	-	-	-	-	-	-	-	-	-	-	-	-	-	-	-	-	-	-	-	-	-	-	-	-	-	-	-	-	-	-	-	-	-	-	-	-	-	-	-	-	-	-
Smediterranea 9799	-	-	-	-	-	-	-	-	-	-	-	-	-	-	-	-	-	-	-	-	-	-	-	-	-	-	-	-	-	-	-	-	-	-	-	-	-	-	-	-	-	-	-	-	-	-	-	-	-
Smediterranea 14620	-	-	-	-	-	-	-	-	-	-	-	-	-	-	-	-	-	-	-	-	-	-	-	-	-	-	-	-	-	-	-	-	-	-	-	-	-	-	-	-	-	-	-	-	-	-	-	-	-
Smediterranea 7711	-	-	-	-	-	-	-	-	-	-	-	-	-	-	-	-	-	-	-	-	-	-	-	-	-	-	-	-	-	-	-	-	-	-	-	-	-	-	-	-	-	-	-	-	-	-	-	-	-
Smediterranea 11955	-	-	-	-	-	-	-	-	-	-	-	-	-	-	-	-	-	-	-	-	-	-	-	-	-	-	-	-	-	-	-	-	-	-	-	-	-	-	-	-	-	-	-	-	-	-	-	-	-
Smediterranea 12535	-	-	-	-	-	-	-	-	-	-	-	-	-	-	-	-	-	-	-	-	-	-	-	-	-	-	-	-	-	-	-	-	-	-	-	-	-	-	-	-	-	-	-	-	-	-	-	-	-
Smediterranea 31300	-	-	-	-	-	-	-	-	-	-	-	-	-	-	-	-	-	-	-	-	-	-	-	-	-	-	-	-	-	-	-	-	-	-	-	-	-	-	-	-	-	-	-	-	-	-	-	-	-
Smediterranea 12146	-	-	-	-	-	-	-	-	-	-	-	-	-	-	-	-	-	-	-	-	-	-	-	-	-	-	-	-	-	-	-	-	-	-	-	-	-	-	-	-	-	-	-	-	-	-	-	-	-
Pdamicornis chrna2like	-	-	-	-	-	-	-	-	-	-	-	-	-	-	-	-	-	-	-	-	-	-	-	-	-	-	-	-	-	-	-	-	-	-	-	-	-	-	-	-	-	-	-	-	-	-	-	-	-
Pdamicornis chrna3like	M	-	-	-	-	-	-	-	-	-	-	-	-	-	-	-	-	-	-	-	-	-	-	-	-	-	-	-	-	-	-	-	-	-	-	-	-	-	-	-	-	-	-	-	-	-	-	-	-
Pdamicornis chrna4like	-	-	-	-	-	-	-	-	-	-	-	-	-	-	-	-	-	-	-	-	-	-	-	-	-	-	-	-	-	-	-	-	-	-	-	-	-	-	-	-	-	-	-	-	-	-	-	-	-
Pdamicornis chrna5like	-	-	-	-	-	-	-	-	-	-	-	-	-	-	-	-	-	-	-	-	-	-	-	-	-	-	-	-	-	-	-	-	-	-	-	-	-	-	-	-	-	-	-	-	-	-	-	-	-
Pdamicornis chrna6like	-	-	-	-	-	-	-	-	-	-	-	-	-	-	-	-	-	-	-	-	-	-	-	-	-	-	-	-	-	-	-	-	-	-	-	-	-	-	-	-	-	-	-	-	-	-	-	-	-
Pdamicornis chrna7like	-	-	-	-	-	-	-	-	-	-	-	-	-	-	-	-	-	-	-	-	-	-	-	-	-	-	-	-	-	-	-	-	-	-	-	-	-	-	-	-	-	-	-	-	-	-	-	-	-
Pdamicornis chrna9like	-	-	-	-	-	-	-	-	-	-	-	-	-	-	-	-	-	-	-	-	-	-	-	-	-	-	-	-	-	-	-	-	-	-	-	-	-	-	-	-	-	-	-	-	-	-	-	-	-
Pdamicornis chrna10like	-	-	-	-	-	-	-	-	-	-	-	-	-	-	-	-	-	-	-	-	-	-	-	-	-	-	-	-	-	-	-	-	-	-	-	-	-	-	-	-	-	-	-	-	-	-	-	-	-
TCONS 0063149 Clytia	-	-	-	-	-	-	-	-	-	-	-	-	-	-	-	-	-	-	-	-	-	-	-	-	-	-	-	-	-	-	-	-	-	-	-	-	-	-	-	-	-	-	-	-	-	-	-	-	-
TCONS 0068759 Clytia	-	-	-	-	-	-	-	-	-	-	-	-	-	-	-	-	-	-	-	-	-	-	-	-	-	-	-	-	-	-	-	-	-	-	-	-	-	-	-	-	-	-	-	-	-	-	-	-	-
Adigitifera chrna2like	-	-	-	-	-	-	-	-	-	-	-	-	-	-	-	-	-	-	-	-	-	-	-	-	-	-	-	-	-	-	-	-	-	-	-	-	-	-	-	-	-	-	-	-	-	-	-	-	-
Adigitifera chrna3like	-	-	-	-	-	-	-	-	-	-	-	-	-	-	-	-	-	-	-	-	-	-	-	-	-	-	-	-	-	-	-	-	-	-	-	-	-	-	-	-	-	-	-	-	-	-	-	-	-
Adigitifera chrna5like	-	-	-	-	-	-	-	-	-	-	-	-	-	-	-	-	-	-	-	-	-	-	-	-	-	-	-	-	-	-	-	-	-	-	-	-	-	-	-	-	-	-	-	-	-	-	-	-	-
Adigitierachrna6like	-	-	-	-	-	-	-	-	-	-	-	-	-	-	-	-	-	-	-	-	-	-	-	-	-	-	-	-	-	-	-	-	-	-	-	-	-	-	-	-	-	-	-	-	-	-	-	-	-
Adigitifera chrna7like	-	-	-	-	-	-	-	-	-	-	-	-	-	-	-	-	-	-	-	-	-	-	-	-	-	-	-	-	-	-	-	-	-	-	-	-	-	-	-	-	-	-	-	-	-	-	-	-	-
Adigitifera chrna9like	-	-	-	-	-	-	-	-	-	-	-	-	-	-	-	-	-	-	-	-	-	-	-	-	-	-	-	-	-	-	-	-	-	-	-	-	-	-	-	-	-	-	-	-	-	-	-	-	-
Adigitifera chrna10like	-	-	-	-	-	-	-	-	-	-	-	-	-	-	-	-	-	-	-	-	-	-	-	-	-	-	-	-	-	-	-	-	-	-	-	-	-	-	-	-	-	-	-	-	-	-	-	-	-
H.vulgaris nAchRa2like	-	-	-	-	-	-	-	-	-	-	-	-	-	-	-	-	-	-	-	-	-	-	-	-	-	-	-	-	-	-	-	-	-	-	-	-	-	-	-	-	-	-	-	-	-	-	-	-	-
H.vulgaris nAchRa3like	-	-	-	-	-	-	-	-	-	-	-	-	-	-	-	-	-	-	-	-	-	-	-	-	-	-	-	-	-	-	-	-	-	-	-	-	-	-	-	-	-	-	-	-	-	-	-	-	-
H.vulgaris nAchRa10like	-	-	-	-	-	-	-	-	-	-	-	-	-	-	-	-	-	-	-	-	-	-	-	-	-	-	-	-	-	-	-	-	-	-	-	-	-	-	-	-	-	-	-	-	-	-	-	-	-
NvnAChRaI	-	-	-	-	-	-	-	-	-	-	-	-	-	-	-	-	-	-	-	-	-	-	-	-	-	-	-	-	-	-	-	-	-	-	-	-	-	-	-	-	-	-	-	-	-	-	-	-	-
NvnAChRaL	-	-	-	-	-	-	-	-	-	-	-	-	-	-	-	-	-	-	-	-	-	-	-	-	-	-	-	-	-	-	-	-	-	-	-	-	-	-	-	-	-	-	-	-	-	-	-	-	-
NvnAChRaM	-	-	-	-	-	-	-	-	-	-	-	-	-	-	-	-	-	-	-	-	-	-	-	-	-	-	-	-	-	-	-	-	-	-	-	-	-	-	-	-	-	-	-	-	-	-	-	-	-
NvnAChRaN	-	-	-	-	-	-	-	-	-	-	-	-	-	-	-	-	-	-	-	-	-	-	-	-	-	-	-	-	-	-	-	-	-	-	-	-	-	-	-	-	-	-	-	-	-	-	-	-	-
NvnAChRaB	-	-	-	-	-	-	-	-	-	-	-	-	-	-	-	-	-	-	-	-	-	-	-	-	-	-	-	-	-	-	-	-	-	-	-	-	-	-	-	-	-	-	-	-	-	-	-	-	-
NvnAChRaO	-	-	-	-	-	-	-	-	-	-	-	-	-	-	-	-	-	-	-	-	-	-	-	-	-	-	-	-	-	-	-	-	-	-	-	-	-	-	-	-	-	-	-	-	-	-	-	-	-
NvnAChRaP	-	-	-	-	-	-	-	-	-	-	-	-	-	-	-	-	-	-	-	-	-	-	-	-	-	-	-	-	-	-	-	-	-	-	-	-	-	-	-	-	-	-	-	-	-	-	-	-	-
NvnAChRaC	-	-	-	-	-	-	-	-	-	-	-	-	-	-	-	-	-	-	-	-	-	-	-	-	-	-	-	-	-	-	-	-	-	-	-	-	-	-	-	-	-	-	-	-	-	-	-	-	-
NvnAChRaH	-	-	-	-	-	-	-	-	-	-	-	-	-	-	-	-	-	-	-	-	-	-	-	-	-	-	-	-	-	-	-	-	-	-	-	-	-	-	-	-	-	-	-	-	-	-	-	-	-
NvnAChRaJ	-	-	-	-	-	-	-	-	-	-	-	-	-	-	-	-	-	-	-	-	-	-	-	-	-	-	-	-	-	-	-	-	-	-	-	-	-	-	-	-	-	-	-	-	-	-	-	-	-
NvnAChRaK	-	-	-	-	-	-	-	-	-	-	-	-	-	-	-	-	-	-	-	-	-	-	-	-	-	-	-	-	-	-	-	-	-	-	-	-	-	-	-	-	-	-	-	-	-	-	-	-	-
NvnAChRaU	-	-	-	-	-	-	-	-	-	-	-	-	-	-	-	-	-	-	-	-	-	-	-	-	-	-	-	-	-	-	-	-	-	-	-	-	-	-	-	-	-	-	-	-	-	-	-	-	-
NvnAChRaT	-	-	-	-	-	-	-	-	-	-	-	-	-	-	-	-	-	-	-	-	-	-	-	-	-	-	-	-	-	-	-	-	-	-	-	-	-	-	-	-	-	-	-	-	-	-	-	-	-
NvnAChRaE	-	-	-	-	-	-	-	-	-	-	-	-	-	-	-	-	-	-	-	-	-	-	-	-	-	-	-	-	-	-	-	-	-	-	-	-	-	-	-	-	-	-	-	-	-	-	-	-	-
NvnAChRaQ	-	-	-	-	-	-	-	-	-	-	-	-	-	-	-	-	-	-	-	-	-	-	-	-	-	-	-	-	-	-	-	-	-	-	-	-	-	-	-	-	-	-	-	-	-	-	-	-	-
NvnAChRaR	-	-	-	-	-	-	-	-	-	-	-	-	-	-	-	-	-	-	-	-	-	-	-	-	-	-	-	-	-	-	-	-	-	-	-	-	-	-	-	-	-	-	-	-	-	-	-	-	-
NvnAChRaD	-	-	-	-	-	-	-	-	-	-	-	-	-	-	-	-	-	-	-	-	-	-	-	-	-	-	-	-	-	-	-	-	-	-	-	-	-	-	-	-	-	-	-	-	-	-	-	-	-
NvnAChRaS	-	-	-	-	-	-	-	-	-	-	-	-	-	-	-	-	-	-	-	-	-	-	-	-	-	-	-	-	-	-	-	-	-	-	-	-	-	-	-	-	-	-	-	-	-	-	-	-	-
NvnAChRaA	-	-	-	-	-	-	-	-	-	-	-	-	-	-	-	-	-	-	-	-	-	-	-	-	-	-	-	-	-	-	-	-	-	-	-	-	-	-	-	-	-	-	-	-	-	-	-	-	-
NvnAChRaG	-	-	-	-	-	-	-	-	-	-	-	-	-	-	-	-	-	-	-	-	-	-	-	-	-	-	-	-	-	-	-	-	-	-	-	-	-	-	-	-	-	-	-	-	-	-	-	-	-
NvnAChRaV	-	-	-	-	-	-	-	-	-	-	-	-	-	-	-	-	-	-	-	-	-	-	-	-	-	-	-	-	-	-	-	-	-	-	-	-	-	-	-	-	-	-	-	-	-	-	-	-	-
NvnAChRaW	-	-	-	-	-	-	-	-	-	-	-	-	-	-	-	-	-	-	-	-	-	-	-	-	-	-	-	-	-	-	-	-	-	-	-	-	-	-	-	-	-	-	-	-	-	-	-	-	-
NvnAChRaX	-	-	-	-	-	-	-	-	-	-	-	-	-	-	-	-	-	-	-	-	-	-	-	-	-	-	-	-	-	-	-	-	-	-	-	-	-	-	-	-	-	-	-	-	-	-	-	-	-
NvnAChRaY	-	-	-	-	-	-	-	-	-	-	-	-	-	-	-	-	-	-	-	-	-	-	-	-	-	-	-	-	-	-	-	-	-	-	-	-	-	-	-	-	-	-	-	-	-	-	-	-	-
NvnAChRaZ	-	-	-	-	-	-	-	-	-	-	-	-	-	-	-	-	-	-	-	-	-	-	-	-	-	-	-	-	-	-	-	-	-	-	-	-	-	-	-	-	-	-	-	-	-	-	-	-	-
NvnAChRaF	-	-	-	-	-	-	-	-	-	-	-	-	-	-	-	-	-	-	-	-	-	-	-	-	-	-	-	-	-	-	-	-	-	-	-	-	-	-	-	-	-	-	-	-	-	-	-	-	-
Hsapiens chrnb1	-	-	-	-	-	-	-	-	-	-	-	-	-	-	-	-	-	-	-	-	-	-	-	-	-	-	-	-	-	-	-	-	-	-	-	-	-	-	-	-	-	-	-	-	-	-	-	-	-
Hsapiens chrnb2	-	-	-	-	-	-	-	-	-	-	-	-	-	-	-	-	-	-	-	-	-	-	-	-	-	-	-	-	-	-	-	-	-	-	-	-	-	-	-	-	-	-	-	-	-	-	-	-	-
Hsapiens chrnb3	-	-	-	-	-	-	-	-	-	-	-	-	-	-	-	-	-	-	-	-	-	-	-	-	-	-	-	-	-	-	-	-	-	-	-	-	-	-	-	-	-	-	-	-	-	-	-	-	-
Hsapiens chrnb4	-	-	-	-	-	-	-	-	-	-	-	-	-	-	-	-	-	-	-	-	-	-	-	-	-	-	-	-	-	-	-	-	-	-	-	-	-	-	-	-	-	-	-	-	-	-	-	-	-
Mmulatta chrnb2	-	-	-	-	-	-	-	-	-	-	-	-	-	-	-	-	-	-	-	-	-	-	-	-	-	-	-	-	-	-	-	-	-	-	-	-	-	-	-	-	-	-	-	-	-	-	-	-	-
Mmulatta chrnb4	-	-	-	-	-	-	-	-	-	-	-	-	-	-	-	-	-	-	-	-	-	-	-	-	-	-	-	-	-	-	-	-	-	-	-	-	-	-	-	-	-	-	-	-	-	-	-	-	-
Mmusculus Chrnb1	-	-	-	-	-	-	-	-	-	-	-	-	-	-	-	-	-	-	-	-	-	-	-	-	-	-	-	-	-	-	-	-	-	-	-	-	-	-	-	-	-	-	-	-	-	-	-	-	-
Mmusculus Chrnb3	-	-	-	-	-	-	-	-	-	-	-	-	-	-	-	-	-	-	-	-	-	-	-	-	-	-	-	-	-	-	-	-	-	-	-	-	-	-	-	-	-	-	-	-	-	-	-	-	-
Mmusculus Chrnb4	-	-	-	-	-	-	-	-	-	-	-	-	-	-	-	-	-	-	-	-	-	-	-	-	-	-	-	-	-	-	-	-	-	-	-	-	-	-	-	-	-	-	-	-	-	-	-	-	-
Ptroglodytes chrnb1	-	-	-	-	-	-	-	-	-	-	-	-	-	-	-	-	-	-	-	-	-	-	-	-	-	-	-	-	-	-	-	-	-	-	-	-	-	-	-	-	-	-	-	-	-	-	-	-	-
Ptroglodytes chrnb2	-	-	-	-	-	-	-	-	-	-	-	-	-	-	-	-	-	-	-	-	-	-	-	-	-	-	-	-	-	-	-	-	-	-	-	-	-	-	-	-	-	-	-	-	-	-	-	-	-
Ptroglodytes chrnb3	-	-	-	-	-	-	-	-	-	-	-	-	-	-	-	-	-	-	-	-	-	-	-	-	-	-	-	-	-	-	-	-	-	-	-	-	-	-	-	-	-	-	-	-	-	-	-	-	-
Ptroglodytes chrnb4	-	-	-	-	-	-	-	-	-	-	-	-	-	-	-	-	-	-	-	-	-	-	-	-	-	-	-	-	-	-	-	-	-	-	-	-	-	-	-	-	-	-	-	-	-	-	-	-	-
Clupus familiaris chrnb1	-	-	-	-	-	-	-	-	-	-	-	-	-	-	-	-	-	-	-	-	-	-	-	-	-	-	-	-	-	-	-	-	-	-	-	-	-	-	-	-	-	-	-	-	-	-	-	-	-
Clupus familiaris chrnb2	-	-	-	-	-	-	-	-	-	-	-	-	-	-	-	-	-	-	-	-	-	-	-	-	-	-	-	-	-	-	-	-	-	-	-	-	-	-	-	-	-	-	-	-	-	-	-	-	-
Clupus familiaris chrnb3	-	-	-	-	-	-	-	-	-	-	-	-	-	-	-	-	-	-	-	-	-	-	-	-	-	-	-	-	-	-	-	-	-	-	-	-	-	-	-	-	-	-	-	-	-	-	-	-	-
Clupus familiaris chrnb4	-	-	-	-	-	-	-	-	-	-	-	-	-	-	-	-	-	-	-	-	-	-	-	-	-	-	-	-	-	-	-	-	-	-	-	-	-	-	-	-	-	-	-	-	-	-	-	-	-
Btaurus chrnb1	-	-	-	-	-	-	-	-	-	-	-	-	-	-	-	-	-	-	-	-	-	-	-	-	-	-	-	-	-	-	-	-	-	-	-	-	-	-	-	-	-	-	-	-	-	-	-	-	-
Btaurus chrnb2	-	-	-	-	-	-	-	-	-	-	-	-	-	-	-	-	-	-	-	-	-	-	-	-	-	-	-	-	-	-	-	-	-	-	-	-	-	-	-	-	-	-	-	-	-	-	-	-	-
Btaurus chrnb3	-	-	-	-	-	-	-	-	-	-	-	-	-	-	-	-	-	-	-	-	-	-	-	-	-	-	-	-	-	-	-	-	-	-	-	-	-	-	-	-	-	-	-	-	-	-	-	-	-
Btaurus chrnb4	-	-	-	-	-	-	-	-	-	-	-	-	-	-	-	-	-	-	-	-	-	-	-	-	-	-	-	-	-	-	-	-	-	-	-	-	-	-	-	-	-	-	-	-	-	-	-	-	-
R norvegicus chrnb1	-	-	-	-	-	-	-	-	-	-	-	-	-	-	-	-	-	-	-	-	-	-	-	-	-	-	-	-	-	-	-	-	-	-	-	-	-	-	-	-	-	-	-	-	-	-	-	-	-
Rnorvegicus chrnb2	-	-	-	-	-	-	-	-	-	-	-	-	-	-	-	-	-	-	-	-	-	-	-	-	-	-	-	-	-	-	-	-	-	-	-	-	-	-	-	-	-	-	-	-	-	-	-	-	-
Rnorvegicus chrnb3	-	-	-	-	-	-	-	-	-	-	-	-	-	-	-	-	-	-	-	-	-	-	-	-	-	-	-	-	-	-	-	-	-	-	-	-	-	-	-	-	-	-	-	-	-	-	-	-	-
Rnorvegicus chrnb4	-	-	-	-	-	-	-	-	-	-	-	-	-	-	-	-	-	-	-	-	-	-	-	-	-	-	-	-	-	-	-	-	-	-	-	-	-	-	-	-	-	-	-	-	-	-	-	-	-
Ggallus chrnb2	-	-	-	-	-	-	-	-	-	-	-	-	-	-	-	-	-	-	-	-	-	-	-	-	-	-	-	-	-	-	-	-	-	-	-	-	-	-	-	-	-	-	-	-	-	-	-	-	-
Ggallus chrnb3	-	-	-	-	-	-	-	-	-	-	-	-	-	-	-	-	-	-	-	-	-	-	-	-	-	-	-	-	-	-	-	-	-	-	-	-	-	-	-	-	-	-	-	-	-	-	-	-	-
Ggallus chrnb4	-	-	-	-	-	-	-	-	-	-	-	-	-	-	-	-	-	-	-	-	-	-	-	-	-	-	-	-	-	-	-	-	-	-	-	-	-	-	-	-	-	-	-	-	-	-	-	-	-
Agambiae chrnb2	-	-	-	-	-	-	-	-	-	-	-	-	-	-	-	-	-	-	-	-	-	-	-	-	-	-	-	-	-	-	-	-	-	-	-	-	-	-	-	-	-	-	-	-	-	-	-	-	-
Xtropicalis chrnb1	-	-	-	-	-	-	-	-	-	-	-	-	-	-	-	-	-	-	-	-	-	-	-	-	-	-	-	-	-	-	-	-	-	-	-	-	-	-	-	-	-	-	-	-	-	-	-	-	-
Xtropicalis chrnb2	-	-	-	-	-	-	-	-	-	-	-	-	-	-	-	-	-	-	-	-	-	-	-	-	-	-	-	-	-	-	-	-	-	-	-	-	-	-	-	-	-	-	-	-	-	-	-	-	-
Xtropicalis chrnb2(2)	-	-	-	-	-	-	-	-	-	-	-	-	-	-	-	-	-	-	-	-	-	-	-	-	-	-	-	-	-	-	-	-	-	-	-	-	-	-	-	-	-	-	-	-	-	-	-	-	-
Xtropicalis chrnb4	-	-	-	-	-	-	-	-	-	-	-	-	-	-	-	-	-	-	-	-	-	-	-	-	-	-	-	-	-	-	-	-	-	-	-	-	-	-	-	-	-	-	-	-	-	-	-	-	-
Drerio Chrnb1	-	-	-	-	-	-	-	-	-	-	-	-	-	-	-	-	-	-	-	-	-	-	-	-	-	-	-	-	-	-	-	-	-	-	-	-	-	-	-	-	-	-	-	-	-	-	-	-	-
Drerio Chrnb2a	-	-	-	-	-	-	-	-	-	-	-	-	-	-	-	-	-	-	-	-	-	-	-	-	-	-	-	-	-	-	-	-	-	-	-	-	-	-	-	-	-	-	-	-	-	-	-	-	-
Drerio Chrnb2b	-	-	-	-	-	-	-	-	-	-	-	-	-	-	-	-	-	-	-	-	-	-	-	-	-	-	-	-	-	-	-	-	-	-	-	-	-	-	-	-	-	-	-	-	-	-	-	-	-
Drerio Chrnb3a	-	-	-	-	-	-	-	-	-	-	-	-	-	-	-	-	-	-	-	-	-	-	-	-	-	-	-	-	-	-	-	-	-	-	-	-	-	-	-	-	-	-	-	-	-	-	-	-	-
Drerio Chrnb4	-	-	-	-	-	-	-	-	-	-	-	-	-	-	-	-	-	-	-	-	-	-	-	-	-	-	-	-	-	-	-	-	-	-	-	-	-	-	-	-	-	-	-	-	-	-	-	-	-
Cintestinalis chrnb1	-	-	-	-	-	-	-	-	-	-	-	-	-	-	-	-	-	-	-	-	-	-	-	-	-	-	-	-	-	-	-	-	-	-	-	-	-	-	-	-	-	-	-	-	-	-	-	-	-
Smansoni nAchR1b	-	-	-	-	-	-	-	-	-	-	-	-	-	-	-	-	-	-	-	-	-	-	-	-	-	-	-	-	-	-	-	-	-	-	-	-	-	-	-	-	-	-	-	-	-	-	-	-	-
Acalifornica Chrnb1	-	-	-	-	-	-	-	-	-	-	-	-	-	-	-	-	-	-	-	-	-	-	-	-	-	-	-	-	-	-	-	-	-	-	-	-	-	-	-	-	-	-	-	-	-	-	-	-	-
Mmusculus chrnd	-	-	-	-	-	-	-	-	-	-	-	-	-	-	-	-	-	-	-	-	-	-	-	-	-	-	-	-	-	-	-	-	-	-	-	-	-	-	-	-	-	-	-	-	-	-	-	-	-
Hsapiens chrnd	-	-	-	-	-	-	-	-	-	-	-	-	-	-	-	-	-	-	-	-	-	-	-	-	-	-	-	-	-	-	-	-	-	-	-	-	-	-	-	-	-	-	-	-	-	-	-	-	-
P troglodytes chrnd	-	-	-	-	-	-	-	-	-	-	-	-	-	-	-	-	-	-	-	-	-	-	-	-	-	-	-	-	-	-	-	-	-	-	-	-	-	-	-	-	-	-	-	-	-	-	-	-	-
C lupus familiaris chrnd	-	-	-	-	-	-	-	-	-	-	-	-	-	-	-	-	-	-	-	-	-	-	-	-	-	-	-	-	-	-	-	-	-	-	-	-	-	-	-	-	-	-	-	-	-	-	-	-	-
Btaurus chrnd	-	-	-	-	-	-	-	-	-	-	-	-	-	-	-	-	-	-	-	-	-	-	-	-	-	-	-	-	-	-	-	-	-	-	-	-	-	-	-	-	-	-	-	-	-	-	-	-	-
Rnorvegicus chrnd	-	-	-	-	-	-	-	-	-	-	-	-	-	-	-	-	-	-	-	-	-	-	-	-	-	-	-	-	-	-	-	-	-	-	-	-	-	-	-	-	-	-	-	-	-	-	-	-	-
Ggallus chrnd	-	-	-	-	-	-	-	-	-	-	-	-	-	-	-	-	-	-	-	-	-	-	-	-	-	-	-	-	-	-	-	-	-	-	-	-	-	-	-	-	-	-	-	-	-	-	-	-	-
Xtropicalis chrnd	-	-	-	-	-	-	-	-	-	-	-	-	-	-	-	-	-	-	-	-	-	-	-	-	-	-	-	-	-	-	-	-	-	-	-	-	-	-	-	-	-	-	-	-	-	-	-	-	-
Drerio chrnd	-	-	-	-	-	-	-	-	-	-	-	-	-	-	-	-	-	-	-	-	-	-	-	-	-	-	-	-	-	-	-	-	-	-	-	-	-	-	-	-	-	-	-	-	-	-	-	-	-
Mmusculus chrne	-	-	-	-	-	-	-	-	-	-	-	-	-	-	-	-	-	-	-	-	-	-	-	-	-	-	-	-	-	-	-	-	-	-	-	-	-	-	-	-	-	-	-	-	-	-	-	-	-
Hsapiens chrne	-	-	-	-	-	-	-	-	-	-	-	-	-	-	-	-	-	-	-	-	-	-	-	-	-	-	-	-	-	-	-	-	-	-	-	-	-	-	-	-	-	-	-	-	-	-	-	-	-
Ptroglodytes chrne	-	-	-	-	-	-	-	-	-	-	-	-	-	-	-	-	-	-	-	-	-	-	-	-	-	-	-	-	-	-	-	-	-	-	-	-	-	-	-	-	-	-	-	-	-	-	-	-	-
Mmulatta chrne	-	-	-	-	-	-	-	-	-	-	-	-	-	-	-	-	-	-	-	-	-	-	-	-	-	-	-	-	-	-	-	-	-	-	-	-	-	-	-	-	-	-	-	-	-	-	-	-	-
Clupus familiaris chrne	-	-	-	-	-	-	-	-	-	-	-	-	-	-	-	-	-	-	-	-	-	-	-	-	-	-	-	-	-	-	-	-	-	-	-	-	-	-	-	-	-	-	-	-	-	-	-	-	-
Btaurus chrne	-	-	-	-	-	-	-	-	-	-	-	-	-	-	-	-	-	-	-	-	-	-	-	-	-	-	-	-	-	-	-	-	-	-	-	-	-	-	-	-	-	-	-	-	-	-	-	-	-
Rnorvegicus chrne	-	-	-	-	-	-	-	-	-	-	-	-	-	-	-	-	-	-	-	-	-	-	-	-	-	-	-	-	-	-	-	-	-	-	-	-	-	-	-	-	-	-	-	-	-	-	-	-	-
Xtropicalis chrne	-	-	-	-	-	-	-	-	-	-	-	-	-	-	-	-	-	-	-	-	-	-	-	-	-	-	-	-	-	-	-	-	-	-	-	-	-	-	-	-	-	-	-	-	-	-	-	-	-
Mmusculus chrng	-	-	-	-	-	-	-	-	-	-	-	-	-	-	-	-	-	-	-	-	-	-	-	-	-	-	-	-	-	-	-	-	-	-	-	-	-	-	-	-	-	-	-	-	-	-	-	-	-
Hsapiens chrng	-	-	-	-	-	-	-	-	-	-	-	-	-	-	-	-	-	-	-	-	-	-	-	-	-	-	-	-	-	-	-	-	-	-	-	-	-	-	-	-	-	-	-	-	-	-	-	-	-
Ptroglodytes chrng	-	-	-	-	-	-	-	-	-	-	-	-	-	-	-	-	-	-	-	-	-	-	-	-	-	-	-	-	-	-	-	-	-	-	-	-	-	-	-	-	-	-	-	-	-	-	-	-	-
Clupus familiaris chrng	-	-	-	-	-	-	-	-	-	-	-	-	-	-	-	-	-	-	-	-	-	-	-	-	-	-	-	-	-	-	-	-	-	-	-	-	-	-	-	-	-	-	-	-	-	-	-	-	-
Btaurus chrng	-	-	-	-	-	-	-	-	-	-	-	-	-	-	-	-	-	-	-	-	-	-	-	-	-	-	-	-	-	-	-	-	-	-	-	-	-	-	-	-	-	-	-	-	-	-	-	-	-
Rnorvegicus chrng	-	-	-	-	-	-	-	-	-	-	-	-	-	-	-	-	-	-	-	-	-	-	-	-	-	-	-	-	-	-	-	-	-	-	-	-	-	-	-	-	-	-	-	-	-	-	-	-	-
Ggallus chrng	-	-	-	-	-	-	-	-	-	-	-	-	-	-	-	-	-	-	-	-	-	-	-	-	-	-	-	-	-	-	-	-	-	-	-	-	-	-	-	-	-	-	-	-	-	-	-	-	-
Xtropicalis chrng	-	-	-	-	-	-	-	-	-	-	-	-	-	-	-	-	-	-	-	-	-	-	-	-	-	-	-	-	-	-	-	-	-	-	-	-	-	-	-	-	-	-	-	-	-	-	-	-	-
Drerio chrng	-	-	-	-	-	-	-	-	-	-	-	-	-	-	-	-	-	-	-	-	-	-	-	-	-	-	-	-	-	-	-	-	-	-	-	-	-	-	-	-	-	-	-	-	-	-	-	-	-
Hsapiens mAchR M1	-	-	-	-	-	-	-	-	-	-	-	-	-	-	-	-	-	-	-	-	-	-	-	-	-	-	-	-	-	-	-	-	-	-	-	-	-	-	-	-	-	-	-	-	-	-	-	-	-
Xtropicalis mAchR M1	-	-	-	-	-	-	-	-	-	-	-	-	-	-	-	-	-	-	-	-	-	-	-	-	-	-	-	-	-	-	-	-	-	-	-	-	-	-	-	-	-	-	-	-	-	-	-	-	-
Xtropicalis mAchR M4	-	-	-	-	-	-	-	-	-	-	-	-	-	-	-	-	-	-	-	-	-	-	-	-	-	-	-	-	-	-	-	-	-	-	-	-	-	-	-	-	-	-	-	-	-	-	-	-	-
Cintestinalis mAchR M4	M	N	-	-	-	-	-	-	-	-	-	-	-	-	-	-	-	-	-	-	-	-	-	-	-	-	-	-	-	-	-	-	-	-	-	-	-	-	-	-	-	-	-	-	-	-	-	-	-
Dmelanogaster mAchRA	-	-	-	-	-	-	-	-	-	-	-	-	-	-	-	-	-	-	-	-	-	-	-	-	-	-	-	-	-	-	-	-	-	-	-	-	-	-	-	-	-	-	-	-	-	-	-	-	-
Dmelanogaster mAchRB	-	-	-	-	-	-	-	-	-	-	-	-	-	-	-	-	-	-	-	-	-	-	-	-	-	-	-	-	-	-	-	-	-	-	-	-	-	-	-	-	-	-	-	-	-	-	-	-	-
Acalifornica mAchR M3like	-	-	-	-	-	-	-	-	-	-	-	-	-	-	-	-	-	-	-	-	-	-	-	-	-	-	-	-	-	-	-	-	-	-	-	-	-	-	-	-	-	-	-	-	-	-	-	-	-
H.vulgaris mAchR	M	-	-	-	-	-	-	-	-	-	-	-	-	-	-	-	-	-	-	-	-	-	-	-	-	-	-	-	-	-	-	-	-	-	-	-	-	-	-	-	-	-	-	-	-	-	-	-	-
Drerio chrm1a	-	-	-	-	-	-	-	-	-	-	-	-	-	-	-	-	-	-	-	-	-	-	-	-	-	-	-	-	-	-	-	-	-	-	-	-	-	-	-	-	-	-	-	-	-	-	-	-	-
Drerio chrm2a	-	-	-	-	-	-	-	-	-	-	-	-	-	-	-	-	-	-	-	-	-	-	-	-	-	-	-	-	-	-	-	-	-	-	-	-	-	-	-	-	-	-	-	-	-	-	-	-	-
Drerio chrm3a	-	-	-	-	-	-	-	-	-	-	-	-	-	-	-	-	-	-	-	-	-	-	-	-	-	-	-	-	-	-	-	-	-	-	-	-	-	-	-	-	-	-	-	-	-	-	-	-	-
Smansoni mAchR	M	N	L	L	-	-	-	F	C	F	L	Q	N	I	L	S	-	-	-	-	-	-	-	-	-	-	-	-	-	-	-	-	-	-	C	-	-	-	-	-	-	-	-	-	-	-	-	-	-
Mmusculus Chrm1	-	-	-	-	-	-	-	-	-	-	-	-	-	-	-	-	-	-	-	-	-	-	-	-	-	-	-	-	-	-	-	-	-	-	-	-	-	-	-	-	-	-	-	-	-	-	-	-	-
Mmusculus Chrm3	-	-	-	-	-	-	-	-	-	-	-	-	-	-	-	-	-	-	-	-	-	-	-	-	-	-	-	-	-	-	-	-	-	-	-	-	-	-	-	-	-	-	-	-	-	-	-	-	-
TCONS 00000635 Clytia	M	-	-	-	-	-	-	-	-	-	-	-	-	-	-	-	-	-	-	-	-	-	-	-	-	-	-	-	-	-	-	-	-	-	-	-	-	-	-	-	-	-	-	-	-	-	-	-	-
TCONS 00044209 Clytia	-	-	-	-	-	-	-	-	-	-	-	-	-	-	-	-	-	-	-	-	-	-	-	-	-	-	-	-	-	-	-	-	-	-	-	-	-	-	-	-	-	-	-	-	-	-	-	-	-
TCONS 00013753 Clytia	-	-	-	-	-	-	-	-	-	-	-	-	-	-	-	-	-	-	-	-	-	-	-	-	-	-	-	-	-	-	-	-	-	-	-	-	-	-	-	-	-	-	-	-	-	-	-	-	-
TCONS 00033288 Clytia	-	-	-	-	-	-	-	-	-	-	-	-	-	-	-	-	-	-	-	-	-	-	-	-	-	-	-	-	-	-	-	-	-	-	-	-	-	-	-	-	-	-	-	-	-	-	-	-	-
TCONS 00061531 Clytia	-	-	-	-	-	-	-	-	-	-	-	-	-	-	-	-	-	-	-	-	-	-	-	-	-	-	-	-	-	-	-	-	-	-	-	-	-	-	-	-	-	-	-	-	-	-	-	-	-
TCONS 00042132 Clytia	-	-	-	-	-	-	-	-	-	-	-	-	-	-	-	-	-	-	-	-	-	-	-	-	-	-	-	-	-	-	-	-	-	-	-	-	-	-	-	-	-	-	-	-	-	-	-	-	-
H.sapiens GABAA	-	-	-	-	-	-	-	-	-	-	-	-	-	-	-	-	-	-	-	-	-	-	-	-	-	-	-	-	-	-	-	-	-	-	-	-	-	-	-	-	-	-	-	-	-	-	-	-	-
B.Taurus GABAA	-	-	-	-	-	-	-	-	-	-	-	-	-	-	-	-	-	-	-	-	-	-	-	-	-	-	-	-	-	-	-	-	-	-	-	-	-	-	-	-	-	-	-	-	-	-	-	-	-
M.musculus GABAA	-	-	-	-	-	-	-	-	-	-	-	-	-	-	-	-	-	-	-	-	-	-	-	-	-	-	-	-	-	-	-	-	-	-	-	-	-	-	-	-	-	-	-	-	-	-	-	-	-
R.norvegicus GABAA	-	-	-	-	-	-	-	-	-	-	-	-	-	-	-	-	-	-	-	-	-	-	-	-	-	-	-	-	-	-	-	-	-	-	-	-	-	-	-	-	-	-	-	-	-	-	-	-	-
G.gallus GABAA	-	-	-	-	-	-	-	-	-	-	-	-	-	-	-	-	-	-	-	-	-	-	-	-	-	-	-	-	-	-	-	-	-	-	-	-	-	-	-	-	-	-	-	-	-	-	-	-	-
X.tropicalis GABAA	-	-	-	-	-	-	-	-	-	-	-	-	-	-	-	-	-	-	-	-	-	-	-	-	-	-	-	-	-	-	-	-	-	-	-	-	-	-	-	-	-	-	-	-	-	-	-	-	-
D.rerio GABAA	-	-	-	-	-	-	-	-	-	-	-	-	-	-	-	-	-	-	-	-	-	-	-	-	-	-	-	-	-	-	-	-	-	-	-	-	-	-	-	-	-	-	-	-	-	-	-	-	-
S.purpuratus GABAA	-	-	-	-	-	-	-	-	-	-	-	-	-	-	-	-	-	-	-	-	-	-	-	-	-	-	-	-	-	-	-	-	-	-	-	-	-	-	-	-	-	-	-	-	-	-	-	-	-
C.elegans GABA(Gab1)	-	-	-	-	-	-	-	-	-	-	-	-	-	-	-	-	-	-	-	-	-	-	-	-	-	-	-	-	-	-	-	-	-	-	-	-	-	-	-	-	-	-	-	-	-	-	-	-	-
D.melanogaster GABAA(RDL)	-	-	-	-	-	-	-	-	-	-	-	-	-	-	-	-	-	-	-	-	-	-	-	-	-	-	-	-	-	-	-	-	-	-	-	-	-	-	-	-	-	-	-	-	-	-	-	-	-
Hsapiens chrna1	-	-	M	E	P	-	-	-	-	-	-	-	-	-	-	-	-	-	-	-	-	-	-	-	-	-	-	-	-	-	-	-	-	-	-	-	-	-	-	-	-	-	-	-	-	-	-	-	-
Hsapiens chrna2	-	-	M	G	-	-	-	-	-	-	-	-	-	-	-	-	-	-	-	-	-	-	-	-	-	-	-	-	-	-	-	-	-	-	-	-	-	-	-	-	-	-	-	-	-	-	-	-	-
Hsapiens chrna3	-	-	-	-	-	-	-	-	-	-	-	-	-	-	-	-	-	-	-	-	-	-	-	-	-	-	-	-	-	-	-	-	-	-	-	-	-	-	-	-	-	-	-	-	-	-	-	-	-
Hsapiens chrna4	-	-	M	E	L	-	-	-	-	-	-	-	-	-	-	-	-	-	-	-	-	-	-	-	-	-	-	-	-	-	-	-	-	-	-	-	-	-	-	-	-	-	-	-	-	-	-	-	-
Hsapiens chrna5	-	-	M	A	A	-	-	-	-	-	-	-	-	-	-	-	-	-	-	-	-	-	-	-	-	-	-	-	-	-	-	-	-	-	-	-	-	-	-	-	-	-	-	-	-	-	-	-	-
Hsapiens chrna6	-	-	M	L	T	S	K	G	Q	G	-	-	-	-	-	-	-	-	-	-	-	-	-	-	-	-	-	-	-	-	-	-	-	-	F	-	-	-	-	-	-	-	-	-	-	-	-	-	-
Hsapiens chrna7	-	-	M	R	C	S	P	G	-	-	-	-	-	-	-	-	-	-	-	-	-	-	-	-	-	-	-	-	-	-	-	-	-	-	-	-	-	-	-	-	-	-	-	-	-	-	-	-	-
Hsapiens chrna9	-	-	I	S	F	-	-	-	-	-	-	-	-	-	-	-	-	-	-	-	-	-	-	-	-	-	-	-	-	-	-	-	-	-	-	-	-	-	-	-	-	-	-	-	-	-	-	-	-
Hsapiens chrna10	-	-	L	S	L	G	-	-	-	-	-	-	-	-	-	-	-	-	-	-	-	-	-	-	-	-	-	-	-	-	-	-	-	-	-	-	-	-	-	-	-	-	-	-	-	-	-	-	-
Ptroglodoytes chrna1	-	-	M	E	P	-	-	-	-	-	-	-	-	-	-	-	-	-	-	-	-	-	-	-	-	-	-	-	-	-	-	-	-	-	-	-	-	-	-	-	-	-	-	-	-	-	-	-	-
Ptroglodoytes chrna2	-	-	M	G	-	-	-	-	-	-	-	-	-	-	-	-	-	-	-	-	-	-	-	-	-	-	-	-	-	-	-	-	-	-	-	-	-	-	-	-	-	-	-	-	-	-	-	-	-
Ptroglodoytes chrna3	R	P	H	G	S	R	S	G	V	C	A	G	A	A	R	G	-	E	A	V	S	A	-	-	-	-	-	-	-	-	-	-	-	-	-	-	-	-	-	T	A	A	P	A	P	D	R	P	G
Ptroglodoytes chrna4	-	-	M	E	L	-	-	-	-	-	-	-	-	-	-	-	-	-	-	-	-	-	-	-	-	-	-	-	-	-	-	-	-	-	-	-	-	-	-	-	-	-	-	-	-	-	-	-	-
Ptroglodoytes chrna5	-	-	M	A	T	-	-	-	-	-	-	-	-	-	-	-	-	-	-	-	-	-	-	-	-	-	-	-	-	-	-	-	-	-	-	-	-	-	-	-	-	-	-	-	-	-	-	-	-
Ptroglodoytes chrna6	-	-	M	L	T	S	K	G	Q	G	-	-	-	-	-	-	-	-	-	-	-	-	-	-	-	-	-	-	-	-	-	-	-	-	F	-	-	-	-	-	-	-	-	-	-	-	-	-	-
Ptroglodoytes chrna7	-	-	M	R	C	S	P	G	-	-	-	-	-	-	-	-	-	-	-	-	-	-	-	-	-	-	-	-	-	-	-	-	-	-	-	-	-	-	-	-	-	-	-	-	-	-	-	-	-
Ptroglodoytes chrna9	-	-	I	S	F	-	-	-	-	-	-	-	-	-	-	-	-	-	-	-	-	-	-	-	-	-	-	-	-	-	-	-	-	-	-	-	-	-	-	-	-	-	-	-	-	-	-	-	-
Ptroglodytes chrna10	-	-	L	S	L	G	-	-	-	-	-	-	-	-	-	-	-	-	-	-	-	-	-	-	-	-	-	-	-	-	-	-	-	-	-	-	-	-	-	-	-	-	-	-	-	-	-	-	-
Mmulatta chrna1	-	-	M	E	P	-	-	-	-	-	-	-	-	-	-	-	-	-	-	-	-	-	-	-	-	-	-	-	-	-	-	-	-	-	-	-	-	-	-	-	-	-	-	-	-	-	-	-	-
Mmulatta chrna2	-	-	M	G	-	-	-	-	-	-	-	-	-	-	-	-	-	-	-	-	-	-	-	-	-	-	-	-	-	-	-	-	-	-	-	-	-	-	-	-	-	-	-	-	-	-	-	-	-
Mmulatta chrna3	-	-	M	G	C	R	Q	-	-	-	-	-	-	-	-	-	-	-	-	-	-	-	-	-	-	-	-	-	-	-	-	-	-	-	-	-	-	-	-	-	-	-	-	-	-	-	-	-	-
Mmulatta Chrna4	-	-	-	D	W	-	-	-	-	-	-	-	-	-	-	-	-	-	-	-	-	-	-	-	-	-	-	-	-	-	-	-	-	-	-	-	-	-	-	-	-	-	-	-	-	-	-	-	-
Mmulatta chrna5	-	-	M	A	A	-	-	-	-	-	-	-	-	-	-	-	-	-	-	-	-	-	-	-	-	-	-	-	-	-	-	-	-	-	-	-	-	-	-	-	-	-	-	-	-	-	-	-	-
Mmulatta chrna6	-	-	M	P	T	S	K	G	Q	G	-	-	-	-	-	-	-	-	-	-	-	-	-	-	-	-	-	-	-	-	-	-	-	-	F	-	-	-	-	-	-	-	-	-	-	-	-	-	-
Mmulatta chrna7	-	-	M	R	C	S	Q	G	-	-	-	-	-	-	-	-	-	-	-	-	-	-	-	-	-	-	-	-	-	-	-	-	-	-	-	-	-	-	-	-	-	-	-	-	-	-	-	-	-
Mmulatta chrna9	-	-	I	S	F	-	-	-	-	-	-	-	-	-	-	-	-	-	-	-	-	-	-	-	-	-	-	-	-	-	-	-	-	-	-	-	-	-	-	-	-	-	-	-	-	-	-	-	-
Mmulatta chrna10	-	-	L	S	L	G	-	-	-	-	-	-	-	-	-	-	-	-	-	-	-	-	-	-	-	-	-	-	-	-	-	-	-	-	-	-	-	-	-	-	-	-	-	-	-	-	-	-	-
Clupus familiaris chrna1	-	-	M	E	P	-	-	-	-	-	-	-	-	-	-	-	-	-	-	-	-	-	-	-	-	-	-	-	-	-	-	-	-	-	-	-	-	-	-	-	-	-	-	-	-	-	-	-	-
Clupus familaris chrna2	-	-	M	G	-	-	-	-	-	-	-	-	-	-	-	-	-	-	-	-	-	-	-	-	-	-	-	-	-	-	-	-	-	-	-	-	-	-	-	-	-	-	-	-	-	-	-	-	-
Clupus familiaris chrna3	-	-	-	-	-	-	-	-	-	-	-	-	-	-	-	-	-	-	-	-	-	-	-	-	-	-	-	-	-	-	-	-	-	-	-	-	-	-	-	-	-	-	-	-	-	-	-	-	-
Clupus familiaris chrna4	-	-	M	E	L	-	-	-	-	-	-	-	-	-	-	-	-	-	-	-	-	-	-	-	-	-	-	-	-	-	-	-	-	-	-	-	-	-	-	-	-	-	-	-	-	-	-	-	-
Clupus familaris chrna6	-	-	M	L	T	S	K	G	Q	G	-	-	-	-	-	-	-	-	-	-	-	-	-	-	-	-	-	-	-	-	-	-	-	-	F	-	-	-	-	-	-	-	-	-	-	-	-	-	-
Clupus familaris chrna7	-	-	M	R	-	-	-	R	-	-	-	-	-	-	-	-	-	-	-	-	-	-	-	-	-	-	-	-	-	-	-	-	-	-	-	-	-	-	-	-	-	-	-	-	-	-	-	-	-
Clupus familaris chrna9	-	-	I	S	F	-	-	-	-	-	-	-	-	-	-	-	-	-	-	-	-	-	-	-	-	-	-	-	-	-	-	-	-	-	-	-	-	-	-	-	-	-	-	-	-	-	-	-	-
B taurus chrna1	-	-	M	E	P	-	-	-	-	-	-	-	-	-	-	-	-	-	-	-	-	-	-	-	-	-	-	-	-	-	-	-	-	-	-	-	-	-	-	-	-	-	-	-	-	-	-	-	-
Btaurus chrna2	-	-	M	G	-	-	-	-	-	-	-	-	-	-	-	-	-	-	-	-	-	-	-	-	-	-	-	-	-	-	-	-	-	-	-	-	-	-	-	-	-	-	-	-	-	-	-	-	-
Btaurus chrna3	-	-	M	A	R	R	S	R	L	-	-	-	-	-	-	-	-	-	-	-	-	-	-	-	-	-	-	-	-	-	-	-	-	-	-	-	-	-	-	-	-	-	-	-	-	-	-	-	-
Btaurus chrna4	-	-	M	E	L	-	-	-	-	-	-	-	-	-	-	-	-	-	-	-	-	-	-	-	-	-	-	-	-	-	-	-	-	-	-	-	-	-	-	-	-	-	-	-	-	-	-	-	-
Btaurus chrna5	-	-	M	A	A	P	G	W	-	-	-	-	-	-	-	-	-	-	-	-	-	-	-	-	-	-	-	-	-	-	-	-	-	-	-	-	-	-	-	-	-	-	-	-	-	-	-	-	-
Btaurus chrna6	-	-	M	L	P	R	G	G	Q	G	-	-	-	-	-	-	-	-	-	-	-	-	-	-	-	-	-	-	-	-	-	-	-	-	A	-	-	-	-	-	-	-	-	-	-	-	-	-	-
Btaurus chrna7	-	-	M	R	-	-	-	G	-	-	-	-	-	-	-	-	-	-	-	-	-	-	-	-	-	-	-	-	-	-	-	-	-	-	-	-	-	-	-	-	-	-	-	-	-	-	-	-	-
Btaurus chrna9	-	-	I	S	F	-	-	-	-	-	-	-	-	-	-	-	-	-	-	-	-	-	-	-	-	-	-	-	-	-	-	-	-	-	-	-	-	-	-	-	-	-	-	-	-	-	-	-	-
Btaurus chrna10	-	-	L	S	L	G	L	S	V	S	S	L	-	-	-	-	-	-	-	-	-	-	-	-	-	-	-	-	-	-	-	-	-	-	-	-	-	-	-	-	-	-	-	-	-	-	-	-	-
Rnorvegicus chrna1	-	-	M	E	L	-	-	-	-	-	-	-	-	-	-	-	-	-	-	-	-	-	-	-	-	-	-	-	-	-	-	-	-	-	-	-	-	-	-	-	-	-	-	-	-	-	-	-	-
Rnorvegicus chrna2	-	-	M	T	-	-	-	-	-	-	-	-	-	-	-	-	-	-	-	-	-	-	-	-	-	-	-	-	-	-	-	-	-	-	-	-	-	-	-	-	-	-	-	-	-	-	-	-	-
Rnorvegicus chrna3	-	-	M	G	V	-	-	-	-	-	-	-	-	-	-	-	-	-	-	-	-	-	-	-	-	-	-	-	-	-	-	-	-	-	-	-	-	-	-	-	-	-	-	-	-	-	-	-	-
Rnorvegicus chrna4	-	-	M	A	N	-	-	-	-	-	-	-	-	-	-	-	-	-	-	-	-	-	-	-	-	-	-	-	-	-	-	-	-	-	-	-	-	-	-	-	-	-	-	-	-	-	-	-	-
Rnorvegicus chrna5	-	-	M	A	V	-	-	-	-	-	-	-	-	-	-	-	-	-	-	-	-	-	-	-	-	-	-	-	-	-	-	-	-	-	-	-	-	-	-	-	-	-	-	-	-	-	-	-	-
Rnorvegicus chrna6	-	-	M	L	N	G	W	G	R	G	-	-	-	-	-	-	-	-	-	-	-	-	-	-	-	-	-	-	-	-	-	-	-	-	D	-	-	-	-	-	-	-	-	-	-	-	-	-	-
Rnorvegicus chrna7	-	-	M	C	G	G	R	G	-	-	-	-	-	-	-	-	-	-	-	-	-	-	-	-	-	-	-	-	-	-	-	-	-	-	-	-	-	-	-	-	-	-	-	-	-	-	-	-	-
Rnorvegicus chrna9	-	-	L	S	F	-	-	-	-	-	-	-	-	-	-	-	-	-	-	-	-	-	-	-	-	-	-	-	-	-	-	-	-	-	-	-	-	-	-	-	-	-	-	-	-	-	-	-	-
Rnorvegicus chrna10	-	-	L	D	L	G	-	-	-	-	-	-	-	-	-	-	-	-	-	-	-	-	-	-	-	-	-	-	-	-	-	-	-	-	-	-	-	-	-	-	-	-	-	-	-	-	-	-	-
Mmusculus Chrna1	-	-	M	E	L	-	-	-	-	-	-	-	-	-	-	-	-	-	-	-	-	-	-	-	-	-	-	-	-	-	-	-	-	-	-	-	-	-	-	-	-	-	-	-	-	-	-	-	-
Mmusculus Chrna2	-	-	M	A	-	-	-	-	-	-	-	-	-	-	-	-	-	-	-	-	-	-	-	-	-	-	-	-	-	-	-	-	-	-	-	-	-	-	-	-	-	-	-	-	-	-	-	-	-
Mmusculus Chrna3	-	-	M	G	V	-	-	-	-	-	-	-	-	-	-	-	-	-	-	-	-	-	-	-	-	-	-	-	-	-	-	-	-	-	-	-	-	-	-	-	-	-	-	-	-	-	-	-	-
Mmusculus Chrna4	-	-	M	E	I	-	-	-	-	-	-	-	-	-	-	-	-	-	-	-	-	-	-	-	-	-	-	-	-	-	-	-	-	-	-	-	-	-	-	-	-	-	-	-	-	-	-	-	-
Mmusculus Chrna5	-	-	M	Q	I	-	-	-	-	-	-	-	-	-	-	-	-	-	-	-	-	-	-	-	-	-	-	-	-	-	-	-	-	-	-	-	-	-	-	-	-	-	-	-	-	-	-	-	-
Mmusculus Chrna6	-	-	M	L	N	S	R	D	Q	G	-	-	-	-	-	-	-	-	-	-	-	-	-	-	-	-	-	-	-	-	-	-	-	-	N	-	-	-	-	-	-	-	-	-	-	-	-	-	-
Mmusculus Chrna7	-	-	M	C	G	R	R	G	-	-	-	-	-	-	-	-	-	-	-	-	-	-	-	-	-	-	-	-	-	-	-	-	-	-	-	-	-	-	-	-	-	-	-	-	-	-	-	-	-
Mmusculus Chrna9	-	-	I	S	F	-	-	-	-	-	-	-	-	-	-	-	-	-	-	-	-	-	-	-	-	-	-	-	-	-	-	-	-	-	-	-	-	-	-	-	-	-	-	-	-	-	-	-	-
Mmusculus Chrna10	-	-	L	G	P	G	-	-	-	-	-	-	-	-	-	-	-	-	-	-	-	-	-	-	-	-	-	-	-	-	-	-	-	-	-	-	-	-	-	-	-	-	-	-	-	-	-	-	-
Ggallus chrna1	-	-	M	E	L	-	-	-	-	-	-	-	-	-	-	-	-	-	-	-	-	-	-	-	-	-	-	-	-	-	-	-	-	-	-	-	-	-	-	-	-	-	-	-	-	-	-	-	-
Ggallus chrna2	-	-	M	G	W	-	-	-	-	-	-	-	-	-	-	-	-	-	-	-	-	-	-	-	-	-	-	-	-	-	-	-	-	-	-	-	-	-	-	-	-	-	-	-	-	-	-	-	-
Ggallus chrna3	-	-	M	Q	S	-	-	-	-	-	-	-	-	-	-	-	-	-	-	-	-	-	-	-	-	-	-	-	-	-	-	-	-	-	-	-	-	-	-	-	-	-	-	-	-	-	-	-	-
Ggallus chrna4	-	-	K	G	-	-	-	-	-	-	-	-	-	-	-	-	-	-	-	-	-	-	-	-	-	-	-	-	-	-	-	-	-	-	-	-	-	-	-	-	-	-	-	-	-	-	-	-	-
Ggallus chrna5	-	-	M	A	E	L	R	A	-	-	-	-	-	-	-	-	-	-	-	-	-	-	-	-	-	-	-	-	-	-	-	-	-	-	-	-	-	-	-	-	-	-	-	-	-	-	-	-	-
Ggallus chrna6	-	-	M	H	P	K	R	-	-	-	-	-	-	-	-	-	-	-	-	-	-	-	-	-	-	-	-	-	-	-	-	-	-	-	-	-	-	-	-	-	-	-	-	-	-	-	-	-	-
Ggallus chrna7	-	-	M	G	L	Q	A	L	-	-	-	-	-	-	-	-	-	-	-	-	-	-	-	-	-	-	-	-	-	-	-	-	-	-	-	-	-	-	-	-	-	-	-	-	-	-	-	-	-
Ggallues chrna7L	-	-	F	F	Y	S	G	L	-	-	-	-	-	-	-	-	-	-	-	-	-	-	-	-	-	-	-	-	-	-	-	-	-	-	-	-	-	-	-	-	-	-	-	-	-	-	-	-	-
Ggallus chrna9	-	-	Y	V	S	-	-	-	-	-	-	-	-	-	-	-	-	-	-	-	-	-	-	-	-	-	-	-	-	-	-	-	-	-	-	-	-	-	-	-	-	-	-	-	-	-	-	-	-
Ggallus chrna10	-	-	L	P	A	-	-	-	-	-	-	-	-	-	-	-	-	-	-	-	-	-	-	-	-	-	-	-	-	-	-	-	-	-	-	-	-	-	-	-	-	-	-	-	-	-	-	-	-
Xtropicalis chrna1	-	-	M	D	F	-	-	-	-	-	-	-	-	-	-	-	-	-	-	-	-	-	-	-	-	-	-	-	-	-	-	-	-	-	-	-	-	-	-	-	-	-	-	-	-	-	-	-	-
Xtropicalis chnra2	-	-	M	E	-	-	-	-	-	-	-	-	-	-	-	-	-	-	-	-	-	-	-	-	-	-	-	-	-	-	-	-	-	-	-	-	-	-	-	-	-	-	-	-	-	-	-	-	-
Xtropicalis chrna3	-	-	M	G	E	-	-	-	-	-	-	-	-	-	-	-	-	-	-	-	-	-	-	-	-	-	-	-	-	-	-	-	-	-	-	-	-	-	-	-	-	-	-	-	-	-	-	-	-
Xtropicalis chrna4	-	-	R	G	A	R	L	S	A	N	-	-	-	-	-	-	-	-	-	-	-	-	-	-	-	-	-	-	-	-	-	-	-	-	-	-	-	-	-	-	-	-	-	-	-	-	-	-	-
Xtropicalis Chrna5	-	-	M	P	W	-	-	-	-	-	-	-	-	-	-	-	-	-	-	-	-	-	-	-	-	-	-	-	-	-	-	-	-	-	-	-	-	-	-	-	-	-	-	-	-	-	-	-	-
Xtropicalis chrna6	R	F	L	R	N	E	K	-	-	-	-	-	-	-	-	-	-	-	-	-	-	-	-	-	-	-	-	-	-	-	-	-	-	-	-	-	-	-	-	-	-	-	-	-	-	-	-	-	-
Xtropicalis chrna7	-	-	M	G	R	G	E	F	-	-	-	-	-	-	-	-	-	-	-	-	-	-	-	-	-	-	-	-	-	-	-	-	-	-	-	-	-	-	-	-	-	-	-	-	-	-	-	-	-
Xtropicalis chrna9	-	-	L	A	R	V	-	-	-	-	-	-	-	-	-	-	-	-	-	-	-	-	-	-	-	-	-	-	-	-	-	-	-	-	-	-	-	-	-	-	-	-	-	-	-	-	-	-	-
Xtropicalis chrna10	-	-	L	P	-	-	-	-	-	-	-	-	-	-	-	-	-	-	-	-	-	-	-	-	-	-	-	-	-	-	-	-	-	-	-	-	-	-	-	-	-	-	-	-	-	-	-	-	-
Drerio Chrna1	-	-	M	N	Y	-	-	-	-	-	-	-	-	-	-	-	-	-	-	-	-	-	-	-	-	-	-	-	-	-	-	-	-	-	-	-	-	-	-	-	-	-	-	-	-	-	-	-	-
Drerio Chrna2a	-	-	M	A	-	-	-	-	-	-	-	-	-	-	-	-	-	-	-	-	-	-	-	-	-	-	-	-	-	-	-	-	-	-	-	-	-	-	-	-	-	-	-	-	-	-	-	-	-
Drerio Chrna3	-	-	M	N	T	-	-	-	-	-	-	-	-	-	-	-	-	-	-	-	-	-	-	-	-	-	-	-	-	-	-	-	-	-	-	-	-	-	-	-	-	-	-	-	-	-	-	-	-
Drerio Chrna4b	-	-	A	A	-	-	-	-	-	-	-	-	-	-	-	-	-	-	-	-	-	-	-	-	-	-	-	-	-	-	-	-	-	-	-	-	-	-	-	-	-	-	-	-	-	-	-	-	-
Drerio Chrna5	-	-	M	V	T	-	-	-	-	-	-	-	-	-	-	-	-	-	-	-	-	-	-	-	-	-	-	-	-	-	-	-	-	-	-	-	-	-	-	-	-	-	-	-	-	-	-	-	-
Drerio Chrna6	-	-	M	N	S	-	-	-	-	-	-	-	-	-	-	-	-	-	-	-	-	-	-	-	-	-	-	-	-	-	-	-	-	-	-	-	-	-	-	-	-	-	-	-	-	-	-	-	-
Drerio Chrna7	-	-	M	D	-	-	R	V	-	-	-	-	-	-	-	-	-	-	-	-	-	-	-	-	-	-	-	-	-	-	-	-	-	-	-	-	-	-	-	-	-	-	-	-	-	-	-	-	-
Drerio chrna7L/8	-	-	M	W	-	H	S	L	-	-	-	-	-	-	-	-	-	-	-	-	-	-	-	-	-	-	-	-	-	-	-	-	-	-	-	-	-	-	-	-	-	-	-	-	-	-	-	-	-
Drerio chrna9	-	-	M	K	T	-	-	-	-	-	-	-	-	-	-	-	-	-	-	-	-	-	-	-	-	-	-	-	-	-	-	-	-	-	-	-	-	-	-	-	-	-	-	-	-	-	-	-	-
Drerio chrna10	-	-	L	K	Q	-	-	-	-	-	-	-	-	-	-	-	-	-	-	-	-	-	-	-	-	-	-	-	-	-	-	-	-	-	-	-	-	-	-	-	-	-	-	-	-	-	-	-	-
Cintestinalis chrna1	-	-	M	V	C	S	I	S	F	I	-	-	-	-	-	-	-	-	-	-	-	-	-	-	-	-	-	-	-	-	-	-	-	-	-	-	-	-	-	-	-	-	-	-	-	-	-	-	-
Cintestinalis chrna3like	-	-	M	K	K	-	-	-	-	-	-	-	-	-	-	-	-	-	-	-	-	-	-	-	-	-	-	-	-	-	-	-	-	-	-	-	-	-	-	-	-	-	-	-	-	-	-	-	-
Cintestinalis chrna6	-	-	M	S	Y	R	Y	I	A	V	-	-	-	-	-	-	-	-	-	-	-	-	-	-	-	-	-	-	-	-	-	-	-	-	-	-	-	-	-	-	-	-	-	-	-	-	-	-	-
Cintestinalis chrna7like	-	-	L	R	I	V	L	P	-	-	-	-	-	-	-	-	-	-	-	-	-	-	-	-	-	-	-	-	-	-	-	-	-	-	-	-	-	-	-	-	-	-	-	-	-	-	-	-	-
Dmelanogaster AChRa1	-	-	M	G	S	V	L	F	A	A	-	-	-	-	-	-	-	-	-	-	-	-	-	-	-	-	-	-	-	-	-	-	-	-	-	-	-	-	-	-	-	-	-	-	-	-	-	-	-
Dmelanogaster AChRa2	R	P	I	A	L	L	A	H	I	W	R	H	C	-	-	-	-	-	-	-	-	-	-	-	-	-	-	-	-	-	-	-	-	-	-	-	-	-	-	-	-	-	-	-	-	-	-	-	-
Dmelanogaster AChRa3	-	-	M	K	W	F	-	-	-	-	-	-	-	-	-	-	-	-	-	-	-	-	-	-	-	-	-	-	-	-	-	-	-	-	-	-	-	-	-	-	-	-	-	-	-	-	-	-	-
Dmelanogaster AChRa4	-	-	-	-	-	-	-	-	-	-	-	-	-	-	-	-	-	-	-	-	-	-	-	-	-	-	-	-	-	-	-	-	-	-	-	-	-	-	-	-	-	-	-	-	-	-	-	-	-
Dmelanogaster AChRa5	-	-	L	Q	V	L	L	V	S	L	Q	Q	W	Q	L	H	V	Q	Q	R	S	V	L	L	F	R	R	I	A	A	S	T	I	A	F	I	S	Y	L	G	S	F	A	A	Q	L	R	S	S
Dmelanogaster AChRa6	-	-	M	D	S	P	L	P	A	S	-	-	-	-	-	-	-	-	-	-	-	-	-	-	-	-	-	-	-	-	-	-	-	-	-	-	-	-	-	-	-	-	-	-	-	-	-	-	-
Dmelanogaster AChRa7	-	-	-	-	-	-	-	-	-	-	-	-	-	-	-	-	-	-	-	-	-	-	-	-	-	-	-	-	-	-	-	-	-	-	-	-	-	-	-	-	-	-	-	-	-	-	-	-	-
Dmelanogaster chrnb1	-	-	M	E	S	S	C	K	S	W	-	-	-	-	-	-	-	-	-	-	-	-	-	-	-	-	-	-	-	-	-	-	-	-	-	-	-	-	-	-	-	-	-	-	-	-	-	-	-
Agambiae chrna2	-	-	M	G	R	L	P	S	F	R	R	S	F	-	-	-	-	-	-	-	-	-	-	-	-	-	-	-	-	-	-	-	-	-	-	-	-	-	-	-	-	-	-	-	-	-	-	-	-
Agambiae chrna3	E	T	L	R	A	W	-	-	-	-	-	-	-	-	-	-	-	-	-	-	-	-	-	-	-	-	-	-	-	-	-	-	-	-	-	-	-	-	-	-	-	-	-	-	-	-	-	-	-
Agambiae chrna4	-	-	M	R	P	-	-	-	S	V	-	-	-	-	-	-	-	-	-	-	-	-	-	-	-	-	-	-	-	-	-	-	-	-	-	-	-	-	-	-	-	-	-	-	-	-	-	-	-
Agambiae chrna6	-	-	M	R	L	L	H	G	V	-	-	-	-	-	-	-	-	-	-	-	-	-	-	-	-	-	-	-	-	-	-	-	-	-	-	-	-	-	-	-	-	-	-	-	-	-	-	-	-
Agambiae chrna7	-	-	-	-	-	-	-	-	-	-	-	-	-	-	-	-	-	-	-	-	-	-	-	-	-	-	-	-	-	-	-	-	-	-	-	-	-	-	-	-	-	-	-	-	-	-	-	-	-
Agambiae chrna8	-	-	-	-	-	-	-	-	-	-	-	-	-	-	-	-	-	-	-	-	-	-	-	-	-	-	-	-	-	-	-	-	-	-	-	-	-	-	-	-	-	-	-	-	-	-	-	-	-
Spurpuratus nAChra2	-	-	M	G	S	P	S	G	L	D	S	L	C	G	-	-	-	Q	Q	I	K	I	-	-	-	-	-	-	-	-	-	-	-	-	-	-	-	-	-	-	-	-	-	-	-	-	-	-	-
Spurpuratus nAChra3	-	-	M	K	T	M	T	M	W	W	-	-	-	-	-	-	-	-	-	-	-	-	-	-	-	-	-	-	-	-	-	-	-	-	-	-	-	-	-	-	-	-	-	-	-	-	-	-	-
Spurpuratus Nacha6	-	-	I	P	M	A	S	Q	-	-	-	-	-	-	-	-	-	-	-	-	-	-	-	-	-	-	-	-	-	-	-	-	-	-	-	-	-	-	-	-	-	-	-	-	-	-	-	-	-
Acalifornica chrna1	-	-	M	G	P	C	A	L	S	A	P	A	-	-	-	-	-	-	-	-	-	-	-	-	-	-	-	-	-	-	-	-	-	-	-	-	-	-	-	-	-	-	-	-	-	-	-	-	-
Acalifonica chrna2	-	-	M	G	P	C	A	L	S	A	A	A	-	-	-	-	-	-	-	-	-	-	-	-	-	-	-	-	-	-	-	-	-	-	-	-	-	-	-	-	-	-	-	-	-	-	-	-	-
Celegans ACR2	-	-	M	K	K	T	V	K	I	-	-	-	-	-	-	-	-	-	-	-	-	-	-	-	-	-	-	-	-	-	-	-	-	-	-	-	-	-	-	-	-	-	-	-	-	-	-	-	-
Celegans UNC63	-	-	M	G	P	-	N	D	H	G	-	-	-	-	-	-	-	-	-	-	-	-	-	-	-	-	-	-	-	-	-	-	-	-	-	-	-	-	-	-	-	-	-	-	-	-	-	-	-
Celegans LEV1	-	-	A	G	G	T	W	L	G	-	-	-	-	-	-	-	-	-	-	-	-	-	-	-	-	-	-	-	-	-	-	-	-	-	-	-	-	-	-	-	-	-	-	-	-	-	-	-	-
Celegans ACR3	-	-	M	Q	K	I	W	L	F	S	-	-	-	-	-	-	-	-	-	-	-	-	-	-	-	-	-	-	-	-	-	-	-	-	-	-	-	-	-	-	-	-	-	-	-	-	-	-	-
Celegans ACR7	-	-	I	Q	I	V	L	P	-	-	-	-	-	-	-	-	-	-	-	-	-	-	-	-	-	-	-	-	-	-	-	-	-	-	-	-	-	-	-	-	-	-	-	-	-	-	-	-	-
Celegans ACR8	-	-	-	-	-	-	-	M	-	-	-	-	-	-	-	-	-	-	-	-	-	-	-	-	-	-	-	-	-	-	-	-	-	-	-	-	-	-	-	-	-	-	-	-	-	-	-	-	-
Celegans ACR9	-	-	-	-	M	I	S	P	-	-	-	-	-	-	-	-	-	-	-	-	-	-	-	-	-	-	-	-	-	-	-	-	-	-	-	-	-	-	-	-	-	-	-	-	-	-	-	-	-
Celegans ACR10	-	-	I	R	-	-	-	-	-	-	-	-	-	-	-	-	-	-	-	-	-	-	-	-	-	-	-	-	-	-	-	-	-	-	-	-	-	-	-	-	-	-	-	-	-	-	-	-	-
Celegans ACR11	-	-	F	N	L	I	N	S	-	-	-	-	-	-	-	-	-	-	-	-	-	-	-	-	-	-	-	-	-	-	-	-	-	-	-	-	-	-	-	-	-	-	-	-	-	-	-	-	-
Celegans ACR12	-	-	L	Q	M	F	S	F	-	-	-	-	-	-	-	-	-	-	-	-	-	-	-	-	-	-	-	-	-	-	-	-	-	-	-	-	-	-	-	-	-	-	-	-	-	-	-	-	-
Celegans ACR14	-	-	M	S	F	V	-	-	-	-	-	-	-	-	-	-	-	-	-	-	-	-	-	-	-	-	-	-	-	-	-	-	-	-	-	-	-	-	-	-	-	-	-	-	-	-	-	-	-
Celegans ACR16	-	-	-	-	-	-	M	S	-	-	-	-	-	-	-	-	-	-	-	-	-	-	-	-	-	-	-	-	-	-	-	-	-	-	-	-	-	-	-	-	-	-	-	-	-	-	-	-	-
Celegans ACR21	-	-	-	-	-	-	-	-	-	-	-	-	-	-	-	-	-	-	-	-	-	-	-	-	-	-	-	-	-	-	-	-	-	-	-	-	-	-	-	-	-	-	-	-	-	-	-	-	-
Celegans ACR25	-	-	M	E	Y	C	W	L	-	-	-	-	-	-	-	-	-	-	-	-	-	-	-	-	-	-	-	-	-	-	-	-	-	-	-	-	-	-	-	-	-	-	-	-	-	-	-	-	-
Celegans UNC68	-	-	M	R	S	F	-	-	-	-	-	-	-	-	-	-	-	-	-	-	-	-	-	-	-	-	-	-	-	-	-	-	-	-	-	-	-	-	-	-	-	-	-	-	-	-	-	-	-
Smansoni nAchR1a	-	-	M	N	S	I	I	K	-	-	-	-	-	-	-	-	-	-	-	-	-	-	-	-	-	-	-	-	-	-	-	-	-	-	-	-	-	-	-	-	-	-	-	-	-	-	-	-	-
Smediterranea 9799	-	-	-	-	-	-	-	-	-	-	-	-	-	-	-	-	-	-	-	-	-	-	-	-	-	-	-	-	-	-	-	-	-	-	-	-	-	-	-	-	-	-	-	-	-	-	-	-	-
Smediterranea 14620	-	-	-	-	-	-	-	-	-	-	-	-	-	-	-	-	-	-	-	-	-	-	-	-	-	-	-	-	-	-	-	-	-	-	-	-	-	-	-	-	-	-	-	-	-	-	-	-	-
Smediterranea 7711	-	-	-	-	-	-	-	-	-	-	-	-	-	-	-	-	-	-	-	-	-	-	-	-	-	-	-	-	-	-	-	-	-	-	-	-	-	-	-	-	-	-	-	-	-	-	-	-	-
Smediterranea 11955	-	-	-	-	-	-	-	-	-	-	-	-	-	-	-	-	-	-	-	-	-	-	-	-	-	-	-	-	-	-	-	-	-	-	-	-	-	-	-	-	-	-	-	-	-	-	-	-	-
Smediterranea 12535	-	-	L	N	L	-	-	-	-	-	-	-	-	-	-	-	-	-	-	-	-	-	-	-	-	-	-	-	-	-	-	-	-	-	-	-	-	-	-	-	-	-	-	-	-	-	-	-	-
Smediterranea 31300	-	-	-	-	-	-	-	-	-	-	-	-	-	-	-	-	-	-	-	-	-	-	-	-	-	-	-	-	-	-	-	-	-	-	-	-	-	-	-	-	-	-	-	-	-	-	-	-	-
Smediterranea 12146	-	-	M	K	Y	I	K	K	-	-	-	-	-	-	-	-	-	-	-	-	-	-	-	-	-	-	-	-	-	-	-	-	-	-	-	-	-	-	-	-	-	-	-	-	-	-	-	-	-
Pdamicornis chrna2like	-	-	-	-	-	-	-	-	-	-	-	-	-	-	-	-	-	-	-	-	-	-	-	-	-	-	-	-	-	-	-	-	-	-	-	-	-	-	-	-	-	-	-	-	-	-	-	-	-
Pdamicornis chrna3like	I	Y	-	-	-	-	-	-	-	-	-	-	-	-	-	-	-	-	-	-	-	-	-	-	-	-	-	-	-	-	-	-	-	-	-	-	-	-	-	-	-	-	-	-	-	-	-	-	-
Pdamicornis chrna4like	-	-	-	-	-	-	-	-	-	-	-	-	-	-	-	-	-	-	-	-	-	-	-	-	-	-	-	-	-	-	-	-	-	-	-	-	-	-	-	-	-	-	-	-	-	-	-	-	-
Pdamicornis chrna5like	-	-	-	-	-	-	-	-	-	-	-	-	-	-	-	-	-	-	-	-	-	-	-	-	-	-	-	-	-	-	-	-	-	-	-	-	-	-	-	-	-	-	-	-	-	-	-	-	-
Pdamicornis chrna6like	-	-	-	-	-	-	-	-	-	-	-	-	-	-	-	-	-	-	-	-	-	-	-	-	-	-	-	-	-	-	-	-	-	-	-	-	-	-	-	-	-	-	-	-	-	-	-	-	-
Pdamicornis chrna7like	-	-	F	Q	S	A	-	-	-	-	-	-	-	-	-	-	-	-	-	-	-	-	-	-	-	-	-	-	-	-	-	-	-	-	-	-	-	-	-	-	-	-	-	-	-	-	-	-	-
Pdamicornis chrna9like	F	L	T	L	P	A	F	-	-	-	-	-	-	-	-	-	-	-	-	-	-	-	-	-	-	-	-	-	-	-	-	-	-	-	-	-	-	-	-	-	-	-	-	-	-	-	-	-	-
Pdamicornis chrna10like	-	-	M	S	P	S	R	K	-	-	-	-	-	-	-	-	-	-	-	-	-	-	-	-	-	-	-	-	-	-	-	-	-	-	-	-	-	-	-	-	-	-	-	-	-	-	-	-	-
TCONS 0063149 Clytia	-	-	L	K	K	M	M	K	-	-	-	-	-	-	-	-	-	-	-	-	-	-	-	-	-	-	-	-	-	-	-	-	-	-	-	-	-	-	-	-	-	-	-	-	-	-	-	-	-
TCONS 0068759 Clytia	-	-	I	R	S	I	L	F	-	-	-	-	-	-	-	-	-	-	-	-	-	-	-	-	-	-	-	-	-	-	-	-	-	-	-	-	-	-	-	-	-	-	-	-	-	-	-	-	-
Adigitifera chrna2like	-	-	M	K	S	F	S	W	R	R	-	-	-	-	-	-	-	-	-	-	-	-	-	-	-	-	-	-	-	-	-	-	-	-	-	-	-	-	-	-	-	-	-	-	-	-	-	-	-
Adigitifera chrna3like	-	-	I	L	G	S	-	-	-	-	-	-	-	-	-	-	-	-	-	-	-	-	-	-	-	-	-	-	-	-	-	-	-	-	-	-	-	-	-	-	-	-	-	-	-	-	-	-	-
Adigitifera chrna5like	-	-	M	N	H	K	K	I	A	F	-	-	-	-	-	-	-	-	-	-	-	-	-	-	-	-	-	-	-	-	-	-	-	-	-	-	-	-	-	-	-	-	-	-	-	-	-	-	-
Adigitierachrna6like	C	S	L	K	Q	V	F	C	L	P	-	-	-	-	-	-	-	-	-	-	-	-	-	-	-	-	-	-	-	-	-	-	-	-	-	-	-	-	-	-	-	-	-	-	-	-	-	-	-
Adigitifera chrna7like	-	-	-	-	-	-	-	-	-	-	-	-	-	-	-	-	-	-	-	-	-	-	-	-	-	-	-	-	-	-	-	-	-	-	-	-	-	-	-	-	-	-	-	-	-	-	-	-	-
Adigitifera chrna9like	-	-	-	-	-	-	-	-	-	-	-	-	-	-	-	-	-	-	-	-	-	-	-	-	-	-	-	-	-	-	-	-	-	-	-	-	-	-	-	-	-	-	-	-	-	-	-	-	-
Adigitifera chrna10like	A	F	L	Y	P	R	R	S	-	-	-	-	-	-	-	-	-	-	-	-	-	-	-	-	-	-	-	-	-	-	-	-	-	-	-	-	-	-	-	-	-	-	-	-	-	-	-	-	-
H.vulgaris nAchRa2like	-	-	M	H	Q	-	-	-	-	-	-	-	-	-	-	-	-	-	-	-	-	-	-	-	-	-	-	-	-	-	-	-	-	-	-	-	-	-	-	-	-	-	-	-	-	-	-	-	-
H.vulgaris nAchRa3like	-	-	F	K	-	-	-	-	-	-	-	-	-	-	-	-	-	-	-	-	-	-	-	-	-	-	-	-	-	-	-	-	-	-	-	-	-	-	-	-	-	-	-	-	-	-	-	-	-
H.vulgaris nAchRa10like	-	-	-	-	-	-	-	-	-	-	-	-	-	-	-	-	-	-	-	-	-	-	-	-	-	-	-	-	-	-	-	-	-	-	-	-	-	-	-	-	-	-	-	-	-	-	-	-	-
NvnAChRaI	-	-	-	-	-	-	-	-	-	-	-	-	-	-	-	-	-	-	-	-	-	-	-	-	-	-	-	-	-	-	-	-	-	-	-	-	-	-	-	-	-	-	-	-	-	-	-	-	-
NvnAChRaL	-	-	M	S	S	V	S	P	G	Y	M	T	P	L	-	-	-	-	-	-	-	-	-	-	-	-	-	-	-	-	-	-	-	-	-	-	-	-	-	-	-	-	-	-	-	-	-	-	-
NvnAChRaM	-	-	-	-	-	-	-	-	-	-	-	-	-	-	-	-	-	-	-	-	-	-	-	-	-	-	-	-	-	-	-	-	-	-	-	-	-	-	-	-	-	-	-	-	-	-	-	-	-
NvnAChRaN	-	-	-	-	-	-	-	-	-	-	-	-	-	-	-	-	-	-	-	-	-	-	-	-	-	-	-	-	-	-	-	-	-	-	-	-	-	-	-	-	-	-	-	-	-	-	-	-	-
NvnAChRaB	-	-	-	-	-	-	-	-	-	-	-	-	-	-	-	-	-	-	-	-	-	-	-	-	-	-	-	-	-	-	-	-	-	-	-	-	-	-	-	-	-	-	-	-	-	-	-	-	-
NvnAChRaO	-	-	M	V	V	S	F	K	I	S	-	-	-	-	-	-	-	-	-	-	-	-	-	-	-	-	-	-	-	-	-	-	-	-	-	-	-	-	-	-	-	-	-	-	-	-	-	-	-
NvnAChRaP	-	-	M	N	T	V	S	L	A	C	-	-	-	-	-	-	-	-	-	-	-	-	-	-	-	-	-	-	-	-	-	-	-	-	-	-	-	-	-	-	-	-	-	-	-	-	-	-	-
NvnAChRaC	-	-	-	-	-	-	-	-	-	-	-	-	-	-	-	-	-	-	-	-	-	-	-	-	-	-	-	-	-	-	-	-	-	-	-	-	-	-	-	-	-	-	-	-	-	-	-	-	-
NvnAChRaH	-	-	-	-	-	-	-	-	-	-	-	-	-	-	-	-	-	-	-	-	-	-	-	-	-	-	-	-	-	-	-	-	-	-	-	-	-	-	-	-	-	-	-	-	-	-	-	-	-
NvnAChRaJ	-	-	M	A	P	L	L	L	S	L	-	-	-	-	-	-	-	-	-	-	-	-	-	-	-	-	-	-	-	-	-	-	-	-	-	-	-	-	-	-	-	-	-	-	-	-	-	-	-
NvnAChRaK	-	-	-	-	-	-	-	-	-	-	-	-	-	-	-	-	-	-	-	-	-	-	-	-	-	-	-	-	-	-	-	-	-	-	-	-	-	-	-	-	-	-	-	-	-	-	-	-	-
NvnAChRaU	-	-	M	S	Q	-	-	-	-	-	-	-	-	-	-	-	-	-	-	-	-	-	-	-	-	-	-	-	-	-	-	-	-	-	-	-	-	-	-	-	-	-	-	-	-	-	-	-	-
NvnAChRaT	-	-	-	-	-	-	-	-	-	-	-	-	-	-	-	-	-	-	-	-	-	-	-	-	-	-	-	-	-	-	-	-	-	-	-	-	-	-	-	-	-	-	-	-	-	-	-	-	-
NvnAChRaE	-	-	M	S	P	K	L	-	-	-	-	-	-	-	-	-	-	-	-	-	-	-	-	-	-	-	-	-	-	-	-	-	-	-	-	-	-	-	-	-	-	-	-	-	-	-	-	-	-
NvnAChRaQ	-	-	-	-	-	-	M	L	R	T	-	-	-	-	-	-	-	-	-	-	-	-	-	-	-	-	-	-	-	-	-	-	-	-	-	-	-	-	-	-	-	-	-	-	-	-	-	-	-
NvnAChRaR	-	-	-	-	-	-	-	-	-	-	-	-	-	-	-	-	-	-	-	-	-	-	-	-	-	-	-	-	-	-	-	-	-	-	-	-	-	-	-	-	-	-	-	-	-	-	-	-	-
NvnAChRaD	-	-	-	-	-	-	-	-	-	-	-	-	-	-	-	-	-	-	-	-	-	-	-	-	-	-	-	-	-	-	-	-	-	-	-	-	-	-	-	-	-	-	-	-	-	-	-	-	-
NvnAChRaS	-	-	-	-	-	-	-	-	-	-	-	-	-	-	-	-	-	-	-	-	-	-	-	-	-	-	-	-	-	-	-	-	-	-	-	-	-	-	-	-	-	-	-	-	-	-	-	-	-
NvnAChRaA	-	-	-	-	-	-	-	-	-	-	-	-	-	-	-	-	-	-	-	-	-	-	-	-	-	-	-	-	-	-	-	-	-	-	-	-	-	-	-	-	-	-	-	-	-	-	-	-	-
NvnAChRaG	-	-	-	-	-	-	-	-	-	-	-	-	-	-	-	-	-	-	-	-	-	-	-	-	-	-	-	-	-	-	-	-	-	-	-	-	-	-	-	-	-	-	-	-	-	-	-	-	-
NvnAChRaV	-	-	-	-	-	-	-	-	-	-	-	-	-	-	-	-	-	-	-	-	-	-	-	-	-	-	-	-	-	-	-	-	-	-	-	-	-	-	-	-	-	-	-	-	-	-	-	-	-
NvnAChRaW	-	-	M	A	N	K	S	-	-	-	-	-	-	-	-	-	-	-	-	-	-	-	-	-	-	-	-	-	-	-	-	-	-	-	-	-	-	-	-	-	-	-	-	-	-	-	-	-	-
NvnAChRaX	-	-	L	A	P	-	-	-	-	-	-	-	-	-	-	-	-	-	-	-	-	-	-	-	-	-	-	-	-	-	-	-	-	-	-	-	-	-	-	-	-	-	-	-	-	-	-	-	-
NvnAChRaY	-	-	M	R	F	A	G	R	-	-	-	-	-	-	-	-	-	-	-	-	-	-	-	-	-	-	-	-	-	-	-	-	-	-	-	-	-	-	-	-	-	-	-	-	-	-	-	-	-
NvnAChRaZ	-	-	M	E	P	A	L	H	A	V	T	-	-	-	-	-	-	-	-	-	-	-	-	-	-	-	-	-	-	-	-	-	-	-	-	-	-	-	-	-	-	-	-	-	-	-	-	-	-
NvnAChRaF	-	-	-	-	-	-	M	Y	R	Q	L	-	-	-	-	-	-	-	-	-	-	-	-	-	-	-	-	-	-	-	-	-	-	-	-	-	-	-	-	-	-	-	-	-	-	-	-	-	-
Hsapiens chrnb1	-	-	P	G	A	-	-	-	-	-	-	-	-	-	-	-	-	-	-	-	-	-	-	-	-	-	-	-	-	-	-	-	-	-	-	-	-	-	-	-	-	-	-	-	-	-	-	-	-
Hsapiens chrnb2	-	-	R	R	C	-	-	-	-	-	-	-	-	-	-	-	-	-	-	-	-	-	-	-	-	-	-	-	-	-	-	-	-	-	-	-	-	-	-	-	-	-	-	-	-	-	-	-	-
Hsapiens chrnb3	-	-	M	-	-	-	-	-	-	-	-	-	-	-	-	-	-	-	-	-	-	-	-	-	-	-	-	-	-	-	-	-	-	-	-	-	-	-	-	-	-	-	-	-	-	-	-	-	-
Hsapiens chrnb4	-	-	M	R	R	-	-	-	-	-	-	-	-	-	-	-	-	-	-	-	-	-	-	-	-	-	-	-	-	-	-	-	-	-	-	-	-	-	-	-	-	-	-	-	-	-	-	-	-
Mmulatta chrnb2	-	-	R	R	C	-	-	-	-	-	-	-	-	-	-	-	-	-	-	-	-	-	-	-	-	-	-	-	-	-	-	-	-	-	-	-	-	-	-	-	-	-	-	-	-	-	-	-	-
Mmulatta chrnb4	-	-	M	A	R	-	-	-	-	-	-	-	-	-	-	-	-	-	-	-	-	-	-	-	-	-	-	-	-	-	-	-	-	-	-	-	-	-	-	-	-	-	-	-	-	-	-	-	-
Mmusculus Chrnb1	-	-	L	G	A	-	-	-	-	-	-	-	-	-	-	-	-	-	-	-	-	-	-	-	-	-	-	-	-	-	-	-	-	-	-	-	-	-	-	-	-	-	-	-	-	-	-	-	-
Mmusculus Chrnb3	-	-	-	-	-	-	-	-	-	-	-	-	-	-	-	-	-	-	-	-	-	-	-	-	-	-	-	-	-	-	-	-	-	-	-	-	-	-	-	-	-	-	-	-	-	-	-	-	-
Mmusculus Chrnb4	-	-	M	R	-	-	-	-	-	-	-	-	-	-	-	-	-	-	-	-	-	-	-	-	-	-	-	-	-	-	-	-	-	-	-	-	-	-	-	-	-	-	-	-	-	-	-	-	-
Ptroglodytes chrnb1	-	-	P	G	A	-	-	-	-	-	-	-	-	-	-	-	-	-	-	-	-	-	-	-	-	-	-	-	-	-	-	-	-	-	-	-	-	-	-	-	-	-	-	-	-	-	-	-	-
Ptroglodytes chrnb2	-	-	R	R	C	-	-	-	-	-	-	-	-	-	-	-	-	-	-	-	-	-	-	-	-	-	-	-	-	-	-	-	-	-	-	-	-	-	-	-	-	-	-	-	-	-	-	-	-
Ptroglodytes chrnb3	-	-	M	-	-	-	-	-	-	-	-	-	-	-	-	-	-	-	-	-	-	-	-	-	-	-	-	-	-	-	-	-	-	-	-	-	-	-	-	-	-	-	-	-	-	-	-	-	-
Ptroglodytes chrnb4	S	L	L	A	P	-	-	-	-	-	-	-	-	-	-	-	-	-	-	-	-	-	-	-	-	-	-	-	-	-	-	-	-	-	-	-	-	-	-	-	-	-	-	-	-	-	-	-	-
Clupus familiaris chrnb1	-	-	A	G	A	-	-	-	-	-	-	-	-	-	-	-	-	-	-	-	-	-	-	-	-	-	-	-	-	-	-	-	-	-	-	-	-	-	-	-	-	-	-	-	-	-	-	-	-
Clupus familiaris chrnb2	-	-	T	R	S	-	-	-	-	-	-	-	-	-	-	-	-	-	-	-	-	-	-	-	-	-	-	-	-	-	-	-	-	-	-	-	-	-	-	-	-	-	-	-	-	-	-	-	-
Clupus familiaris chrnb3	-	-	-	-	-	-	-	-	-	-	-	-	-	-	-	-	-	-	-	-	-	-	-	-	-	-	-	-	-	-	-	-	-	-	-	-	-	-	-	-	-	-	-	-	-	-	-	-	-
Clupus familiaris chrnb4	-	-	M	R	S	-	-	-	-	-	-	-	-	-	-	-	-	-	-	-	-	-	-	-	-	-	-	-	-	-	-	-	-	-	-	-	-	-	-	-	-	-	-	-	-	-	-	-	-
Btaurus chrnb1	-	-	P	G	A	-	-	-	-	-	-	-	-	-	-	-	-	-	-	-	-	-	-	-	-	-	-	-	-	-	-	-	-	-	-	-	-	-	-	-	-	-	-	-	-	-	-	-	-
Btaurus chrnb2	-	-	W	L	S	-	-	-	-	-	-	-	-	-	-	-	-	-	-	-	-	-	-	-	-	-	-	-	-	-	-	-	-	-	-	-	-	-	-	-	-	-	-	-	-	-	-	-	-
Btaurus chrnb3	-	-	M	-	-	-	-	-	-	-	-	-	-	-	-	-	-	-	-	-	-	-	-	-	-	-	-	-	-	-	-	-	-	-	-	-	-	-	-	-	-	-	-	-	-	-	-	-	-
Btaurus chrnb4	-	-	M	R	S	-	-	-	-	-	-	-	-	-	-	-	-	-	-	-	-	-	-	-	-	-	-	-	-	-	-	-	-	-	-	-	-	-	-	-	-	-	-	-	-	-	-	-	-
R norvegicus chrnb1	-	-	L	G	A	-	-	-	-	-	-	-	-	-	-	-	-	-	-	-	-	-	-	-	-	-	-	-	-	-	-	-	-	-	-	-	-	-	-	-	-	-	-	-	-	-	-	-	-
Rnorvegicus chrnb2	-	-	-	-	-	-	-	-	-	-	-	-	-	-	-	-	-	-	-	-	-	-	-	-	-	-	-	-	-	-	-	-	-	-	-	-	-	-	-	-	-	-	-	-	-	-	-	-	-
Rnorvegicus chrnb3	-	-	-	-	-	-	-	-	-	-	-	-	-	-	-	-	-	-	-	-	-	-	-	-	-	-	-	-	-	-	-	-	-	-	-	-	-	-	-	-	-	-	-	-	-	-	-	-	-
Rnorvegicus chrnb4	-	-	M	R	-	-	-	-	-	-	-	-	-	-	-	-	-	-	-	-	-	-	-	-	-	-	-	-	-	-	-	-	-	-	-	-	-	-	-	-	-	-	-	-	-	-	-	-	-
Ggallus chrnb2	-	-	-	-	-	-	-	-	-	-	-	-	-	-	-	-	-	-	-	-	-	-	-	-	-	-	-	-	-	-	-	-	-	-	-	-	-	-	-	-	-	-	-	-	-	-	-	-	-
Ggallus chrnb3	-	-	-	-	-	-	-	-	-	-	-	-	-	-	-	-	-	-	-	-	-	-	-	-	-	-	-	-	-	-	-	-	-	-	-	-	-	-	-	-	-	-	-	-	-	-	-	-	-
Ggallus chrnb4	-	-	M	R	N	-	-	-	-	-	-	-	-	-	-	-	-	-	-	-	-	-	-	-	-	-	-	-	-	-	-	-	-	-	-	-	-	-	-	-	-	-	-	-	-	-	-	-	-
Agambiae chrnb2	-	-	M	G	S	V	L	L	T	A	-	-	-	-	-	-	-	-	-	-	-	-	-	-	-	-	-	-	-	-	-	-	-	-	-	-	-	-	-	-	-	-	-	-	-	-	-	-	-
Xtropicalis chrnb1	-	-	-	-	-	-	-	-	-	-	-	-	-	-	-	-	-	-	-	-	-	-	-	-	-	-	-	-	-	-	-	-	-	-	-	-	-	-	-	-	-	-	-	-	-	-	-	-	-
Xtropicalis chrnb2	-	-	I	R	T	-	-	-	-	-	-	-	-	-	-	-	-	-	-	-	-	-	-	-	-	-	-	-	-	-	-	-	-	-	-	-	-	-	-	-	-	-	-	-	-	-	-	-	-
Xtropicalis chrnb2(2)	-	-	-	-	-	-	-	-	-	-	-	-	-	-	-	-	-	-	-	-	-	-	-	-	-	-	-	-	-	-	-	-	-	-	-	-	-	-	-	-	-	-	-	-	-	-	-	-	-
Xtropicalis chrnb4	-	-	M	R	N	-	-	-	-	-	-	-	-	-	-	-	-	-	-	-	-	-	-	-	-	-	-	-	-	-	-	-	-	-	-	-	-	-	-	-	-	-	-	-	-	-	-	-	-
Drerio Chrnb1	-	-	A	Q	D	-	-	-	-	-	-	-	-	-	-	-	-	-	-	-	-	-	-	-	-	-	-	-	-	-	-	-	-	-	-	-	-	-	-	-	-	-	-	-	-	-	-	-	-
Drerio Chrnb2a	-	-	M	S	L	-	-	-	-	-	-	-	-	-	-	-	-	-	-	-	-	-	-	-	-	-	-	-	-	-	-	-	-	-	-	-	-	-	-	-	-	-	-	-	-	-	-	-	-
Drerio Chrnb2b	-	-	-	-	-	-	-	-	-	-	-	-	-	-	-	-	-	-	-	-	-	-	-	-	-	-	-	-	-	-	-	-	-	-	-	-	-	-	-	-	-	-	-	-	-	-	-	-	-
Drerio Chrnb3a	-	-	M	-	-	-	-	-	-	-	-	-	-	-	-	-	-	-	-	-	-	-	-	-	-	-	-	-	-	-	-	-	-	-	-	-	-	-	-	-	-	-	-	-	-	-	-	-	-
Drerio Chrnb4	S	S	M	T	R	-	-	-	-	-	-	-	-	-	-	-	-	-	-	-	-	-	-	-	-	-	-	-	-	-	-	-	-	-	-	-	-	-	-	-	-	-	-	-	-	-	-	-	-
Cintestinalis chrnb1	-	-	-	-	-	-	-	-	-	-	-	-	-	-	-	-	-	-	-	-	-	-	-	-	-	-	-	-	-	-	-	-	-	-	-	-	-	-	-	-	-	-	-	-	-	-	-	-	-
Smansoni nAchR1b	-	-	M	Y	K	L	Y	N	I	L	-	-	-	-	-	-	-	-	-	-	-	-	-	-	-	-	-	-	-	-	-	-	-	-	-	-	-	-	-	-	-	-	-	-	-	-	-	-	-
Acalifornica Chrnb1	-	-	M	P	P	G	K	S	-	-	-	-	-	-	-	-	-	-	-	-	-	-	-	-	-	-	-	-	-	-	-	-	-	-	-	-	-	-	-	-	-	-	-	-	-	-	-	-	-
Mmusculus chrnd	-	-	A	G	-	-	-	-	-	-	-	-	-	-	-	-	-	-	-	-	-	-	-	-	-	-	-	-	-	-	-	-	-	-	-	-	-	-	-	-	-	-	-	-	-	-	-	-	-
Hsapiens chrnd	-	-	E	G	-	-	-	-	-	-	-	-	-	-	-	-	-	-	-	-	-	-	-	-	-	-	-	-	-	-	-	-	-	-	-	-	-	-	-	-	-	-	-	-	-	-	-	-	-
P troglodytes chrnd	-	-	E	G	-	-	-	-	-	-	-	-	-	-	-	-	-	-	-	-	-	-	-	-	-	-	-	-	-	-	-	-	-	-	-	-	-	-	-	-	-	-	-	-	-	-	-	-	-
C lupus familiaris chrnd	-	-	E	G	-	-	-	-	-	-	-	-	-	-	-	-	-	-	-	-	-	-	-	-	-	-	-	-	-	-	-	-	-	-	-	-	-	-	-	-	-	-	-	-	-	-	-	-	-
Btaurus chrnd	-	-	E	G	-	-	-	-	-	-	-	-	-	-	-	-	-	-	-	-	-	-	-	-	-	-	-	-	-	-	-	-	-	-	-	-	-	-	-	-	-	-	-	-	-	-	-	-	-
Rnorvegicus chrnd	-	-	A	G	-	-	-	-	-	-	-	-	-	-	-	-	-	-	-	-	-	-	-	-	-	-	-	-	-	-	-	-	-	-	-	-	-	-	-	-	-	-	-	-	-	-	-	-	-
Ggallus chrnd	-	-	-	-	-	-	-	-	-	-	-	-	-	-	-	-	-	-	-	-	-	-	-	-	-	-	-	-	-	-	-	-	-	-	-	-	-	-	-	-	-	-	-	-	-	-	-	-	-
Xtropicalis chrnd	-	-	A	G	I	-	-	-	-	-	-	-	-	-	-	-	-	-	-	-	-	-	-	-	-	-	-	-	-	-	-	-	-	-	-	-	-	-	-	-	-	-	-	-	-	-	-	-	-
Drerio chrnd	-	-	M	K	-	-	-	-	-	-	-	-	-	-	-	-	-	-	-	-	-	-	-	-	-	-	-	-	-	-	-	-	-	-	-	-	-	-	-	-	-	-	-	-	-	-	-	-	-
Mmusculus chrne	-	-	M	A	G	-	-	-	-	-	-	-	-	-	-	-	-	-	-	-	-	-	-	-	-	-	-	-	-	-	-	-	-	-	-	-	-	-	-	-	-	-	-	-	-	-	-	-	-
Hsapiens chrne	-	-	M	A	R	-	-	-	-	-	-	-	-	-	-	-	-	-	-	-	-	-	-	-	-	-	-	-	-	-	-	-	-	-	-	-	-	-	-	-	-	-	-	-	-	-	-	-	-
Ptroglodytes chrne	-	-	M	A	R	-	-	-	-	-	-	-	-	-	-	-	-	-	-	-	-	-	-	-	-	-	-	-	-	-	-	-	-	-	-	-	-	-	-	-	-	-	-	-	-	-	-	-	-
Mmulatta chrne	-	-	M	A	G	-	-	-	-	-	-	-	-	-	-	-	-	-	-	-	-	-	-	-	-	-	-	-	-	-	-	-	-	-	-	-	-	-	-	-	-	-	-	-	-	-	-	-	-
Clupus familiaris chrne	-	-	L	Q	F	-	-	-	-	-	-	-	-	-	-	-	-	-	-	-	-	-	-	-	-	-	-	-	-	-	-	-	-	-	-	-	-	-	-	-	-	-	-	-	-	-	-	-	-
Btaurus chrne	-	-	M	A	G	-	-	-	-	-	-	-	-	-	-	-	-	-	-	-	-	-	-	-	-	-	-	-	-	-	-	-	-	-	-	-	-	-	-	-	-	-	-	-	-	-	-	-	-
Rnorvegicus chrne	-	-	M	T	M	-	-	-	-	-	-	-	-	-	-	-	-	-	-	-	-	-	-	-	-	-	-	-	-	-	-	-	-	-	-	-	-	-	-	-	-	-	-	-	-	-	-	-	-
Xtropicalis chrne	-	-	P	G	V	-	-	-	-	-	-	-	-	-	-	-	-	-	-	-	-	-	-	-	-	-	-	-	-	-	-	-	-	-	-	-	-	-	-	-	-	-	-	-	-	-	-	-	-
Mmusculus chrng	-	-	G	G	Q	-	-	-	-	-	-	-	-	-	-	-	-	-	-	-	-	-	-	-	-	-	-	-	-	-	-	-	-	-	-	-	-	-	-	-	-	-	-	-	-	-	-	-	-
Hsapiens chrng	-	-	G	G	Q	-	-	-	-	-	-	-	-	-	-	-	-	-	-	-	-	-	-	-	-	-	-	-	-	-	-	-	-	-	-	-	-	-	-	-	-	-	-	-	-	-	-	-	-
Ptroglodytes chrng	-	-	G	G	Q	-	-	-	-	-	-	-	-	-	-	-	-	-	-	-	-	-	-	-	-	-	-	-	-	-	-	-	-	-	-	-	-	-	-	-	-	-	-	-	-	-	-	-	-
Clupus familiaris chrng	-	-	W	G	Q	-	-	-	-	-	-	-	-	-	-	-	-	-	-	-	-	-	-	-	-	-	-	-	-	-	-	-	-	-	-	-	-	-	-	-	-	-	-	-	-	-	-	-	-
Btaurus chrng	-	-	G	G	Q	-	-	-	-	-	-	-	-	-	-	-	-	-	-	-	-	-	-	-	-	-	-	-	-	-	-	-	-	-	-	-	-	-	-	-	-	-	-	-	-	-	-	-	-
Rnorvegicus chrng	-	-	G	G	Q	-	-	-	-	-	-	-	-	-	-	-	-	-	-	-	-	-	-	-	-	-	-	-	-	-	-	-	-	-	-	-	-	-	-	-	-	-	-	-	-	-	-	-	-
Ggallus chrng	-	-	M	R	C	-	-	-	-	-	-	-	-	-	-	-	-	-	-	-	-	-	-	-	-	-	-	-	-	-	-	-	-	-	-	-	-	-	-	-	-	-	-	-	-	-	-	-	-
Xtropicalis chrng	-	-	-	-	-	-	-	-	-	-	-	-	-	-	-	-	-	-	-	-	-	-	-	-	-	-	-	-	-	-	-	-	-	-	-	-	-	-	-	-	-	-	-	-	-	-	-	-	-
Drerio chrng	-	-	N	L	S	-	-	-	-	-	-	-	-	-	-	-	-	-	-	-	-	-	-	-	-	-	-	-	-	-	-	-	-	-	-	-	-	-	-	-	-	-	-	-	-	-	-	-	-
Hsapiens mAchR M1	-	-	-	-	-	-	-	-	-	-	-	-	-	-	-	-	-	-	-	-	-	-	-	-	-	-	-	-	-	-	-	-	-	-	-	-	-	-	-	-	-	-	-	-	-	-	-	-	-
Xtropicalis mAchR M1	L	A	L	H	Q	-	-	-	-	-	-	-	-	-	-	-	-	-	-	-	-	-	-	-	-	-	-	-	-	-	-	-	-	-	-	-	-	-	-	-	-	-	-	-	-	-	-	-	-
Xtropicalis mAchR M4	-	-	M	E	N	M	T	-	-	-	-	-	-	-	-	-	-	-	-	-	-	-	-	-	-	-	-	-	-	-	-	-	-	-	-	-	-	-	-	-	-	-	-	-	-	-	-	-	-
Cintestinalis mAchR M4	-	-	L	S	D	V	I	T	-	-	-	-	-	-	-	-	-	-	-	-	-	-	-	-	-	-	-	-	-	-	-	-	-	-	-	-	-	-	-	-	-	-	-	-	-	-	-	-	-
Dmelanogaster mAchRA	-	-	M	E	P	V	M	-	S	L	-	-	-	-	-	-	-	-	-	-	-	-	-	-	-	-	-	-	-	-	-	-	-	-	-	-	-	-	-	-	-	-	-	-	-	-	-	-	-
Dmelanogaster mAchRB	D	K	L	C	S	F	I	F	K	R	-	-	-	-	-	-	-	-	-	-	-	-	-	-	-	-	-	-	-	-	-	-	-	-	-	-	-	-	-	-	-	-	-	-	-	-	-	-	-
Acalifornica mAchR M3like	I	H	I	S	S	N	M	A	T	L	-	-	-	-	-	-	-	-	-	-	-	-	-	-	-	-	-	-	-	-	-	-	-	-	-	-	-	-	-	-	-	-	-	-	-	-	-	-	-
H.vulgaris mAchR	-	-	L	K	M	L	V	K	-	-	-	-	-	-	-	-	-	-	-	-	-	-	-	-	-	-	-	-	-	-	-	-	-	-	-	-	-	-	-	-	-	-	-	-	-	-	-	-	-
Drerio chrm1a	-	-	-	-	-	-	-	-	-	-	-	-	-	-	-	-	-	-	-	-	-	-	-	-	-	-	-	-	-	-	-	-	-	-	-	-	-	-	-	-	-	-	-	-	-	-	-	-	-
Drerio chrm2a	-	-	M	D	T	I	N	F	T	F	-	-	-	-	-	-	-	-	-	-	-	-	-	-	-	-	-	-	-	-	-	-	-	-	-	-	-	-	-	-	-	-	-	-	-	-	-	-	-
Drerio chrm3a	-	-	M	D	S	-	-	-	-	-	-	-	-	-	-	-	-	-	-	-	-	-	-	-	-	-	-	-	-	-	-	-	-	-	-	-	-	-	-	-	-	-	-	-	-	-	-	-	-
Smansoni mAchR	A	Q	L	E	S	I	T	I	-	-	-	-	-	-	-	-	-	-	-	-	-	-	-	-	-	-	-	-	-	-	-	-	-	-	-	-	-	-	-	-	-	-	-	-	-	-	-	-	-
Mmusculus Chrm1	-	-	-	-	-	-	-	-	-	-	-	-	-	-	-	-	-	-	-	-	-	-	-	-	-	-	-	-	-	-	-	-	-	-	-	-	-	-	-	-	-	-	-	-	-	-	-	-	-
Mmusculus Chrm3	M	T	L	H	S	-	-	-	-	-	-	-	-	-	-	-	-	-	-	-	-	-	-	-	-	-	-	-	-	-	-	-	-	-	-	-	-	-	-	-	-	-	-	-	-	-	-	-	-
TCONS 00000635 Clytia	-	-	-	-	-	-	-	-	-	-	-	-	-	-	-	-	-	-	-	-	-	-	-	-	-	-	-	-	-	-	-	-	-	-	-	-	-	-	-	-	-	-	-	-	-	-	-	-	-
TCONS 00044209 Clytia	-	-	-	-	-	-	-	-	-	-	-	-	-	-	-	-	-	-	-	-	-	-	-	-	-	-	-	-	-	-	-	-	-	-	-	-	-	-	-	-	-	-	-	-	-	-	-	-	-
TCONS 00013753 Clytia	-	-	-	-	-	-	-	-	-	-	-	-	-	-	-	-	-	-	-	-	-	-	-	-	-	-	-	-	-	-	-	-	-	-	-	-	-	-	-	-	-	-	-	-	-	-	-	-	-
TCONS 00033288 Clytia	-	-	-	-	-	-	-	-	-	-	-	-	-	-	-	-	-	-	-	-	-	-	-	-	-	-	-	-	-	-	-	-	-	-	-	-	-	-	-	-	-	-	-	-	-	-	-	-	-
TCONS 00061531 Clytia	-	-	-	-	-	-	-	-	-	-	-	-	-	-	-	-	-	-	-	-	-	-	-	-	-	-	-	-	-	-	-	-	-	-	-	-	-	-	-	-	-	-	-	-	-	-	-	-	-
TCONS 00042132 Clytia	-	-	-	-	-	-	-	-	-	-	-	-	-	-	-	-	-	-	-	-	-	-	-	-	-	-	-	-	-	-	-	-	-	-	-	-	-	-	-	-	-	-	-	-	-	-	-	-	-
H.sapiens GABAA	-	-	M	R	K	S	P	G	L	S	-	-	-	-	-	-	-	-	-	-	-	-	-	-	-	-	-	-	-	-	-	-	-	-	-	-	-	-	-	-	-	-	-	-	-	-	-	-	-
B.Taurus GABAA	-	-	M	K	K	S	P	G	L	S	-	-	-	-	-	-	-	-	-	-	-	-	-	-	-	-	-	-	-	-	-	-	-	-	-	-	-	-	-	-	-	-	-	-	-	-	-	-	-
M.musculus GABAA	-	-	M	K	K	S	R	G	L	S	-	-	-	-	-	-	-	-	-	-	-	-	-	-	-	-	-	-	-	-	-	-	-	-	-	-	-	-	-	-	-	-	-	-	-	-	-	-	-
R.norvegicus GABAA	-	-	M	K	K	S	R	G	L	S	-	-	-	-	-	-	-	-	-	-	-	-	-	-	-	-	-	-	-	-	-	-	-	-	-	-	-	-	-	-	-	-	-	-	-	-	-	-	-
G.gallus GABAA	-	-	M	K	R	L	L	V	L	C	-	-	-	-	-	-	-	-	-	-	-	-	-	-	-	-	-	-	-	-	-	-	-	-	-	-	-	-	-	-	-	-	-	-	-	-	-	-	-
X.tropicalis GABAA	-	-	M	K	R	R	L	T	F	L	-	-	-	-	-	-	-	-	-	-	-	-	-	-	-	-	-	-	-	-	-	-	-	-	-	-	-	-	-	-	-	-	-	-	-	-	-	-	-
D.rerio GABAA	-	-	M	M	W	G	G	R	G	A	-	-	-	-	-	-	-	-	-	-	-	-	-	-	-	-	-	-	-	-	-	-	-	-	-	-	-	-	-	-	-	-	-	-	-	-	-	-	-
S.purpuratus GABAA	-	-	M	A	T	E	I	R	L	A	-	-	-	-	-	-	-	-	-	-	-	-	-	-	-	-	-	-	-	-	-	-	-	-	-	-	-	-	-	-	-	-	-	-	-	-	-	-	-
C.elegans GABA(Gab1)	-	K	T	R	R	I	F	H	V	S	-	-	-	-	-	-	-	-	-	-	-	-	-	-	-	-	-	-	-	-	-	-	-	-	-	-	-	-	-	-	-	-	-	-	-	-	-	-	-
D.melanogaster GABAA(RDL)	-	K	M	D	K	L	A	R	M	A	P	L	P	-	-	-	-	-	-	-	-	-	-	-	-	-	-	-	-	-	-	-	-	-	-	-	-	-	-	-	-	-	-	-	-	-	-	-	-
Hsapiens chrna1	A	K	L	-	F	-	-	-	-	K	D	-	-	-	-	-	Y	-	-	S	S	V	V	R	P	V	-	-	-	-	-	-	-	-	-	-	-	-	-	-	E	D	H	-	-	-	-	-	-
Hsapiens chrna2	K	H	L	-	F	-	-	-	-	R	G	-	-	-	-	-	Y	-	-	N	R	W	A	R	P	V	-	-	-	-	-	-	-	-	-	-	-	-	-	-	P	N	T	-	-	-	-	-	-
Hsapiens chrna3	E	R	L	-	F	-	-	-	-	E	D	-	-	-	-	-	Y	-	-	N	E	I	I	R	P	V	-	-	-	-	-	-	-	-	-	-	-	-	-	-	A	N	V	-	-	-	-	-	-
Hsapiens chrna4	K	K	L	-	F	-	-	-	-	S	G	-	-	-	-	-	Y	-	-	N	K	W	S	R	P	V	-	-	-	-	-	-	-	-	-	-	-	-	-	-	A	N	I	-	-	-	-	-	-
Hsapiens chrna5	K	D	L	-	F	-	-	-	-	Q	D	-	-	-	-	-	Y	-	-	E	R	W	V	R	P	V	-	-	-	-	-	-	-	-	-	-	-	-	-	-	E	H	L	-	-	-	-	-	-
Hsapiens chrna6	H	K	L	-	F	-	-	-	-	S	H	-	-	-	-	-	Y	-	-	N	Q	F	I	R	P	V	-	-	-	-	-	-	-	-	-	-	-	-	-	-	E	N	V	-	-	-	-	-	-
Hsapiens chrna7	K	E	L	-	V	-	-	-	-	K	N	-	-	-	-	-	Y	-	-	N	P	L	E	R	P	V	-	-	-	-	-	-	-	-	-	-	-	-	-	-	A	N	D	-	-	-	-	-	-
Hsapiens chrna9	N	D	L	-	F	-	-	-	-	E	D	-	-	-	-	-	Y	-	-	S	N	A	L	R	P	V	-	-	-	-	-	-	-	-	-	-	-	-	-	-	E	D	T	-	-	-	-	-	-
Hsapiens chrna10	R	D	L	-	F	-	-	-	-	A	N	-	-	-	-	-	Y	-	-	T	S	A	L	R	P	V	-	-	-	-	-	-	-	-	-	-	-	-	-	-	A	D	T	-	-	-	-	-	-
Ptroglodoytes chrna1	A	K	L	-	F	-	-	-	-	K	D	-	-	-	-	-	Y	-	-	S	S	V	V	R	P	V	-	-	-	-	-	-	-	-	-	-	-	-	-	-	E	D	H	-	-	-	-	-	-
Ptroglodoytes chrna2	K	H	L	-	F	-	-	-	-	R	G	-	-	-	-	-	Y	-	-	N	R	W	A	R	P	V	-	-	-	-	-	-	-	-	-	-	-	-	-	-	P	N	T	-	-	-	-	-	-
Ptroglodoytes chrna3	E	R	L	-	F	-	-	-	-	E	D	-	-	-	-	-	Y	-	-	N	E	I	I	R	P	V	-	-	-	-	-	-	-	-	-	-	-	-	-	-	A	N	V	-	-	-	-	-	-
Ptroglodoytes chrna4	K	K	L	-	F	-	-	-	-	S	G	-	-	-	-	-	Y	-	-	N	K	W	S	R	P	V	-	-	-	-	-	-	-	-	-	-	-	-	-	-	A	N	I	-	-	-	-	-	-
Ptroglodoytes chrna5	K	D	L	-	F	-	-	-	-	Q	D	-	-	-	-	-	Y	-	-	E	R	W	V	R	P	V	-	-	-	-	-	-	-	-	-	-	-	-	-	-	E	H	L	-	-	-	-	-	-
Ptroglodoytes chrna6	H	K	L	-	F	-	-	-	-	S	H	-	-	-	-	-	Y	-	-	N	Q	F	I	R	P	V	-	-	-	-	-	-	-	-	-	-	-	-	-	-	E	N	V	-	-	-	-	-	-
Ptroglodoytes chrna7	K	E	L	-	V	-	-	-	-	K	N	-	-	-	-	-	Y	-	-	N	P	L	E	R	P	V	-	-	-	-	-	-	-	-	-	-	-	-	-	-	A	N	D	-	-	-	-	-	-
Ptroglodoytes chrna9	N	D	L	-	F	-	-	-	-	E	D	-	-	-	-	-	Y	-	-	S	N	A	L	R	P	V	-	-	-	-	-	-	-	-	-	-	-	-	-	-	E	D	T	-	-	-	-	-	-
Ptroglodytes chrna10	R	D	L	-	F	-	-	-	-	A	N	-	-	-	-	-	Y	-	-	T	S	A	L	R	P	V	-	-	-	-	-	-	-	-	-	-	-	-	-	-	A	D	T	-	-	-	-	-	-
Mmulatta chrna1	A	K	L	-	F	-	-	-	-	K	D	-	-	-	-	-	Y	-	-	S	S	V	V	R	P	V	-	-	-	-	-	-	-	-	-	-	-	-	-	-	E	D	H	-	-	-	-	-	-
Mmulatta chrna2	K	H	L	-	F	-	-	-	-	R	G	-	-	-	-	-	Y	-	-	N	R	W	A	R	P	V	-	-	-	-	-	-	-	-	-	-	-	-	-	-	P	N	T	-	-	-	-	-	-
Mmulatta chrna3	E	R	L	-	F	-	-	-	-	E	D	-	-	-	-	-	Y	-	-	N	E	I	I	R	P	V	-	-	-	-	-	-	-	-	-	-	-	-	-	-	A	N	V	-	-	-	-	-	-
Mmulatta Chrna4	K	K	L	-	F	-	-	-	-	S	G	-	-	-	-	-	Y	-	-	N	K	W	S	R	P	V	-	-	-	-	-	-	-	-	-	-	-	-	-	-	A	N	I	-	-	-	-	-	-
Mmulatta chrna5	K	D	L	-	F	-	-	-	-	Q	D	-	-	-	-	-	Y	-	-	E	R	W	V	R	P	V	-	-	-	-	-	-	-	-	-	-	-	-	-	-	E	H	L	-	-	-	-	-	-
Mmulatta chrna6	H	K	L	-	F	-	-	-	-	S	H	-	-	-	-	-	Y	-	-	N	Q	F	I	R	P	V	-	-	-	-	-	-	-	-	-	-	-	-	-	-	E	N	V	-	-	-	-	-	-
Mmulatta chrna7	K	E	L	-	V	-	-	-	-	K	N	-	-	-	-	-	Y	-	-	N	P	L	E	R	P	V	-	-	-	-	-	-	-	-	-	-	-	-	-	-	A	N	D	-	-	-	-	-	-
Mmulatta chrna9	N	D	L	-	F	-	-	-	-	E	D	-	-	-	-	-	Y	-	-	S	N	A	L	R	P	V	-	-	-	-	-	-	-	-	-	-	-	-	-	-	E	D	T	-	-	-	-	-	-
Mmulatta chrna10	R	D	L	-	F	-	-	-	-	A	N	-	-	-	-	-	Y	-	-	T	S	A	L	R	P	V	-	-	-	-	-	-	-	-	-	-	-	-	-	-	A	D	T	-	-	-	-	-	-
Clupus familiaris chrna1	A	K	L	-	F	-	-	-	-	E	D	-	-	-	-	-	Y	-	-	N	S	V	V	R	P	V	-	-	-	-	-	-	-	-	-	-	-	-	-	-	E	D	H	-	-	-	-	-	-
Clupus familaris chrna2	K	H	L	-	F	-	-	-	-	K	G	-	-	-	-	-	Y	-	-	N	R	W	A	R	P	V	-	-	-	-	-	-	-	-	-	-	-	-	-	-	P	N	T	-	-	-	-	-	-
Clupus familiaris chrna3	-	-	-	-	-	-	-	-	-	-	-	-	-	-	-	-	-	-	-	-	-	-	-	-	-	-	-	-	-	-	-	-	-	-	-	-	-	-	-	-	-	-	-	-	-	-	-	-	-
Clupus familiaris chrna4	K	T	L	-	F	-	-	-	-	S	G	-	-	-	-	-	Y	-	-	N	K	W	S	R	P	V	-	-	-	-	-	-	-	-	-	-	-	-	-	-	A	N	I	-	-	-	-	-	-
Clupus familaris chrna6	H	K	L	-	F	-	-	-	-	S	H	-	-	-	-	-	Y	-	-	N	Q	F	I	R	P	V	-	-	-	-	-	-	-	-	-	-	-	-	-	-	E	N	V	-	-	-	-	-	-
Clupus familaris chrna7	K	E	L	-	V	-	-	-	-	K	N	-	-	-	-	-	Y	-	-	N	P	L	E	R	P	V	-	-	-	-	-	-	-	-	-	-	-	-	-	-	A	N	D	-	-	-	-	-	-
Clupus familaris chrna9	N	D	L	-	F	-	-	-	-	E	D	-	-	-	-	-	Y	-	-	S	N	A	L	R	P	V	-	-	-	-	-	-	-	-	-	-	-	-	-	-	E	D	T	-	-	-	-	-	-
B taurus chrna1	A	K	L	-	F	-	-	-	-	E	D	-	-	-	-	-	Y	-	-	N	S	V	V	R	P	V	-	-	-	-	-	-	-	-	-	-	-	-	-	-	E	D	H	-	-	-	-	-	-
Btaurus chrna2	K	H	L	-	F	-	-	-	-	R	G	-	-	-	-	-	Y	-	-	N	R	W	A	R	P	V	-	-	-	-	-	-	-	-	-	-	-	-	-	-	P	N	T	-	-	-	-	-	-
Btaurus chrna3	E	R	L	-	F	-	-	-	-	E	D	-	-	-	-	-	Y	-	-	N	E	I	I	R	P	V	-	-	-	-	-	-	-	-	-	-	-	-	-	-	A	N	V	-	-	-	-	-	-
Btaurus chrna4	K	K	L	-	F	-	-	-	-	S	G	-	-	-	-	-	Y	-	-	N	K	W	S	R	P	V	-	-	-	-	-	-	-	-	-	-	-	-	-	-	A	N	I	-	-	-	-	-	-
Btaurus chrna5	K	D	L	-	F	-	-	-	-	Q	D	-	-	-	-	-	Y	-	-	E	R	W	V	R	P	V	-	-	-	-	-	-	-	-	-	-	-	-	-	-	E	H	L	-	-	-	-	-	-
Btaurus chrna6	H	K	L	-	F	-	-	-	-	A	H	-	-	-	-	-	Y	-	-	N	Q	F	I	R	P	V	-	-	-	-	-	-	-	-	-	-	-	-	-	-	E	N	V	-	-	-	-	-	-
Btaurus chrna7	K	D	L	-	V	-	-	-	-	K	N	-	-	-	-	-	Y	-	-	N	P	L	E	R	P	V	-	-	-	-	-	-	-	-	-	-	-	-	-	-	A	N	D	-	-	-	-	-	-
Btaurus chrna9	N	D	L	-	F	-	-	-	-	E	D	-	-	-	-	-	Y	-	-	S	N	A	L	R	P	V	-	-	-	-	-	-	-	-	-	-	-	-	-	-	E	D	T	-	-	-	-	-	-
Btaurus chrna10	R	D	L	-	F	-	-	-	-	A	N	-	-	-	-	-	Y	-	-	T	S	A	L	R	P	V	-	-	-	-	-	-	-	-	-	-	-	-	-	-	A	D	T	-	-	-	-	-	-
Rnorvegicus chrna1	A	K	L	-	F	-	-	-	-	K	D	-	-	-	-	-	Y	-	-	S	S	V	V	R	P	V	-	-	-	-	-	-	-	-	-	-	-	-	-	-	G	D	H	-	-	-	-	-	-
Rnorvegicus chrna2	K	H	L	-	F	-	-	-	-	G	G	-	-	-	-	-	Y	-	-	N	R	W	A	R	P	V	-	-	-	-	-	-	-	-	-	-	-	-	-	-	P	N	T	-	-	-	-	-	-
Rnorvegicus chrna3	Q	Y	L	-	F	-	-	-	-	E	D	-	-	-	-	-	Y	-	-	N	E	I	I	R	P	V	-	-	-	-	-	-	-	-	-	-	-	-	-	-	A	N	V	-	-	-	-	-	-
Rnorvegicus chrna4	K	R	L	-	F	-	-	-	-	S	G	-	-	-	-	-	Y	-	-	N	K	W	S	R	P	V	-	-	-	-	-	-	-	-	-	-	-	-	-	-	G	N	I	-	-	-	-	-	-
Rnorvegicus chrna5	R	D	L	-	F	-	-	-	-	E	D	-	-	-	-	-	Y	-	-	E	R	W	V	R	P	V	-	-	-	-	-	-	-	-	-	-	-	-	-	-	E	H	L	-	-	-	-	-	-
Rnorvegicus chrna6	H	T	L	-	F	-	-	-	-	A	H	-	-	-	-	-	Y	-	-	N	R	F	I	R	P	V	-	-	-	-	-	-	-	-	-	-	-	-	-	-	E	N	V	-	-	-	-	-	-
Rnorvegicus chrna7	K	E	L	-	V	-	-	-	-	K	N	-	-	-	-	-	Y	-	-	N	P	L	E	R	P	V	-	-	-	-	-	-	-	-	-	-	-	-	-	-	A	N	D	-	-	-	-	-	-
Rnorvegicus chrna9	S	D	L	-	F	-	-	-	-	E	D	-	-	-	-	-	Y	-	-	S	S	A	L	R	P	V	-	-	-	-	-	-	-	-	-	-	-	-	-	-	E	D	T	-	-	-	-	-	-
Rnorvegicus chrna10	R	D	L	-	F	-	-	-	-	A	N	-	-	-	-	-	Y	-	-	T	S	A	L	R	P	V	-	-	-	-	-	-	-	-	-	-	-	-	-	-	A	D	T	-	-	-	-	-	-
Mmusculus Chrna1	A	K	L	-	F	-	-	-	-	E	D	-	-	-	-	-	Y	-	-	S	S	V	V	R	P	V	-	-	-	-	-	-	-	-	-	-	-	-	-	-	E	D	H	-	-	-	-	-	-
Mmusculus Chrna2	K	H	L	-	F	-	-	-	-	G	G	-	-	-	-	-	Y	-	-	N	R	W	A	R	P	V	-	-	-	-	-	-	-	-	-	-	-	-	-	-	P	N	T	-	-	-	-	-	-
Mmusculus Chrna3	Q	Y	L	-	F	-	-	-	-	E	D	-	-	-	-	-	Y	-	-	N	E	I	I	R	P	V	-	-	-	-	-	-	-	-	-	-	-	-	-	-	A	N	V	-	-	-	-	-	-
Mmusculus Chrna4	K	R	L	-	F	-	-	-	-	S	G	-	-	-	-	-	Y	-	-	N	K	W	S	R	P	V	-	-	-	-	-	-	-	-	-	-	-	-	-	-	A	N	I	-	-	-	-	-	-
Mmusculus Chrna5	R	D	L	-	F	-	-	-	-	E	D	-	-	-	-	-	Y	-	-	E	K	W	V	R	P	V	-	-	-	-	-	-	-	-	-	-	-	-	-	-	E	H	L	-	-	-	-	-	-
Mmusculus Chrna6	H	R	L	-	F	-	-	-	-	A	H	-	-	-	-	-	Y	-	-	N	R	F	I	R	P	V	-	-	-	-	-	-	-	-	-	-	-	-	-	-	E	N	V	-	-	-	-	-	-
Mmusculus Chrna7	K	E	L	-	V	-	-	-	-	K	N	-	-	-	-	-	Y	-	-	N	P	L	E	R	P	V	-	-	-	-	-	-	-	-	-	-	-	-	-	-	A	N	D	-	-	-	-	-	-
Mmusculus Chrna9	S	D	L	-	F	-	-	-	-	E	D	-	-	-	-	-	Y	-	-	S	N	A	L	R	P	V	-	-	-	-	-	-	-	-	-	-	-	-	-	-	E	D	T	-	-	-	-	-	-
Mmusculus Chrna10	R	D	L	-	F	-	-	-	-	A	N	-	-	-	-	-	Y	-	-	T	S	A	L	R	P	V	-	-	-	-	-	-	-	-	-	-	-	-	-	-	A	D	T	-	-	-	-	-	-
Ggallus chrna1	D	D	L	-	F	-	-	-	-	R	E	-	-	-	-	-	Y	-	-	S	K	V	V	R	P	V	-	-	-	-	-	-	-	-	-	-	-	-	-	-	E	N	H	-	-	-	-	-	-
Ggallus chrna2	K	H	L	-	F	-	-	-	-	T	G	-	-	-	-	-	Y	-	-	N	R	W	S	R	P	V	-	-	-	-	-	-	-	-	-	-	-	-	-	-	P	N	T	-	-	-	-	-	-
Ggallus chrna3	A	A	L	-	F	-	-	-	-	K	N	-	-	-	-	-	Y	-	-	N	Q	F	V	R	P	V	-	-	-	-	-	-	-	-	-	-	-	-	-	-	K	N	A	-	-	-	-	-	-
Ggallus chrna4	K	K	L	-	F	-	-	-	-	S	G	-	-	-	-	-	Y	-	-	N	K	W	S	R	P	V	-	-	-	-	-	-	-	-	-	-	-	-	-	-	A	N	I	-	-	-	-	-	-
Ggallus chrna5	K	H	L	-	F	-	-	-	-	E	D	-	-	-	-	-	Y	-	-	Q	R	W	V	R	P	V	-	-	-	-	-	-	-	-	-	-	-	-	-	-	E	H	L	-	-	-	-	-	-
Ggallus chrna6	H	K	L	-	F	-	-	-	-	S	R	-	-	-	-	-	Y	-	-	N	Q	F	I	R	P	V	-	-	-	-	-	-	-	-	-	-	-	-	-	-	E	N	V	-	-	-	-	-	-
Ggallus chrna7	K	E	L	-	L	-	-	-	-	K	N	-	-	-	-	-	Y	-	-	N	P	L	E	R	P	V	-	-	-	-	-	-	-	-	-	-	-	-	-	-	A	N	D	-	-	-	-	-	-
Ggallues chrna7L	R	D	L	-	L	-	-	-	-	R	N	-	-	-	-	-	Y	-	-	N	R	L	E	R	P	V	-	-	-	-	-	-	-	-	-	-	-	-	-	-	M	N	D	-	-	-	-	-	-
Ggallus chrna9	N	E	L	-	F	-	-	-	-	E	D	-	-	-	-	-	Y	-	-	S	N	A	L	R	P	V	-	-	-	-	-	-	-	-	-	-	-	-	-	-	E	D	T	-	-	-	-	-	-
Ggallus chrna10	H	D	L	-	F	-	-	-	-	A	N	-	-	-	-	-	Y	-	-	S	S	A	L	R	P	A	-	-	-	-	-	-	-	-	-	-	-	-	-	-	E	D	T	-	-	-	-	-	-
Xtropicalis chrna1	N	D	L	-	F	-	-	-	-	K	S	-	-	-	-	-	Y	-	-	N	K	V	V	R	P	V	-	-	-	-	-	-	-	-	-	-	-	-	-	-	K	A	F	-	-	-	-	-	-
Xtropicalis chnra2	K	R	L	-	F	-	-	-	-	T	G	-	-	-	-	-	Y	-	-	N	R	W	S	R	P	V	-	-	-	-	-	-	-	-	-	-	-	-	-	-	P	N	T	-	-	-	-	-	-
Xtropicalis chrna3	-	-	-	-	F	-	-	-	-	Q	M	-	-	-	-	-	I	-	-	S	Q	-	-	-	-	-	-	-	-	-	-	-	-	-	-	-	-	-	-	-	K	M	T	-	-	-	-	-	-
Xtropicalis chrna4	K	G	L	-	F	-	-	-	-	S	G	-	-	-	-	-	Y	-	-	N	K	W	S	R	P	V	-	-	-	-	-	-	-	-	-	-	-	-	-	-	A	N	I	-	-	-	-	-	-
Xtropicalis Chrna5	K	Y	L	-	F	Q	-	-	Q	Q	D	-	-	-	-	-	Y	-	-	Q	R	W	V	R	P	V	-	-	-	-	-	-	-	-	-	-	-	-	-	-	E	H	L	-	-	-	-	-	-
Xtropicalis chrna6	Q	K	L	-	L	-	-	-	-	A	R	-	-	-	-	-	Y	-	-	N	Q	H	I	R	P	V	-	-	-	-	-	-	-	-	-	-	-	-	-	-	E	N	V	-	-	-	-	-	-
Xtropicalis chrna7	K	E	L	-	M	-	-	-	-	K	N	-	-	-	-	-	Y	-	-	N	P	L	E	R	P	V	-	-	-	-	-	-	-	-	-	-	-	-	-	-	L	N	D	-	-	-	-	-	-
Xtropicalis chrna9	R	D	L	-	F	-	-	-	-	E	D	-	-	-	-	-	Y	-	-	S	N	A	L	R	P	V	-	-	-	-	-	-	-	-	-	-	-	-	-	-	E	D	T	-	-	-	-	-	-
Xtropicalis chrna10	N	D	L	-	F	-	-	-	-	A	N	-	-	-	-	-	Y	-	-	S	N	A	L	R	P	V	-	-	-	-	-	-	-	-	-	-	-	-	-	-	E	D	M	-	-	-	-	-	-
Drerio Chrna1	K	T	L	-	F	-	-	-	-	T	G	-	-	-	-	-	Y	-	-	N	K	V	V	R	P	V	-	-	-	-	-	-	-	-	-	-	-	-	-	-	S	H	F	-	-	-	-	-	-
Drerio Chrna2a	H	K	L	-	F	-	-	-	-	I	G	-	-	-	-	-	Y	-	-	N	K	W	S	R	P	V	-	-	-	-	-	-	-	-	-	-	-	-	-	-	R	N	I	-	-	-	-	-	-
Drerio Chrna3	S	V	I	-	F	-	-	-	-	S	S	-	-	-	-	-	Y	-	-	N	Q	Y	I	R	P	V	-	-	-	-	-	-	-	-	-	-	-	-	-	-	E	N	V	-	-	-	-	-	-
Drerio Chrna4b	Q	S	L	-	F	-	-	-	-	I	N	-	-	-	-	-	Y	-	-	N	K	L	S	R	P	V	-	-	-	-	-	-	-	-	-	-	-	-	-	-	A	N	I	-	-	-	-	-	-
Drerio Chrna5	K	H	L	-	F	-	-	-	-	S	N	-	-	-	-	-	Y	-	-	Q	K	W	V	R	P	I	-	-	-	-	-	-	-	-	-	-	-	-	-	-	E	D	L	-	-	-	-	-	-
Drerio Chrna6	R	R	L	-	F	-	-	-	-	R	R	-	-	-	-	-	Y	-	-	N	Q	F	I	R	P	V	-	-	-	-	-	-	-	-	-	-	-	-	-	-	E	N	V	-	-	-	-	-	-
Drerio Chrna7	R	D	L	-	M	-	-	-	-	K	D	-	-	-	-	-	Y	-	-	N	P	L	E	R	P	V	-	-	-	-	-	-	-	-	-	-	-	-	-	-	F	N	D	-	-	-	-	-	-
Drerio chrna7L/8	K	N	L	-	L	-	-	-	-	K	D	-	-	-	-	-	Y	-	-	N	R	M	E	R	P	V	-	-	-	-	-	-	-	-	-	-	-	-	-	-	A	N	D	-	-	-	-	-	-
Drerio chrna9	N	D	L	-	M	-	-	-	-	E	G	-	-	-	-	-	Y	-	-	S	N	A	L	R	P	V	-	-	-	-	-	-	-	-	-	-	-	-	-	-	E	D	T	-	-	-	-	-	-
Drerio chrna10	N	D	L	-	F	-	-	-	-	N	N	-	-	-	-	-	Y	-	-	T	S	A	L	R	P	V	-	-	-	-	-	-	-	-	-	-	-	-	-	-	E	D	T	-	-	-	-	-	-
Cintestinalis chrna1	K	I	L	-	F	-	-	-	-	D	D	-	-	-	-	-	Y	-	-	N	I	W	I	R	P	V	-	-	-	-	-	-	-	-	-	-	-	-	-	-	A	Q	S	-	-	-	-	-	-
Cintestinalis chrna3like	H	E	L	-	F	I	-	-	R	R	G	-	-	-	-	-	Y	-	-	D	K	A	V	R	P	V	-	-	-	-	-	-	-	-	-	-	-	-	-	-	Q	N	A	-	-	-	-	-	-
Cintestinalis chrna6	N	K	L	-	V	H	-	-	-	D	G	K	R	-	-	-	Y	-	-	S	P	L	S	R	P	V	-	V	R	-	-	-	-	-	-	-	-	-	-	F	-	-	-	-	-	-	-	-	-
Cintestinalis chrna7like	Q	D	L	-	L	-	-	-	-	R	N	-	-	-	-	-	Y	-	-	D	V	M	V	R	P	I	-	-	-	-	-	-	-	-	-	-	-	-	-	-	D	K	Y	-	-	-	-	-	-
Dmelanogaster AChRa1	D	D	L	-	L	-	-	-	-	S	N	-	-	-	-	-	Y	-	-	N	R	L	I	R	P	V	-	-	-	-	-	-	-	-	-	-	-	-	-	-	G	N	N	-	-	-	-	-	-
Dmelanogaster AChRa2	D	D	L	-	L	-	-	-	-	S	N	-	-	-	-	-	Y	-	-	N	R	L	I	R	P	V	-	-	-	-	-	-	-	-	-	-	-	-	-	-	S	N	N	-	-	-	-	-	-
Dmelanogaster AChRa3	D	D	L	-	L	-	-	-	-	S	N	-	-	-	-	-	Y	-	-	N	K	L	V	R	P	V	-	-	-	-	-	-	-	-	-	-	-	-	-	-	V	N	V	-	-	-	-	-	-
Dmelanogaster AChRa4	D	D	L	-	L	-	-	-	-	S	N	-	-	-	-	-	Y	-	-	N	K	L	V	R	P	V	-	-	-	-	-	-	-	-	-	-	-	-	-	-	V	N	T	-	-	-	-	-	-
Dmelanogaster AChRa5	H	D	L	-	L	-	-	-	-	D	P	-	-	-	-	-	Y	-	-	N	T	L	E	R	P	V	-	-	-	-	-	-	-	-	-	-	-	-	-	-	L	N	E	-	-	-	-	-	-
Dmelanogaster AChRa6	N	H	L	-	L	-	-	-	-	S	T	-	-	-	-	-	Y	-	-	N	T	L	E	R	P	V	-	-	-	-	-	-	-	-	-	-	-	-	-	-	A	N	E	-	-	-	-	-	-
Dmelanogaster AChRa7	H	D	L	-	L	-	-	-	-	D	S	-	-	-	-	-	Y	-	-	N	I	L	E	R	P	V	-	-	-	-	-	-	-	-	-	-	-	-	-	-	V	N	E	-	-	-	-	-	-
Dmelanogaster chrnb1	R	D	L	-	F	-	-	-	-	R	G	-	-	-	-	-	Y	-	-	N	K	L	I	R	P	V	-	-	-	-	-	-	-	-	-	-	-	-	-	-	Q	N	M	-	-	-	-	-	-
Agambiae chrna2	D	D	L	-	L	-	-	-	-	S	N	-	-	-	-	-	Y	-	-	N	R	L	I	R	P	V	-	-	-	-	-	-	-	-	-	-	-	-	-	-	S	N	N	-	-	-	-	-	-
Agambiae chrna3	D	D	L	-	L	-	-	-	-	S	N	-	-	-	-	-	Y	-	-	N	K	L	V	R	P	V	-	-	-	-	-	-	-	-	-	-	-	-	-	-	V	N	T	-	-	-	-	-	-
Agambiae chrna4	R	D	L	-	F	-	-	-	-	R	G	-	-	-	-	-	Y	-	-	N	K	L	I	R	P	V	-	-	-	-	-	-	-	-	-	-	-	-	-	-	Q	N	M	-	-	-	-	-	-
Agambiae chrna6	D	D	L	-	L	-	-	-	-	S	N	-	-	-	-	-	Y	-	-	N	K	L	V	R	P	V	-	-	-	-	-	-	-	-	-	-	-	-	-	-	V	N	V	-	-	-	-	-	-
Agambiae chrna7	H	D	L	-	L	-	-	-	-	D	S	-	-	-	-	-	Y	-	-	N	I	L	E	R	P	V	-	-	-	-	-	-	-	-	-	-	-	-	-	-	V	N	E	-	-	-	-	-	-
Agambiae chrna8	H	H	L	-	L	-	-	-	-	D	N	-	-	-	-	-	Y	-	-	N	V	L	E	R	P	V	-	-	-	-	-	-	-	-	-	-	-	-	-	-	V	N	E	-	-	-	-	-	-
Spurpuratus nAChra2	T	K	L	-	F	-	-	-	-	Y	K	-	-	-	-	-	Y	-	-	N	R	L	I	R	P	V	-	-	-	-	-	-	-	-	-	-	-	-	-	-	E	N	N	-	-	-	-	-	-
Spurpuratus nAChra3	A	N	L	-	T	-	-	-	-	E	D	-	-	-	-	-	Y	-	-	N	I	F	I	R	P	V	-	-	-	-	-	-	-	-	-	-	-	-	-	-	K	N	E	-	-	-	-	-	-
Spurpuratus Nacha6	N	D	M	-	F	-	-	-	-	A	N	-	-	-	-	-	Y	-	-	S	N	I	I	R	P	V	-	-	-	-	-	-	-	-	-	-	-	-	-	-	E	R	S	-	-	-	-	-	-
Acalifornica chrna1	D	D	L	-	L	R	-	-	R	S	G	-	-	-	-	-	Y	-	-	N	K	L	I	R	P	V	-	-	-	-	-	-	-	-	-	-	-	-	-	-	G	N	N	-	-	-	-	-	-
Acalifonica chrna2	D	D	L	-	L	R	-	-	R	S	G	-	-	-	-	-	Y	-	-	N	K	L	I	R	P	V	-	-	-	-	-	-	-	-	-	-	-	-	-	-	G	N	N	-	-	-	-	-	-
Celegans ACR2	I	D	L	-	F	-	-	-	-	R	E	-	-	-	-	-	Y	-	-	N	F	L	I	R	P	V	-	-	-	-	-	-	-	-	-	-	-	-	-	-	K	N	V	-	-	-	-	-	-
Celegans UNC63	E	D	L	-	I	-	-	-	-	A	D	-	-	-	-	-	Y	-	-	N	K	L	V	R	P	V	-	-	-	-	-	-	-	-	-	-	-	-	-	-	S	E	N	-	-	-	-	-	-
Celegans LEV1	V	D	L	-	F	-	-	-	-	R	G	-	-	-	-	-	Y	-	-	N	S	L	V	Q	P	V	-	-	-	-	-	-	-	-	-	-	-	-	-	-	R	N	R	-	-	-	-	-	-
Celegans ACR3	S	Y	I	-	F	-	-	-	-	D	G	-	-	-	-	-	Y	-	-	N	S	L	I	R	P	V	-	-	-	-	-	-	-	-	-	-	-	-	-	-	L	N	A	-	-	-	-	-	-
Celegans ACR7	R	D	L	-	L	-	-	-	-	T	N	-	-	-	-	-	Y	-	-	S	Y	L	V	R	P	V	-	-	-	-	-	-	-	-	-	-	-	-	-	-	R	N	P	-	-	-	-	-	-
Celegans ACR8	E	D	L	-	L	-	-	-	-	-	-	-	-	-	Y	Y	Y	-	-	N	K	N	V	R	P	I	-	-	-	-	-	-	-	-	-	-	-	-	-	-	K	N	A	-	-	-	-	-	-
Celegans ACR9	A	D	L	-	R	-	-	-	-	H	N	-	-	-	-	-	Y	-	-	D	P	Y	E	R	P	V	-	-	-	-	-	-	-	-	-	-	-	-	-	-	A	N	A	-	-	-	-	-	-
Celegans ACR10	R	D	I	-	L	-	-	-	-	Q	G	-	-	-	-	-	Y	-	-	L	K	L	A	R	P	V	-	-	-	-	-	-	-	-	-	-	-	-	-	-	R	Y	P	-	-	-	-	-	-
Celegans ACR11	T	D	L	-	L	-	-	-	-	K	G	-	-	-	-	-	Y	-	-	N	P	L	E	R	P	V	-	-	-	-	-	-	-	-	-	-	-	-	-	-	Q	N	S	-	-	-	-	-	-
Celegans ACR12	E	D	L	-	L	-	-	-	-	-	-	-	-	-	F	D	Y	-	-	N	K	V	P	R	P	V	-	-	-	-	-	-	-	-	-	-	-	-	-	-	K	N	S	-	-	-	-	-	-
Celegans ACR14	Q	Y	L	-	K	-	-	-	-	E	N	-	-	-	-	-	Y	-	-	D	S	F	E	R	P	V	-	-	-	-	-	-	-	-	-	-	-	-	-	-	E	N	S	-	-	-	-	-	-
Celegans ACR16	E	D	L	-	M	-	-	-	-	R	N	-	-	-	-	-	Y	-	-	N	N	L	E	R	P	V	-	-	-	-	-	-	-	-	-	-	-	-	-	-	A	N	H	-	-	-	-	-	-
Celegans ACR21	R	D	L	-	L	-	-	-	-	Y	D	-	-	-	-	-	Y	-	-	N	N	E	V	R	P	S	-	-	-	-	-	-	-	-	-	-	-	-	-	-	V	H	S	-	-	-	-	-	-
Celegans ACR25	T	E	L	-	L	-	-	-	-	E	D	-	-	-	-	-	Y	-	-	E	P	L	E	R	P	I	-	-	-	-	-	-	-	-	-	-	-	-	-	-	E	N	S	-	-	-	-	-	-
Celegans UNC68	D	D	L	-	M	-	-	-	-	V	N	-	-	-	-	-	Y	-	-	N	R	H	R	R	P	S	-	-	-	-	-	-	-	-	-	-	-	-	-	-	T	S	P	-	-	-	-	-	-
Smansoni nAchR1a	K	Y	L	-	F	-	-	-	-	D	S	S	R	P	D	A	H	-	-	N	P	I	E	R	P	S	-	-	-	-	-	-	-	-	-	-	-	-	-	-	A	N	D	-	-	-	-	-	-
Smediterranea 9799	D	D	L	-	M	R	-	-	R	R	G	-	-	-	-	-	Y	-	-	D	P	S	V	R	P	V	-	-	-	-	-	-	-	-	-	-	-	-	-	-	K	S	Y	-	-	-	-	-	-
Smediterranea 14620	K	V	L	-	M	D	-	-	G	S	N	-	-	-	-	-	Y	-	-	S	N	Y	I	R	P	V	-	-	-	-	-	-	-	-	-	-	-	-	-	-	N	Y	N	-	-	-	-	-	-
Smediterranea 7711	Q	K	L	-	L	D	-	-	E	N	N	-	-	-	-	-	Y	-	-	N	K	L	I	R	P	V	-	-	-	-	-	-	-	-	-	-	-	-	-	-	E	R	N	-	-	-	-	-	-
Smediterranea 11955	D	D	L	-	F	N	-	-	K	A	H	-	-	-	-	-	N	-	-	Y	P	K	L	L	P	V	-	-	-	-	-	-	-	-	-	-	-	-	-	-	V	N	L	-	-	-	-	-	-
Smediterranea 12535	H	Y	L	-	L	E	-	-	H	K	Q	-	-	-	-	-	Y	-	-	N	P	L	I	R	P	V	-	-	-	-	-	-	-	-	-	-	-	-	-	-	S	N	L	-	-	-	-	-	-
Smediterranea 31300	-	-	-	-	-	-	-	-	-	-	-	-	-	-	-	-	-	-	-	-	-	-	-	-	-	-	-	-	-	-	-	-	-	-	-	-	-	-	-	-	-	-	-	-	-	-	-	-	-
Smediterranea 12146	D	Y	L	-	F	K	-	-	Y	K	G	-	-	-	-	-	Y	-	-	N	Q	L	I	R	P	V	-	-	-	-	-	-	-	-	-	-	-	-	-	-	V	N	L	-	-	-	-	-	-
Pdamicornis chrna2like	S	A	L	-	L	-	-	-	-	D	N	-	-	-	-	-	Y	-	-	D	M	N	V	R	P	V	-	I	-	-	-	-	-	-	-	-	-	-	-	-	-	-	-	-	-	-	-	-	-
Pdamicornis chrna3like	N	D	L	-	F	-	-	-	-	A	N	-	-	-	-	-	Y	-	-	S	K	E	V	R	P	V	-	-	-	-	-	-	-	-	-	-	-	-	-	-	I	D	K	-	-	-	-	-	-
Pdamicornis chrna4like	N	D	L	-	L	-	-	-	-	K	G	-	-	-	-	-	Y	-	-	N	K	D	A	H	P	I	-	-	-	-	-	-	-	-	-	-	-	-	-	-	P	E	Q	-	-	-	-	-	-
Pdamicornis chrna5like	H	N	L	-	-	-	-	-	S	Q	D	-	-	-	-	-	Y	-	-	H	P	T	V	R	P	V	-	-	-	-	-	-	-	-	-	-	-	-	-	-	L	T	P	-	-	-	-	-	-
Pdamicornis chrna6like	N	S	L	-	F	K	-	-	-	S	N	-	-	-	-	-	Y	-	-	S	K	E	A	L	P	V	-	-	-	-	-	-	-	-	-	-	-	-	-	-	V	N	K	-	-	-	-	-	-
Pdamicornis chrna7like	D	D	L	-	L	N	-	-	P	E	K	-	-	-	-	-	Y	-	-	D	R	R	I	R	P	V	-	-	-	-	-	-	-	-	-	-	-	-	-	-	V	R	S	-	-	-	-	-	-
Pdamicornis chrna9like	E	K	L	-	F	-	-	-	-	D	G	-	-	-	-	-	Y	-	-	R	K	D	F	L	P	R	-	-	-	-	-	-	-	-	-	-	-	-	-	-	L	N	E	-	-	-	-	-	-
Pdamicornis chrna10like	K	R	L	-	F	N	-	-	-	E	S	-	-	-	-	-	Y	Y	-	S	V	D	L	L	P	R	-	-	-	-	-	-	-	-	-	-	-	-	-	-	H	N	L	-	-	-	-	-	-
TCONS 0063149 Clytia	K	K	L	-	F	E	-	-	-	-	N	-	-	-	-	-	Y	-	-	N	A	A	A	R	P	V	-	-	-	-	-	-	-	-	-	-	-	-	-	-	R	F	D	-	-	-	-	-	-
TCONS 0068759 Clytia	S	H	L	-	L	N	-	-	-	-	N	-	-	-	-	-	Y	-	-	N	K	E	V	R	P	V	-	-	-	-	-	-	-	-	-	-	-	-	-	-	Q	N	K	-	-	-	-	-	-
Adigitifera chrna2like	S	D	L	-	L	-	-	-	-	Q	N	-	-	-	-	-	Y	-	-	T	K	E	A	R	P	V	-	-	-	-	-	-	-	-	-	-	-	-	-	-	R	D	P	-	-	-	-	-	-
Adigitifera chrna3like	E	D	L	-	F	S	-	-	A	T	R	-	-	-	-	-	Y	-	-	N	K	R	V	R	P	V	-	-	-	-	-	-	-	-	-	-	-	-	-	-	R	R	S	-	-	-	-	-	-
Adigitifera chrna5like	R	E	L	-	L	-	-	-	-	T	N	-	-	-	-	-	M	-	-	D	V	M	V	R	P	V	-	-	-	-	-	-	-	-	-	-	-	-	-	-	E	S	P	-	-	-	-	-	-
Adigitierachrna6like	D	S	L	-	F	-	-	-	-	A	N	-	-	-	-	-	Y	-	-	N	K	V	L	P	P	S	-	-	-	-	-	-	-	-	-	-	-	-	-	-	-	-	-	-	-	-	-	-	-
Adigitifera chrna7like	A	S	L	-	L	-	-	-	-	T	N	-	-	-	-	-	H	-	-	D	K	T	V	L	P	I	-	L	-	-	-	-	-	-	-	-	-	-	-	-	-	-	-	-	-	-	-	-	-
Adigitifera chrna9like	-	-	-	-	-	-	-	-	-	-	-	-	-	-	-	-	-	-	-	-	-	-	-	-	-	-	-	-	-	-	-	-	-	-	-	-	-	-	-	-	V	Q	G	-	-	-	-	-	-
Adigitifera chrna10like	R	D	L	-	F	-	-	-	-	D	G	-	-	-	-	-	Y	-	-	N	K	D	S	H	P	R	-	-	-	-	-	-	-	-	-	-	-	-	-	-	F	P	G	-	-	-	-	-	-
H.vulgaris nAchRa2like	N	D	L	-	F	-	-	-	-	L	N	R	-	-	-	-	-	-	-	T	R	T	V	F	P	L	-	-	-	-	-	-	-	-	-	-	-	-	-	-	-	-	-	-	-	-	-	-	-
H.vulgaris nAchRa3like	H	D	L	-	F	E	-	-	T	N	N	-	-	-	-	-	Y	-	-	N	P	S	V	R	P	V	-	-	-	-	-	-	-	-	-	-	-	-	-	-	V	N	D	-	-	-	-	-	-
H.vulgaris nAchRa10like	K	N	L	-	I	R	-	-	-	A	E	-	-	-	-	-	H	S	-	D	A	L	P	R	H	P	-	-	-	-	-	-	-	-	-	-	-	-	-	-	-	-	-	-	-	-	-	-	-
NvnAChRaI	A	D	L	-	F	-	-	-	-	R	N	-	-	-	-	-	Y	-	-	D	S	E	V	R	P	V	-	-	-	-	-	-	-	-	-	-	-	-	-	-	F	N	D	-	-	-	-	-	-
NvnAChRaL	A	D	V	-	F	-	-	-	-	G	S	-	-	-	-	-	Y	-	-	D	N	K	L	R	P	V	-	-	-	-	-	-	-	-	-	-	-	-	-	-	L	S	K	-	-	-	-	-	-
NvnAChRaM	-	-	-	-	-	-	-	-	-	-	-	-	-	-	-	-	-	-	-	-	-	-	-	-	-	-	-	-	-	-	-	-	-	-	-	-	-	-	-	-	-	-	-	-	-	-	-	-	-
NvnAChRaN	A	D	L	-	F	-	-	-	-	R	N	-	-	-	-	-	Y	-	-	D	S	E	V	R	P	V	-	-	-	-	-	-	-	-	-	-	-	-	-	-	F	N	D	-	-	-	-	-	-
NvnAChRaB	-	-	-	-	-	-	-	-	-	-	-	-	-	-	-	-	-	-	-	-	-	-	-	-	-	-	-	-	-	-	-	-	-	-	-	-	-	-	-	-	-	-	-	-	-	-	-	-	-
NvnAChRaO	R	Y	L	-	F	-	-	-	-	K	N	-	-	-	-	-	Y	-	-	T	P	E	A	R	P	V	-	-	-	-	-	-	-	-	-	-	-	-	-	-	L	H	V	-	-	-	-	-	-
NvnAChRaP	D	K	L	-	F	G	-	-	S	K	-	-	-	-	-	-	-	-	-	K	R	I	V	R	P	V	-	-	-	-	-	-	-	-	-	-	-	-	-	-	L	H	P	-	-	-	-	-	-
NvnAChRaC	H	D	L	-	F	A	-	-	-	-	N	-	-	-	-	-	S	-	-	S	Q	E	V	R	P	V	-	-	-	-	-	-	-	-	-	-	-	-	-	-	K	N	K	-	-	-	-	-	-
NvnAChRaH	S	D	L	-	L	-	-	-	-	Q	G	-	-	-	-	-	Y	-	-	S	R	N	A	R	P	V	-	-	-	-	-	-	-	-	-	-	-	-	-	-	L	N	S	-	-	-	-	-	-
NvnAChRaJ	N	D	L	-	F	-	-	-	-	K	D	-	-	-	-	-	Y	-	-	N	K	E	A	R	P	V	-	-	-	-	-	-	-	-	-	-	-	-	-	-	L	N	K	-	-	-	-	-	-
NvnAChRaK	-	-	-	-	-	-	-	-	-	-	-	-	-	-	-	-	-	-	-	-	-	-	-	-	-	-	-	-	-	-	-	-	-	-	-	-	-	-	-	-	-	-	-	-	-	-	-	-	-
NvnAChRaU	G	D	L	-	L	-	-	-	-	A	N	-	-	-	-	-	Y	-	-	S	R	N	I	I	P	Q	-	-	-	-	-	-	-	-	-	-	-	-	-	-	K	Y	K	-	-	-	-	-	-
NvnAChRaT	K	Y	L	-	L	-	-	-	-	Q	N	-	-	-	-	-	Y	-	-	S	K	D	A	R	P	V	-	-	-	-	-	-	-	-	-	-	-	-	-	-	L	N	V	-	-	-	-	-	-
NvnAChRaE	-	-	-	-	-	-	-	-	-	-	-	-	-	-	-	-	-	-	-	-	-	-	-	-	-	-	-	-	-	-	-	-	-	-	-	-	-	-	-	-	-	-	-	-	-	-	-	-	-
NvnAChRaQ	A	D	L	-	L	-	-	-	-	K	D	-	-	-	-	-	Y	-	-	D	R	I	V	G	P	V	S	-	-	-	-	-	-	-	-	-	-	-	-	-	H	S	P	-	-	-	-	-	-
NvnAChRaR	R	D	V	-	L	-	-	-	-	D	G	-	-	-	-	-	Y	-	-	D	K	V	V	L	P	G	-	-	-	-	-	-	-	-	-	-	-	-	-	-	-	-	-	-	-	-	-	-	-
NvnAChRaD	K	D	L	F	F	R	-	-	-	-	G	-	-	-	-	-	Y	-	-	N	K	N	V	R	P	V	-	-	-	-	-	-	-	-	-	-	-	-	-	-	E	D	K	-	-	-	-	-	-
NvnAChRaS	R	D	I	-	T	K	-	-	-	-	E	-	-	-	-	-	Y	E	L	N	K	E	I	L	P	I	-	-	-	-	-	-	-	-	-	-	-	-	-	-	K	N	H	-	-	-	-	-	-
NvnAChRaA	E	Y	L	-	L	D	-	-	P	E	R	-	-	-	-	-	Y	-	-	D	P	Q	V	R	P	S	-	-	-	-	-	-	-	-	-	-	-	-	-	-	D	R	A	-	-	-	-	-	-
NvnAChRaG	N	N	L	-	F	-	-	-	-	T	L	-	-	-	-	-	-	-	-	-	-	-	-	-	-	-	-	-	-	-	-	-	-	-	-	-	-	-	-	-	-	-	-	-	-	-	-	-	-
NvnAChRaV	H	D	L	-	F	A	-	-	-	-	N	-	-	-	-	-	S	-	-	S	Q	E	V	R	P	V	-	-	-	-	-	-	-	-	-	-	-	-	-	-	K	N	K	-	-	-	-	-	-
NvnAChRaW	K	H	L	-	F	-	-	-	-	A	N	-	-	-	-	-	Y	-	-	S	N	V	V	R	P	V	-	-	-	-	-	-	-	-	-	-	-	-	-	-	K	R	V	-	-	-	-	-	-
NvnAChRaX	M	D	L	-	F	-	-	-	-	R	T	-	-	-	-	-	Y	-	-	N	K	D	V	L	P	K	-	-	-	-	-	-	-	-	-	-	-	-	-	-	E	T	L	-	-	-	-	-	-
NvnAChRaY	S	D	L	-	F	-	-	-	-	K	N	-	-	-	-	-	Y	-	-	D	R	D	A	K	P	M	-	-	-	-	-	-	-	-	-	-	-	-	-	-	V	R	G	-	-	-	-	-	-
NvnAChRaZ	K	D	L	-	F	-	-	-	-	S	N	-	-	-	-	-	Y	-	-	N	P	S	V	R	P	V	-	-	-	-	-	-	-	-	-	-	-	-	-	-	L	K	A	-	-	-	-	-	-
NvnAChRaF	D	D	L	-	L	-	-	-	-	S	N	-	-	-	-	-	Y	-	-	R	K	E	A	R	P	V	-	-	-	-	-	-	-	-	-	-	-	-	-	-	S	N	P	-	-	-	-	-	-
Hsapiens chrnb1	G	K	L	-	F	-	-	-	-	S	G	-	-	-	-	-	Y	-	-	D	S	S	V	R	P	A	-	-	-	-	-	-	-	-	-	-	-	-	-	-	R	E	V	-	-	-	-	-	-
Hsapiens chrnb2	E	H	L	-	L	D	-	-	P	S	R	-	-	-	-	-	Y	-	-	N	K	L	I	R	P	A	-	-	-	-	-	-	-	-	-	-	-	-	-	-	T	N	G	-	-	-	-	-	-
Hsapiens chrnb3	R	H	L	-	F	-	-	-	-	Q	G	-	-	-	-	-	Y	-	-	Q	K	W	V	R	P	V	-	-	-	-	-	-	-	-	-	-	-	-	-	-	L	H	S	-	-	-	-	-	-
Hsapiens chrnb4	D	D	L	-	L	N	-	-	K	T	R	-	-	-	-	-	Y	-	-	N	N	L	I	R	P	A	-	-	-	-	-	-	-	-	-	-	-	-	-	-	T	S	S	-	-	-	-	-	-
Mmulatta chrnb2	E	H	L	-	L	D	-	-	P	S	R	-	-	-	-	-	Y	-	-	N	K	L	I	R	P	A	-	-	-	-	-	-	-	-	-	-	-	-	-	-	T	N	G	-	-	-	-	-	-
Mmulatta chrnb4	-	-	L	-	H	N	-	-	K	G	-	-	-	-	-	-	-	-	-	-	-	-	-	N	P	F	-	-	-	-	-	-	-	-	-	-	-	-	-	-	G	G	S	-	-	-	-	-	-
Mmusculus Chrnb1	K	K	L	-	F	-	-	-	-	S	N	-	-	-	-	-	Y	-	-	D	S	S	V	R	P	A	-	-	-	-	-	-	-	-	-	-	-	-	-	-	R	E	V	-	-	-	-	-	-
Mmusculus Chrnb3	R	H	L	-	F	-	-	-	-	Q	G	-	-	-	-	-	Y	-	-	Q	K	C	V	R	P	V	-	-	-	-	-	-	-	-	-	-	-	-	-	-	L	N	S	-	-	-	-	-	-
Mmusculus Chrnb4	D	D	L	-	L	N	-	-	K	T	R	-	-	-	-	-	Y	-	-	N	N	L	I	R	P	A	-	-	-	-	-	-	-	-	-	-	-	-	-	-	T	S	S	-	-	-	-	-	-
Ptroglodytes chrnb1	E	K	L	-	F	-	-	-	-	S	G	-	-	-	-	-	Y	-	-	D	S	S	V	R	P	A	-	-	-	-	-	-	-	-	-	-	-	-	-	-	R	E	V	-	-	-	-	-	-
Ptroglodytes chrnb2	E	H	L	-	L	D	-	-	P	S	R	-	-	-	-	-	Y	-	-	N	K	L	I	R	P	A	-	-	-	-	-	-	-	-	-	-	-	-	-	-	T	N	G	-	-	-	-	-	-
Ptroglodytes chrnb3	R	H	L	-	F	-	-	-	-	Q	G	-	-	-	-	-	Y	-	-	Q	K	W	V	R	P	V	-	-	-	-	-	-	-	-	-	-	-	-	-	-	L	H	S	-	-	-	-	-	-
Ptroglodytes chrnb4	D	D	L	-	L	N	-	-	K	T	R	-	-	-	-	-	Y	-	-	N	N	L	I	R	P	A	-	-	-	-	-	-	-	-	-	-	-	-	-	-	T	S	S	-	-	-	-	-	-
Clupus familiaris chrnb1	E	K	L	-	F	-	-	-	-	L	G	-	-	-	-	-	Y	-	-	D	S	S	V	R	P	A	-	-	-	-	-	-	-	-	-	-	-	-	-	-	R	E	V	-	-	-	-	-	-
Clupus familiaris chrnb2	E	H	L	-	L	D	-	-	P	S	R	-	-	-	-	-	Y	-	-	N	K	L	I	R	P	A	-	-	-	-	-	-	-	-	-	-	-	-	-	-	T	N	G	-	-	-	-	-	-
Clupus familiaris chrnb3	R	H	L	-	F	-	-	-	-	Q	G	-	-	-	-	-	Y	-	-	Q	K	W	V	R	P	V	-	-	-	-	-	-	-	-	-	-	-	-	-	-	L	N	S	-	-	-	-	-	-
Clupus familiaris chrnb4	D	D	L	-	L	N	-	-	R	T	R	-	-	-	-	-	Y	-	-	N	N	L	I	R	P	A	-	-	-	-	-	-	-	-	-	-	-	-	-	-	T	S	S	-	-	-	-	-	-
Btaurus chrnb1	E	K	L	-	F	-	-	-	-	S	G	-	-	-	-	-	Y	-	-	D	S	T	V	R	P	A	-	-	-	-	-	-	-	-	-	-	-	-	-	-	R	E	V	-	-	-	-	-	-
Btaurus chrnb2	E	H	L	-	L	D	-	-	P	S	R	-	-	-	-	-	Y	-	-	N	K	L	I	R	P	A	-	-	-	-	-	-	-	-	-	-	-	-	-	-	T	N	G	-	-	-	-	-	-
Btaurus chrnb3	R	H	L	-	F	-	-	-	-	Q	G	-	-	-	-	-	Y	-	-	Q	K	W	V	R	P	V	-	-	-	-	-	-	-	-	-	-	-	-	-	-	L	H	S	-	-	-	-	-	-
Btaurus chrnb4	D	D	L	-	L	N	-	-	K	T	R	-	-	-	-	-	Y	-	-	N	N	L	I	R	P	A	-	-	-	-	-	-	-	-	-	-	-	-	-	-	T	S	S	-	-	-	-	-	-
R norvegicus chrnb1	K	K	L	-	F	-	-	-	-	S	D	-	-	-	-	-	Y	-	-	D	S	S	V	R	P	A	-	-	-	-	-	-	-	-	-	-	-	-	-	-	Q	E	V	-	-	-	-	-	-
Rnorvegicus chrnb2	E	Y	L	-	L	D	-	-	P	T	R	-	-	-	-	-	Y	-	-	N	K	L	I	R	P	A	-	-	-	-	-	-	-	-	-	-	-	-	-	-	T	N	G	-	-	-	-	-	-
Rnorvegicus chrnb3	R	H	L	-	F	-	-	-	-	Q	G	-	-	-	-	-	Y	-	-	Q	K	W	V	R	P	V	-	-	-	-	-	-	-	-	-	-	-	-	-	-	L	N	S	-	-	-	-	-	-
Rnorvegicus chrnb4	D	D	L	-	L	N	-	-	K	T	R	-	-	-	-	-	Y	-	-	N	N	L	I	R	P	A	-	-	-	-	-	-	-	-	-	-	-	-	-	-	T	S	S	-	-	-	-	-	-
Ggallus chrnb2	E	Y	L	-	L	D	-	-	P	T	R	-	-	-	-	-	Y	-	-	N	K	L	I	R	P	A	-	-	-	-	-	-	-	-	-	-	-	-	-	-	T	N	G	-	-	-	-	-	-
Ggallus chrnb3	R	H	L	-	F	-	-	-	-	Q	G	-	-	-	-	-	Y	-	-	Q	K	W	V	R	P	V	-	-	-	-	-	-	-	-	-	-	-	-	-	-	E	N	S	-	-	-	-	-	-
Ggallus chrnb4	N	H	L	-	L	S	-	-	P	D	R	-	-	-	-	-	Y	-	-	N	K	L	I	R	P	A	-	-	-	-	-	-	-	-	-	-	-	-	-	-	V	N	S	-	-	-	-	-	-
Agambiae chrnb2	D	D	L	-	L	-	-	-	-	S	N	-	-	-	-	-	Y	-	-	N	R	L	I	R	P	V	-	-	-	-	-	-	-	-	-	-	-	-	-	-	G	N	N	-	-	-	-	-	-
Xtropicalis chrnb1	-	-	-	-	-	-	-	-	-	-	-	-	-	-	-	-	-	-	-	-	-	-	-	-	-	-	-	-	-	-	-	-	-	-	-	-	-	-	-	-	-	-	-	-	-	-	-	-	-
Xtropicalis chrnb2	E	H	L	-	L	D	-	-	P	S	R	-	-	-	-	-	Y	-	-	N	K	L	I	R	P	A	-	-	-	-	-	-	-	-	-	-	-	-	-	-	T	N	G	-	-	-	-	-	-
Xtropicalis chrnb2(2)	R	K	L	-	F	-	-	-	-	A	G	-	-	-	-	-	Y	-	-	Q	K	W	V	R	P	V	-	-	-	-	-	-	-	-	-	-	-	-	-	-	L	N	P	-	-	-	-	-	-
Xtropicalis chrnb4	N	N	L	-	L	R	-	-	K	D	K	-	-	-	-	-	Y	-	-	N	K	L	I	R	P	A	-	-	-	-	-	-	-	-	-	-	-	-	-	-	Y	N	N	-	-	-	-	-	-
Drerio Chrnb1	K	K	L	-	F	-	-	-	-	S	A	-	-	-	-	-	Y	-	-	N	S	K	V	R	P	A	-	-	-	-	-	-	-	-	-	-	-	-	-	-	R	N	P	-	-	-	-	-	-
Drerio Chrnb2a	D	F	L	-	L	G	-	-	P	E	R	-	-	-	-	-	Y	-	-	N	K	L	I	R	P	A	-	-	-	-	-	-	-	-	-	-	-	-	-	-	V	N	K	-	-	-	-	-	-
Drerio Chrnb2b	E	H	L	-	L	N	-	-	P	A	H	-	-	-	-	-	Y	-	-	N	K	L	I	R	P	A	-	-	-	-	-	-	-	-	-	-	-	-	-	-	T	N	G	-	-	-	-	-	-
Drerio Chrnb3a	R	N	L	-	F	-	-	-	-	R	G	-	-	-	-	-	Y	-	-	Q	K	W	V	R	P	V	-	-	-	-	-	-	-	-	-	-	-	-	-	-	L	H	A	-	-	-	-	-	-
Drerio Chrnb4	N	W	L	-	L	G	-	-	K	H	R	-	-	-	-	-	Y	-	-	N	K	L	I	R	P	A	-	-	-	-	-	-	-	-	-	-	-	-	-	-	L	N	R	-	-	-	-	-	-
Cintestinalis chrnb1	S	I	L	-	L	-	-	-	-	D	G	-	-	-	-	-	Y	-	-	S	A	R	V	R	P	R	D	-	-	-	-	-	-	-	-	-	-	-	-	-	K	N	G	-	-	-	-	-	-
Smansoni nAchR1b	K	Y	L	-	F	D	-	-	Q	K	R	-	-	W	D	A	H	-	-	N	P	M	E	R	P	V	-	-	-	-	-	-	-	-	-	-	-	-	-	-	S	V	D	-	-	-	-	-	-
Acalifornica Chrnb1	H	D	L	-	F	H	-	-	-	K	N	S	-	-	-	-	Y	-	-	N	N	L	I	R	P	V	-	-	-	-	-	-	-	-	-	-	-	-	-	-	V	N	A	-	-	-	-	-	-
Mmusculus chrnd	Q	H	L	-	F	N	-	-	E	K	G	-	-	-	-	-	Y	-	-	D	K	D	L	R	P	V	-	-	-	-	-	-	-	-	-	-	-	-	-	-	A	R	K	-	-	-	-	-	-
Hsapiens chrnd	R	H	L	-	F	Q	-	-	E	K	G	-	-	-	-	-	Y	-	-	N	K	E	L	R	P	V	-	-	-	-	-	-	-	-	-	-	-	-	-	-	A	H	K	-	-	-	-	-	-
P troglodytes chrnd	R	H	L	-	F	Q	-	-	E	K	G	-	-	-	-	-	Y	-	-	N	K	E	L	R	P	V	-	-	-	-	-	-	-	-	-	-	-	-	-	-	A	H	K	-	-	-	-	-	-
C lupus familiaris chrnd	R	Y	L	-	F	E	-	-	E	K	G	-	-	-	-	-	Y	-	-	N	K	E	L	R	P	V	-	-	-	-	-	-	-	-	-	-	-	-	-	-	A	H	K	-	-	-	-	-	-
Btaurus chrnd	R	H	L	-	F	E	-	-	E	K	A	-	-	-	-	-	Y	-	-	N	K	E	L	R	P	A	-	-	-	-	-	-	-	-	-	-	-	-	-	-	A	H	K	-	-	-	-	-	-
Rnorvegicus chrnd	Q	H	L	-	F	E	-	-	E	K	G	-	-	-	-	-	Y	-	-	N	K	E	L	R	P	V	-	-	-	-	-	-	-	-	-	-	-	-	-	-	A	R	K	-	-	-	-	-	-
Ggallus chrnd	H	H	L	-	F	E	-	-	E	R	G	-	-	-	-	-	Y	-	-	N	K	E	V	R	P	V	-	-	-	-	-	-	-	-	-	-	-	-	-	-	A	S	A	-	-	-	-	-	-
Xtropicalis chrnd	N	H	I	-	F	G	-	-	E	R	G	-	-	-	-	-	Y	-	-	R	K	E	L	R	P	V	-	-	-	-	-	-	-	-	-	-	-	-	-	-	E	H	T	-	-	-	-	-	-
Drerio chrnd	N	Y	L	-	F	K	-	-	E	R	G	-	-	-	-	-	Y	-	-	N	K	E	L	R	P	V	-	-	-	-	-	-	-	-	-	-	-	-	-	-	Q	N	K	-	-	-	-	-	-
Mmusculus chrne	H	H	L	-	F	-	-	-	-	D	N	-	-	-	-	-	Y	-	-	D	P	E	C	R	P	V	-	-	-	-	-	-	-	-	-	-	-	-	-	-	R	R	P	-	-	-	-	-	-
Hsapiens chrne	H	H	L	-	F	-	-	-	-	N	N	-	-	-	-	-	Y	-	-	D	P	G	S	R	P	V	-	-	-	-	-	-	-	-	-	-	-	-	-	-	R	E	P	-	-	-	-	-	-
Ptroglodytes chrne	H	H	L	-	F	-	-	-	-	N	N	-	-	-	-	-	Y	-	-	D	P	G	S	R	P	V	-	-	-	-	-	-	-	-	-	-	-	-	-	-	R	E	P	-	-	-	-	-	-
Mmulatta chrne	H	H	L	-	F	-	-	-	-	D	N	-	-	-	-	-	Y	-	-	D	S	G	S	R	P	V	-	-	-	-	-	-	-	-	-	-	-	-	-	-	R	E	P	-	-	-	-	-	-
Clupus familiaris chrne	H	H	L	-	F	-	-	-	-	D	N	-	-	-	-	-	Y	-	-	D	P	G	S	R	P	V	-	-	-	-	-	-	-	-	-	-	-	-	-	-	K	E	P	-	-	-	-	-	-
Btaurus chrne	H	Y	L	-	F	-	-	-	-	D	T	-	-	-	-	-	Y	-	-	D	P	G	R	R	P	V	-	-	-	-	-	-	-	-	-	-	-	-	-	-	Q	E	P	-	-	-	-	-	-
Rnorvegicus chrne	H	H	L	-	F	-	-	-	-	D	N	-	-	-	-	-	Y	-	-	D	P	E	C	R	P	V	-	-	-	-	-	-	-	-	-	-	-	-	-	-	R	R	P	-	-	-	-	-	-
Xtropicalis chrne	K	Y	L	-	F	-	-	-	-	T	N	-	-	-	-	-	Y	-	-	D	S	K	A	R	P	S	-	-	-	-	-	-	-	-	-	-	-	-	-	-	K	G	I	-	-	-	-	-	-
Mmusculus chrng	A	D	L	-	M	-	-	-	-	R	N	-	-	-	-	-	Y	-	-	D	P	H	L	R	P	A	-	-	-	-	-	-	-	-	-	-	-	-	-	-	E	R	D	-	-	-	-	-	-
Hsapiens chrng	A	D	L	-	M	-	-	-	-	Q	N	-	-	-	-	-	Y	-	-	D	P	N	L	R	P	A	-	-	-	-	-	-	-	-	-	-	-	-	-	-	E	R	D	-	-	-	-	-	-
Ptroglodytes chrng	A	D	L	-	M	-	-	-	-	Q	N	-	-	-	-	-	Y	-	-	D	P	N	L	R	P	A	-	-	-	-	-	-	-	-	-	-	-	-	-	-	E	R	D	-	-	-	-	-	-
Clupus familiaris chrng	A	D	L	-	M	-	-	-	-	H	N	-	-	-	-	-	Y	-	-	N	P	H	L	R	P	A	-	-	-	-	-	-	-	-	-	-	-	-	-	-	E	H	D	-	-	-	-	-	-
Btaurus chrng	G	D	L	-	M	-	-	-	-	Q	G	-	-	-	-	-	Y	-	-	N	P	H	L	R	P	A	-	-	-	-	-	-	-	-	-	-	-	-	-	-	E	H	D	-	-	-	-	-	-
Rnorvegicus chrng	A	D	L	-	M	-	-	-	-	R	N	-	-	-	-	-	Y	-	-	D	P	H	L	R	P	A	-	-	-	-	-	-	-	-	-	-	-	-	-	-	E	R	D	-	-	-	-	-	-
Ggallus chrng	Q	D	L	-	M	-	-	-	-	T	N	-	-	-	-	-	Y	-	-	N	R	H	L	R	P	A	-	-	-	-	-	-	-	-	-	-	-	-	-	-	L	R	G	-	-	-	-	-	-
Xtropicalis chrng	N	D	L	-	M	-	-	-	-	K	N	-	-	-	-	-	Y	-	-	N	K	N	L	R	P	A	-	-	-	-	-	-	-	-	-	-	-	-	-	-	E	K	D	-	-	-	-	-	-
Drerio chrng	R	D	L	-	M	-	-	-	-	V	G	-	-	-	-	-	Y	-	-	N	K	N	I	R	P	V	-	-	-	-	-	-	-	-	-	-	-	-	-	-	E	S	H	-	-	-	-	-	-
Hsapiens mAchR M1	-	-	-	-	-	-	-	-	-	-	-	-	-	-	-	-	-	-	-	-	-	-	-	-	-	-	-	G	-	-	-	-	-	-	-	-	-	-	-	-	-	-	-	-	-	-	-	-	-
Xtropicalis mAchR M1	-	-	-	-	-	-	-	-	-	-	-	-	-	-	-	-	-	-	-	-	-	-	Y	D	P	L	G	G	-	-	-	-	-	-	-	-	-	-	-	-	-	-	-	-	-	-	-	-	-
Xtropicalis mAchR M4	-	-	-	-	-	-	-	-	-	-	D	-	-	-	-	-	-	-	-	K	T	T	M	A	P	-	G	T	-	-	-	-	-	-	-	-	-	-	-	-	-	-	-	-	-	-	-	-	-
Cintestinalis mAchR M4	V	S	V	A	L	-	-	-	-	-	-	-	-	-	-	-	-	-	-	E	G	G	V	S	P	T	T	S	W	Y	A	G	N	L	S	-	-	-	-	T	G	Q	E	V	G	G	R	I	G
Dmelanogaster mAchRA	-	-	-	-	-	-	-	-	-	-	A	-	-	-	-	-	-	-	-	S	G	L	Y	D	P	Y	S	G	M	-	-	-	-	-	-	-	-	-	-	Y	G	N	Q	T	N	G	T	I	G
Dmelanogaster mAchRB	G	S	T	-	M	S	G	S	S	S	D	-	-	-	-	-	-	-	-	S	E	I	L	G	P	V	L	P	P	-	-	-	-	-	-	-	-	-	-	-	-	-	-	-	-	-	-	-	-
Acalifornica mAchR M3like	-	-	-	-	-	-	-	-	P	T	A	-	-	-	-	-	-	-	-	N	G	F	T	Q	P	L	S	S	P	S	F	T	D	L	F	F	L	P	G	F	D	N	V	S	S	R	T	L	G
H.vulgaris mAchR	N	S	R	-	-	-	-	-	-	-	-	-	-	-	-	-	-	-	-	-	-	-	-	-	-	-	-	-	-	-	-	-	-	-	-	-	-	-	-	-	-	-	-	-	-	-	-	-	-
Drerio chrm1a	-	-	-	-	-	-	-	-	-	-	-	-	-	-	-	-	-	-	-	-	-	-	D	S	P	I	P	G	-	-	-	-	-	-	-	-	-	-	-	-	-	-	-	-	-	-	-	-	-
Drerio chrm2a	-	-	-	-	-	-	-	-	-	-	E	-	-	-	-	-	-	-	-	T	A	D	E	S	P	-	-	-	-	-	-	-	-	-	-	-	-	-	-	-	-	-	-	-	-	-	-	-	-
Drerio chrm3a	-	-	-	-	-	-	-	-	-	-	E	-	-	-	-	-	-	-	-	G	Q	S	Y	D	P	L	G	G	-	-	-	-	-	-	-	-	-	-	-	-	-	-	-	-	-	-	-	-	-
Smansoni mAchR	D	E	-	-	-	-	S	N	-	E	G	-	-	-	-	-	-	-	-	N	V	T	A	S	T	V	V	-	-	-	-	-	-	-	-	-	-	-	-	-	-	-	-	-	-	-	-	-	-
Mmusculus Chrm1	-	-	-	-	-	-	-	-	-	-	-	-	-	-	-	-	-	-	-	-	-	-	-	-	-	-	-	G	-	-	-	-	-	-	-	-	-	-	-	-	-	-	-	-	-	-	-	-	-
Mmusculus Chrm3	-	-	-	-	-	-	-	-	-	-	N	-	-	-	-	-	-	-	-	D	T	S	S	D	P	L	G	G	-	-	-	-	-	-	-	-	-	-	-	-	-	-	-	-	-	-	-	-	-
TCONS 00000635 Clytia	-	-	-	-	-	-	-	-	-	D	N	-	-	-	-	-	-	-	-	N	T	T	Y	S	P	-	-	-	-	-	-	-	-	-	-	-	-	-	-	-	-	-	-	-	-	-	-	-	-
TCONS 00044209 Clytia	-	-	-	-	-	-	-	-	-	-	-	-	-	-	-	-	-	-	-	-	-	-	-	-	-	-	-	-	-	-	-	-	-	-	-	-	-	-	-	-	-	-	-	-	-	-	-	-	-
TCONS 00013753 Clytia	-	-	-	-	-	-	-	-	-	-	-	-	-	-	-	-	-	-	-	-	-	-	-	-	-	-	-	-	-	-	-	-	-	-	-	-	-	-	-	-	-	-	-	-	-	-	-	-	-
TCONS 00033288 Clytia	-	-	-	-	-	-	-	-	-	-	-	-	-	-	-	-	-	-	-	-	-	-	-	-	-	-	-	-	-	-	-	-	D	L	-	-	-	-	-	-	-	-	-	-	-	-	-	-	-
TCONS 00061531 Clytia	-	-	-	-	-	-	-	-	-	-	-	-	-	-	-	-	-	-	-	-	-	-	-	-	-	-	-	-	-	-	-	-	D	L	-	-	-	-	-	-	-	-	-	-	-	-	-	-	-
TCONS 00042132 Clytia	-	-	-	-	-	-	-	-	-	-	-	-	-	-	-	-	-	-	-	-	-	-	-	-	-	-	-	-	-	-	-	-	D	L	-	-	-	-	-	-	-	-	-	-	-	-	-	-	-
H.sapiens GABAA	D	R	L	-	L	-	-	-	-	D	G	-	-	-	-	-	Y	-	-	D	N	R	L	R	P	G	-	-	-	-	-	-	-	-	-	-	-	-	-	-	-	-	-	-	-	-	-	L	-
B.Taurus GABAA	D	R	L	-	L	-	-	-	-	D	G	-	-	-	-	-	Y	-	-	D	N	R	L	R	P	G	-	-	-	-	-	-	-	-	-	-	-	-	-	-	-	-	-	-	-	-	-	L	-
M.musculus GABAA	D	R	L	-	L	-	-	-	-	D	G	-	-	-	-	-	Y	-	-	D	N	R	L	R	P	G	-	-	-	-	-	-	-	-	-	-	-	-	-	-	-	-	-	-	-	-	-	L	-
R.norvegicus GABAA	D	R	L	-	L	-	-	-	-	D	G	-	-	-	-	-	Y	-	-	D	N	R	L	R	P	G	-	-	-	-	-	-	-	-	-	-	-	-	-	-	-	-	-	-	-	-	-	L	-
G.gallus GABAA	D	R	L	-	L	-	-	-	-	D	G	-	-	-	-	-	Y	-	-	D	N	R	L	R	P	G	-	-	-	-	-	-	-	-	-	-	-	-	-	-	-	-	-	-	-	-	-	L	-
X.tropicalis GABAA	D	R	L	-	L	-	-	-	-	D	G	-	-	-	-	-	Y	-	-	D	N	R	L	R	P	G	-	-	-	-	-	-	-	-	-	-	-	-	-	-	-	-	-	-	-	-	-	L	-
D.rerio GABAA	D	S	L	-	L	-	-	-	-	D	G	-	-	-	-	-	Y	-	-	D	N	R	L	R	P	G	-	-	-	-	-	-	-	-	-	-	-	-	-	-	-	-	-	-	-	-	-	L	-
S.purpuratus GABAA	N	E	L	-	I	-	-	-	-	D	G	-	-	-	-	-	Y	-	-	D	R	N	L	R	P	N	-	-	-	-	-	-	-	-	-	-	-	-	-	-	-	-	-	-	-	-	-	I	-
C.elegans GABA(Gab1)	S	D	L	-	L	-	-	-	-	L	D	-	-	-	-	-	Y	-	-	D	I	R	L	R	P	G	-	-	-	-	-	-	-	-	-	-	-	-	-	-	-	-	-	-	-	-	-	F	-
D.melanogaster GABAA(RDL)	D	S	F	S	V	S	-	-	-	-	-	-	-	-	-	-	Y	-	-	D	K	R	V	R	P	N	-	-	-	-	-	-	-	-	-	-	-	-	-	-	-	-	-	-	-	-	-	Y	-
	LOOP A
Hsapiens chrna1	P	D	L	V	L	Y	N	N	A	D	G	D	-	-	-	-	-	-	-	-	-	-	-	-	-	-	-	-	-	-	-	-	F	A	I	V	K	F	-	-	-	-	-	-	-	-	-	-	-
Hsapiens chrna2	P	D	I	V	L	Y	N	N	A	D	G	E	-	-	-	-	-	-	-	-	-	-	-	-	-	-	-	-	-	-	-	-	F	A	V	T	H	M	-	-	-	-	-	-	-	-	-	-	-
Hsapiens chrna3	P	D	I	V	L	Y	N	N	A	V	G	D	-	-	-	-	-	-	-	-	-	-	-	-	-	-	-	-	-	-	-	-	F	Q	V	D	D	K	-	-	-	-	-	-	-	-	-	-	-
Hsapiens chrna4	P	D	I	V	L	Y	N	N	A	D	G	D	-	-	-	-	-	-	-	-	-	-	-	-	-	-	-	-	-	-	-	-	F	A	V	T	H	L	-	-	-	-	-	-	-	-	-	-	-
Hsapiens chrna5	P	D	I	V	L	F	D	N	A	D	G	R	-	-	-	-	-	-	-	-	-	-	-	-	-	-	-	-	-	-	-	-	F	E	G	T	-	S	-	-	-	-	-	-	-	-	-	-	-
Hsapiens chrna6	P	D	I	V	L	Y	N	N	A	V	G	D	-	-	-	-	-	-	-	-	-	-	-	-	-	-	-	-	-	-	-	-	F	Q	V	E	G	K	-	-	-	-	-	-	-	-	-	-	-
Hsapiens chrna7	P	D	I	L	L	Y	N	S	A	D	E	R	-	-	-	-	-	-	-	-	-	-	-	-	-	-	-	-	-	-	-	-	F	D	A	T	F	H	-	-	-	-	-	-	-	-	-	-	-
Hsapiens chrna9	P	D	I	V	L	Y	N	K	A	D	D	E	-	-	-	-	-	-	-	-	-	-	-	-	-	-	-	-	-	-	-	-	S	S	E	P	V	N	-	-	-	-	-	-	-	-	-	-	-
Hsapiens chrna10	P	D	I	V	L	Y	N	K	A	D	A	Q	-	-	-	-	-	-	-	-	-	-	-	-	-	-	-	-	-	-	-	-	P	P	G	S	A	S	-	-	-	-	-	-	-	-	-	-	-
Ptroglodoytes chrna1	P	D	L	V	L	Y	N	N	A	D	G	D	-	-	-	-	-	-	-	-	-	-	-	-	-	-	-	-	-	-	-	-	F	A	I	V	K	F	-	-	-	-	-	-	-	-	-	-	-
Ptroglodoytes chrna2	P	D	I	V	L	Y	N	N	A	D	G	E	-	-	-	-	-	-	-	-	-	-	-	-	-	-	-	-	-	-	-	-	F	A	V	T	H	M	-	-	-	-	-	-	-	-	-	-	-
Ptroglodoytes chrna3	P	D	I	V	L	Y	N	N	A	V	G	D	-	-	-	-	-	-	-	-	-	-	-	-	-	-	-	-	-	-	-	-	F	Q	V	D	D	K	-	-	-	-	-	-	-	-	-	-	-
Ptroglodoytes chrna4	P	D	I	V	L	Y	N	N	A	D	G	D	-	-	-	-	-	-	-	-	-	-	-	-	-	-	-	-	-	-	-	-	F	A	V	T	H	L	-	-	-	-	-	-	-	-	-	-	-
Ptroglodoytes chrna5	P	D	I	V	L	F	D	N	A	D	G	R	-	-	-	-	-	-	-	-	-	-	-	-	-	-	-	-	-	-	-	-	F	E	G	T	-	S	-	-	-	-	-	-	-	-	-	-	-
Ptroglodoytes chrna6	P	D	I	V	L	Y	N	N	A	V	G	D	-	-	-	-	-	-	-	-	-	-	-	-	-	-	-	-	-	-	-	-	F	Q	V	E	G	K	-	-	-	-	-	-	-	-	-	-	-
Ptroglodoytes chrna7	P	D	I	L	L	Y	N	S	A	D	E	R	-	-	-	-	-	-	-	-	-	-	-	-	-	-	-	-	-	-	-	-	F	D	A	T	F	H	-	-	-	-	-	-	-	-	-	-	-
Ptroglodoytes chrna9	P	D	I	V	L	Y	N	K	A	D	D	E	-	-	-	-	-	-	-	-	-	-	-	-	-	-	-	-	-	-	-	-	S	S	E	P	V	N	-	-	-	-	-	-	-	-	-	-	-
Ptroglodytes chrna10	P	D	I	V	L	Y	N	K	A	D	A	Q	-	-	-	-	-	-	-	-	-	-	-	-	-	-	-	-	-	-	-	-	P	P	G	S	A	S	-	-	-	-	-	-	-	-	-	-	-
Mmulatta chrna1	P	D	F	V	L	Y	N	N	A	D	G	D	-	-	-	-	-	-	-	-	-	-	-	-	-	-	-	-	-	-	-	-	F	A	I	V	K	F	-	-	-	-	-	-	-	-	-	-	-
Mmulatta chrna2	P	D	I	V	L	Y	N	N	A	D	G	E	-	-	-	-	-	-	-	-	-	-	-	-	-	-	-	-	-	-	-	-	F	A	V	T	H	M	-	-	-	-	-	-	-	-	-	-	-
Mmulatta chrna3	P	D	I	V	L	Y	N	N	A	V	G	D	-	-	-	-	-	-	-	-	-	-	-	-	-	-	-	-	-	-	-	-	F	Q	V	D	D	K	-	-	-	-	-	-	-	-	-	-	-
Mmulatta Chrna4	P	D	I	V	L	Y	N	N	A	D	G	D	-	-	-	-	-	-	-	-	-	-	-	-	-	-	-	-	-	-	-	-	F	A	V	T	H	L	-	-	-	-	-	-	-	-	-	-	-
Mmulatta chrna5	P	D	I	V	L	F	D	N	A	D	G	R	-	-	-	-	-	-	-	-	-	-	-	-	-	-	-	-	-	-	-	-	F	E	G	T	-	S	-	-	-	-	-	-	-	-	-	-	-
Mmulatta chrna6	P	D	I	V	L	Y	N	N	A	V	G	D	-	-	-	-	-	-	-	-	-	-	-	-	-	-	-	-	-	-	-	-	F	Q	V	Q	G	K	-	-	-	-	-	-	-	-	-	-	-
Mmulatta chrna7	P	D	I	L	L	Y	N	S	A	D	E	R	-	-	-	-	-	-	-	-	-	-	-	-	-	-	-	-	-	-	-	-	F	D	A	T	F	H	-	-	-	-	-	-	-	-	-	-	-
Mmulatta chrna9	P	D	I	V	L	Y	N	K	A	D	D	E	-	-	-	-	-	-	-	-	-	-	-	-	-	-	-	-	-	-	-	-	S	S	E	P	V	N	-	-	-	-	-	-	-	-	-	-	-
Mmulatta chrna10	P	D	I	V	L	Y	N	K	A	D	A	Q	-	-	-	-	-	-	-	-	-	-	-	-	-	-	-	-	-	-	-	-	P	P	G	S	A	S	-	-	-	-	-	-	-	-	-	-	-
Clupus familiaris chrna1	P	D	L	V	L	Y	N	N	A	D	G	D	-	-	-	-	-	-	-	-	-	-	-	-	-	-	-	-	-	-	-	-	F	A	I	V	K	F	-	-	-	-	-	-	-	-	-	-	-
Clupus familaris chrna2	P	D	I	V	L	Y	N	N	A	D	G	E	-	-	-	-	-	-	-	-	-	-	-	-	-	-	-	-	-	-	-	-	F	A	V	T	H	M	-	-	-	-	-	-	-	-	-	-	-
Clupus familiaris chrna3	P	D	I	V	L	Y	N	N	A	V	G	D	-	-	-	-	-	-	-	-	-	-	-	-	-	-	-	-	-	-	-	-	F	Q	V	D	D	K	-	-	-	-	-	-	-	-	-	-	-
Clupus familiaris chrna4	P	D	I	V	L	Y	N	N	A	D	G	D	-	-	-	-	-	-	-	-	-	-	-	-	-	-	-	-	-	-	-	-	F	A	V	T	H	L	-	-	-	-	-	-	-	-	-	-	-
Clupus familaris chrna6	P	D	I	V	L	Y	N	N	A	V	G	D	-	-	-	-	-	-	-	-	-	-	-	-	-	-	-	-	-	-	-	-	F	Q	V	E	G	K	-	-	-	-	-	-	-	-	-	-	-
Clupus familaris chrna7	P	D	I	L	L	Y	N	S	A	D	E	R	-	-	-	-	-	-	-	-	-	-	-	-	-	-	-	-	-	-	-	-	F	D	A	T	F	H	-	-	-	-	-	-	-	-	-	-	-
Clupus familaris chrna9	P	D	I	V	L	Y	N	K	A	D	D	E	-	-	-	-	-	-	-	-	-	-	-	-	-	-	-	-	-	-	-	-	S	S	E	P	V	N	-	-	-	-	-	-	-	-	-	-	-
B taurus chrna1	P	D	L	V	L	Y	N	N	A	D	G	D	-	-	-	-	-	-	-	-	-	-	-	-	-	-	-	-	-	-	-	-	F	A	I	V	K	F	-	-	-	-	-	-	-	-	-	-	-
Btaurus chrna2	P	D	I	V	L	Y	N	N	A	D	G	E	-	-	-	-	-	-	-	-	-	-	-	-	-	-	-	-	-	-	-	-	F	V	V	T	H	M	-	-	-	-	-	-	-	-	-	-	-
Btaurus chrna3	P	D	I	V	L	Y	N	N	A	V	G	D	-	-	-	-	-	-	-	-	-	-	-	-	-	-	-	-	-	-	-	-	F	Q	V	D	D	K	-	-	-	-	-	-	-	-	-	-	-
Btaurus chrna4	P	D	I	V	L	Y	N	N	A	D	G	D	-	-	-	-	-	-	-	-	-	-	-	-	-	-	-	-	-	-	-	-	F	A	V	T	H	L	-	-	-	-	-	-	-	-	-	-	-
Btaurus chrna5	P	D	I	V	L	F	D	N	A	D	G	R	-	-	-	-	-	-	-	-	-	-	-	-	-	-	-	-	-	-	-	-	F	E	G	A	-	S	-	-	-	-	-	-	-	-	-	-	-
Btaurus chrna6	P	D	I	V	L	Y	N	N	A	V	G	D	-	-	-	-	-	-	-	-	-	-	-	-	-	-	-	-	-	-	-	-	F	Q	V	K	G	K	-	-	-	-	-	-	-	-	-	-	-
Btaurus chrna7	P	D	I	L	L	Y	N	S	A	D	E	R	-	-	-	-	-	-	-	-	-	-	-	-	-	-	-	-	-	-	-	-	F	D	A	T	F	H	-	-	-	-	-	-	-	-	-	-	-
Btaurus chrna9	P	D	I	V	L	Y	N	K	A	D	D	E	-	-	-	-	-	-	-	-	-	-	-	-	-	-	-	-	-	-	-	-	S	S	E	P	V	N	-	-	-	-	-	-	-	-	-	-	-
Btaurus chrna10	P	D	I	V	L	Y	N	K	A	D	A	Q	-	-	-	-	-	-	-	-	-	-	-	-	-	-	-	-	-	-	-	-	A	P	A	S	A	S	-	-	-	-	-	-	-	-	-	-	-
Rnorvegicus chrna1	P	D	V	V	L	Y	N	N	A	D	G	D	-	-	-	-	-	-	-	-	-	-	-	-	-	-	-	-	-	-	-	-	F	A	I	V	K	F	-	-	-	-	-	-	-	-	-	-	-
Rnorvegicus chrna2	P	D	I	V	L	Y	N	N	A	D	G	E	-	-	-	-	-	-	-	-	-	-	-	-	-	-	-	-	-	-	-	-	F	A	V	T	H	M	-	-	-	-	-	-	-	-	-	-	-
Rnorvegicus chrna3	P	D	I	V	L	Y	N	N	A	D	G	D	-	-	-	-	-	-	-	-	-	-	-	-	-	-	-	-	-	-	-	-	F	Q	V	D	D	K	-	-	-	-	-	-	-	-	-	-	-
Rnorvegicus chrna4	P	D	I	V	L	Y	N	N	A	D	G	D	-	-	-	-	-	-	-	-	-	-	-	-	-	-	-	-	-	-	-	-	F	A	V	T	H	L	-	-	-	-	-	-	-	-	-	-	-
Rnorvegicus chrna5	P	D	I	V	L	F	D	N	A	D	G	R	-	-	-	-	-	-	-	-	-	-	-	-	-	-	-	-	-	-	-	-	F	E	G	A	-	S	-	-	-	-	-	-	-	-	-	-	-
Rnorvegicus chrna6	P	D	I	V	L	Y	N	N	A	V	G	D	-	-	-	-	-	-	-	-	-	-	-	-	-	-	-	-	-	-	-	-	F	Q	V	E	G	K	-	-	-	-	-	-	-	-	-	-	-
Rnorvegicus chrna7	P	D	I	L	L	Y	N	S	A	D	E	R	-	-	-	-	-	-	-	-	-	-	-	-	-	-	-	-	-	-	-	-	F	D	A	T	F	H	-	-	-	-	-	-	-	-	-	-	-
Rnorvegicus chrna9	P	D	I	V	L	Y	N	K	A	D	D	E	-	-	-	-	-	-	-	-	-	-	-	-	-	-	-	-	-	-	-	-	S	S	E	P	V	N	-	-	-	-	-	-	-	-	-	-	-
Rnorvegicus chrna10	P	D	I	V	L	Y	N	K	A	D	T	Q	-	-	-	-	-	-	-	-	-	-	-	-	-	-	-	-	-	-	-	-	P	P	A	S	A	S	-	-	-	-	-	-	-	-	-	-	-
Mmusculus Chrna1	P	D	V	V	L	Y	N	N	A	D	G	D	-	-	-	-	-	-	-	-	-	-	-	-	-	-	-	-	-	-	-	-	F	A	I	V	K	F	-	-	-	-	-	-	-	-	-	-	-
Mmusculus Chrna2	P	D	I	V	L	Y	N	N	A	D	G	E	-	-	-	-	-	-	-	-	-	-	-	-	-	-	-	-	-	-	-	-	F	A	V	T	H	M	-	-	-	-	-	-	-	-	-	-	-
Mmusculus Chrna3	P	D	I	V	L	Y	N	N	A	D	G	D	-	-	-	-	-	-	-	-	-	-	-	-	-	-	-	-	-	-	-	-	F	Q	V	D	D	K	-	-	-	-	-	-	-	-	-	-	-
Mmusculus Chrna4	P	D	I	V	L	Y	N	N	A	D	G	D	-	-	-	-	-	-	-	-	-	-	-	-	-	-	-	-	-	-	-	-	F	A	V	T	H	L	-	-	-	-	-	-	-	-	-	-	-
Mmusculus Chrna5	P	D	I	V	L	F	D	N	A	D	G	R	-	-	-	-	-	-	-	-	-	-	-	-	-	-	-	-	-	-	-	-	F	E	G	A	-	S	-	-	-	-	-	-	-	-	-	-	-
Mmusculus Chrna6	P	D	I	V	L	Y	N	N	A	V	G	D	-	-	-	-	-	-	-	-	-	-	-	-	-	-	-	-	-	-	-	-	F	Q	V	E	G	K	-	-	-	-	-	-	-	-	-	-	-
Mmusculus Chrna7	P	D	I	L	L	Y	N	S	A	D	E	R	-	-	-	-	-	-	-	-	-	-	-	-	-	-	-	-	-	-	-	-	F	D	A	T	F	H	-	-	-	-	-	-	-	-	-	-	-
Mmusculus Chrna9	P	D	I	V	L	Y	N	K	A	D	D	E	-	-	-	-	-	-	-	-	-	-	-	-	-	-	-	-	-	-	-	-	S	S	E	P	V	N	-	-	-	-	-	-	-	-	-	-	-
Mmusculus Chrna10	P	D	I	V	L	Y	N	K	A	D	T	Q	-	-	-	-	-	-	-	-	-	-	-	-	-	-	-	-	-	-	-	-	P	P	A	S	A	S	-	-	-	-	-	-	-	-	-	-	-
Ggallus chrna1	P	D	L	V	L	Y	N	N	A	D	G	D	-	-	-	-	-	-	-	-	-	-	-	-	-	-	-	-	-	-	-	-	F	A	I	V	K	Y	-	-	-	-	-	-	-	-	-	-	-
Ggallus chrna2	P	D	I	V	L	Y	N	N	A	D	G	E	-	-	-	-	-	-	-	-	-	-	-	-	-	-	-	-	-	-	-	-	F	A	V	T	H	M	-	-	-	-	-	-	-	-	-	-	-
Ggallus chrna3	P	D	I	V	L	Y	N	N	A	V	G	D	-	-	-	-	-	-	-	-	-	-	-	-	-	-	-	-	-	-	-	-	F	Q	V	D	D	K	-	-	-	-	-	-	-	-	-	-	-
Ggallus chrna4	P	D	I	V	L	Y	N	N	A	D	G	D	-	-	-	-	-	-	-	-	-	-	-	-	-	-	-	-	-	-	-	-	F	A	V	T	H	L	-	-	-	-	-	-	-	-	-	-	-
Ggallus chrna5	P	D	I	V	L	Y	D	N	A	D	G	R	-	-	-	-	-	-	-	-	-	-	-	-	-	-	-	-	-	-	-	-	F	E	G	T	-	S	-	-	-	-	-	-	-	-	-	-	-
Ggallus chrna6	P	D	I	V	L	Y	N	N	A	V	G	D	-	-	-	-	-	-	-	-	-	-	-	-	-	-	-	-	-	-	-	-	F	Q	V	E	G	K	-	-	-	-	-	-	-	-	-	-	-
Ggallus chrna7	P	D	I	L	L	Y	N	S	A	D	E	R	-	-	-	-	-	-	-	-	-	-	-	-	-	-	-	-	-	-	-	-	F	D	A	T	F	H	-	-	-	-	-	-	-	-	-	-	-
Ggallues chrna7L	P	D	I	L	L	Y	N	S	A	D	E	R	-	-	-	-	-	-	-	-	-	-	-	-	-	-	-	-	-	-	-	-	F	D	A	T	F	H	-	-	-	-	-	-	-	-	-	-	-
Ggallus chrna9	P	D	I	V	L	Y	N	K	A	D	D	D	-	-	-	-	-	-	-	-	-	-	-	-	-	-	-	-	-	-	-	-	F	S	E	P	V	N	-	-	-	-	-	-	-	-	-	-	-
Ggallus chrna10	P	D	I	V	L	Y	N	N	A	D	E	R	-	-	-	-	-	-	-	-	-	-	-	-	-	-	-	-	-	-	-	-	F	G	G	S	M	E	-	-	-	-	-	-	-	-	-	-	-
Xtropicalis chrna1	P	D	I	V	L	Y	N	N	A	D	G	D	-	-	-	-	-	-	-	-	-	-	-	-	-	-	-	-	-	-	-	-	F	A	I	V	Q	E	-	-	-	-	-	-	-	-	-	-	-
Xtropicalis chnra2	P	D	I	V	L	Y	N	N	A	D	G	E	-	-	-	-	-	-	-	-	-	-	-	-	-	-	-	-	-	-	-	-	F	A	I	T	H	M	-	-	-	-	-	-	-	-	-	-	-
Xtropicalis chrna3	P	D	I	V	L	Y	N	N	A	V	G	A	-	-	-	-	-	-	-	-	-	-	-	-	-	-	-	-	-	-	-	-	F	H	V	D	D	K	-	-	-	-	-	-	-	-	-	-	-
Xtropicalis chrna4	P	D	I	V	L	Y	N	N	A	D	G	D	-	-	-	-	-	-	-	-	-	-	-	-	-	-	-	-	-	-	-	-	F	A	V	T	H	L	-	-	-	-	-	-	-	-	-	-	-
Xtropicalis Chrna5	P	D	I	V	L	Y	D	N	A	D	G	R	-	-	-	-	-	-	-	-	-	-	-	-	-	-	-	-	-	-	-	-	F	E	G	S	-	V	-	-	-	-	-	-	-	-	-	-	-
Xtropicalis chrna6	P	D	I	V	L	Y	N	N	A	V	G	D	-	-	-	-	-	-	-	-	-	-	-	-	-	-	-	-	-	-	-	-	F	Q	V	E	G	K	-	-	-	-	-	-	-	-	-	-	-
Xtropicalis chrna7	P	D	I	L	L	Y	N	S	A	D	E	R	-	-	-	-	-	-	-	-	-	-	-	-	-	-	-	-	-	-	-	-	F	D	A	S	F	H	-	-	-	-	-	-	-	-	-	-	-
Xtropicalis chrna9	P	D	I	V	L	Y	N	K	A	D	D	E	-	-	-	-	-	-	-	-	-	-	-	-	-	-	-	-	-	-	-	-	F	S	E	P	V	N	-	-	-	-	-	-	-	-	-	-	-
Xtropicalis chrna10	P	D	I	V	L	Y	N	N	A	D	D	Q	-	-	-	-	-	-	-	-	-	-	-	-	-	-	-	-	-	-	-	-	F	T	G	S	M	E	-	-	-	-	-	-	-	-	-	-	-
Drerio Chrna1	P	D	L	V	L	Y	N	N	A	D	G	D	-	-	-	-	-	-	-	-	-	-	-	-	-	-	-	-	-	-	-	-	F	A	I	V	H	E	-	-	-	-	-	-	-	-	-	-	-
Drerio Chrna2a	P	D	I	V	L	Y	N	N	A	D	G	E	-	-	-	-	-	-	-	-	-	-	-	-	-	-	-	-	-	-	-	-	F	A	V	T	H	M	-	-	-	-	-	-	-	-	-	-	-
Drerio Chrna3	P	D	I	V	L	Y	N	N	A	V	G	D	-	-	-	-	-	-	-	-	-	-	-	-	-	-	-	-	-	-	-	-	F	Q	V	D	D	K	-	-	-	-	-	-	-	-	-	-	-
Drerio Chrna4b	P	D	I	V	L	Y	N	N	A	D	G	D	-	-	-	-	-	-	-	-	-	-	-	-	-	-	-	-	-	-	-	-	F	A	V	T	H	L	-	-	-	-	-	-	-	-	-	-	-
Drerio Chrna5	P	D	I	V	L	Y	D	N	A	D	G	N	-	-	-	-	-	-	-	-	-	-	-	-	-	-	-	-	-	-	-	-	F	E	A	T	-	V	-	-	-	-	-	-	-	-	-	-	-
Drerio Chrna6	P	D	I	V	L	Y	N	N	A	V	G	D	-	-	-	-	-	-	-	-	-	-	-	-	-	-	-	-	-	-	-	-	F	L	V	E	D	K	-	-	-	-	-	-	-	-	-	-	-
Drerio Chrna7	P	D	I	L	L	Y	N	S	A	D	E	R	-	-	-	-	-	-	-	-	-	-	-	-	-	-	-	-	-	-	-	-	F	D	A	T	F	H	-	-	-	-	-	-	-	-	-	-	-
Drerio chrna7L/8	P	D	I	L	L	Y	N	S	A	D	D	K	-	-	-	-	-	-	-	-	-	-	-	-	-	-	-	-	-	-	-	-	F	D	S	T	F	K	-	-	-	-	-	-	-	-	-	-	-
Drerio chrna9	P	D	I	V	L	Y	N	N	A	D	E	E	D	-	-	-	-	-	-	-	-	-	-	-	-	-	-	-	-	-	-	-	S	S	G	P	P	D	-	-	-	-	-	-	-	-	-	-	-
Drerio chrna10	P	D	I	V	L	Y	N	S	A	D	D	H	-	-	-	-	-	-	-	-	-	-	-	-	-	-	-	-	-	-	-	-	F	T	S	T	M	D	-	-	-	-	-	-	-	-	-	-	-
Cintestinalis chrna1	P	D	I	V	L	Y	N	T	A	V	G	K	-	-	-	-	-	-	-	-	-	-	-	-	-	-	-	-	-	-	-	-	F	Q	V	D	Q	N	-	-	-	-	-	-	-	-	-	-	-
Cintestinalis chrna3like	P	D	V	V	M	-	-	-	-	D	E	E	V	-	-	-	-	-	-	-	-	-	-	-	-	-	-	-	-	-	G	I	Y	D	Y	S	P	R	L	-	-	-	-	-	-	-	-	-	-
Cintestinalis chrna6	P	D	I	A	L	Y	N	N	A	E	S	S	-	-	-	-	-	-	-	-	-	-	-	-	-	-	-	-	-	-	-	-	F	N	I	P	L	D	N	-	-	-	-	-	-	-	-	-	-
Cintestinalis chrna7like	P	D	I	L	V	Y	N	S	A	V	D	S	-	-	-	-	-	-	-	-	-	-	-	-	-	-	-	-	-	-	-	-	F	D	Q	M	L	Q	-	-	-	-	-	-	-	-	-	-	-
Dmelanogaster AChRa1	P	D	I	V	L	Y	N	N	A	D	G	N	-	-	-	-	-	-	-	-	-	-	-	-	-	-	-	-	-	-	-	-	Y	E	V	T	I	M	-	-	-	-	-	-	-	-	-	-	-
Dmelanogaster AChRa2	P	D	I	V	L	Y	N	N	A	D	G	E	-	-	-	-	-	-	-	-	-	-	-	-	-	-	-	-	-	-	-	-	Y	V	V	T	T	M	-	-	-	-	-	-	-	-	-	-	-
Dmelanogaster AChRa3	P	D	I	V	L	Y	N	N	A	D	G	N	-	-	-	-	-	-	-	-	-	-	-	-	-	-	-	-	-	-	-	-	F	E	V	T	L	A	-	-	-	-	-	-	-	-	-	-	-
Dmelanogaster AChRa4	P	D	I	V	L	Y	N	N	A	D	G	N	-	-	-	-	-	-	-	-	-	-	-	-	-	-	-	-	-	-	-	-	F	E	V	T	L	A	-	-	-	-	-	-	-	-	-	-	-
Dmelanogaster AChRa5	P	D	V	L	M	Y	N	S	A	D	E	G	-	-	-	-	-	-	-	-	-	-	-	-	-	-	-	-	-	-	-	-	F	D	G	T	Y	Q	-	-	-	-	-	-	-	-	-	-	-
Dmelanogaster AChRa6	P	D	V	L	M	Y	N	S	A	D	E	G	-	-	-	-	-	-	-	-	-	-	-	-	-	-	-	-	-	-	-	-	F	D	G	T	Y	H	-	-	-	-	-	-	-	-	-	-	-
Dmelanogaster AChRa7	P	D	V	L	M	Y	N	S	A	D	E	G	-	-	-	-	-	-	-	-	-	-	-	-	-	-	-	-	-	-	-	-	F	D	G	T	Y	P	-	-	-	-	-	-	-	-	-	-	-
Dmelanogaster chrnb1	P	D	I	V	L	F	N	N	A	D	G	N	-	-	-	-	-	-	-	-	-	-	-	-	-	-	-	-	-	-	-	-	Y	E	V	R	Y	K	-	-	-	-	-	-	-	-	-	-	-
Agambiae chrna2	P	D	I	V	L	Y	N	N	A	D	G	E	-	-	-	-	-	-	-	-	-	-	-	-	-	-	-	-	-	-	-	-	Y	V	V	T	T	L	-	-	-	-	-	-	-	-	-	-	-
Agambiae chrna3	P	D	I	V	L	Y	N	N	A	D	G	N	-	-	-	-	-	-	-	-	-	-	-	-	-	-	-	-	-	-	-	-	F	E	V	T	L	A	-	-	-	-	-	-	-	-	-	-	-
Agambiae chrna4	P	D	I	V	L	F	N	N	A	D	G	N	-	-	-	-	-	-	-	-	-	-	-	-	-	-	-	-	-	-	-	-	Y	E	V	R	Y	K	-	-	-	-	-	-	-	-	-	-	-
Agambiae chrna6	P	D	I	V	L	Y	N	N	A	D	G	N	-	-	-	-	-	-	-	-	-	-	-	-	-	-	-	-	-	-	-	-	F	E	V	T	L	A	-	-	-	-	-	-	-	-	-	-	-
Agambiae chrna7	P	D	V	L	M	Y	N	S	A	D	E	G	-	-	-	-	-	-	-	-	-	-	-	-	-	-	-	-	-	-	-	-	F	D	G	T	Y	P	-	-	-	-	-	-	-	-	-	-	-
Agambiae chrna8	P	D	V	L	M	Y	N	S	A	D	E	G	-	-	-	-	-	-	-	-	-	-	-	-	-	-	-	-	-	-	-	-	F	D	G	T	Y	P	-	-	-	-	-	-	-	-	-	-	-
Spurpuratus nAChra2	P	D	L	V	L	Y	N	N	A	D	G	N	-	-	-	-	-	-	-	-	-	-	-	-	-	-	-	-	-	-	-	-	Y	E	V	T	L	M	-	-	-	-	-	-	-	-	-	-	-
Spurpuratus nAChra3	P	D	I	L	L	Y	N	N	A	N	G	N	-	-	-	-	-	-	-	-	-	-	-	-	-	-	-	-	-	-	-	-	F	D	V	Q	F	L	-	-	-	-	-	-	-	-	-	-	-
Spurpuratus Nacha6	P	D	I	V	L	F	T	N	A	D	S	S	-	-	-	-	-	-	-	-	-	-	-	-	-	-	-	-	-	-	-	-	F	N	G	M	M	M	-	-	-	-	-	-	-	-	-	-	-
Acalifornica chrna1	P	D	I	V	L	Y	N	N	A	D	G	N	-	-	-	-	-	-	-	-	-	-	-	-	-	-	-	-	-	-	-	-	Y	E	V	T	L	M	-	-	-	-	-	-	-	-	-	-	-
Acalifonica chrna2	P	D	V	V	L	F	N	N	A	D	G	N	-	-	-	-	-	-	-	-	-	-	-	-	-	-	-	-	-	-	-	-	Y	E	V	T	L	M	-	-	-	-	-	-	-	-	-	-	-
Celegans ACR2	P	D	I	V	L	F	N	N	A	D	G	N	-	-	-	-	-	-	-	-	-	-	-	-	-	-	-	-	-	-	-	-	Y	E	V	S	F	K	-	-	-	-	-	-	-	-	-	-	-
Celegans UNC63	P	D	V	V	L	Y	N	N	A	D	G	N	-	-	-	-	-	-	-	-	-	-	-	-	-	-	-	-	-	-	-	-	Y	Q	V	T	I	M	-	-	-	-	-	-	-	-	-	-	-
Celegans LEV1	P	D	I	V	L	F	N	N	A	D	G	N	-	-	-	-	-	-	-	-	-	-	-	-	-	-	-	-	-	-	-	-	Y	E	V	S	F	M	-	-	-	-	-	-	-	-	-	-	-
Celegans ACR3	P	D	I	V	L	F	N	N	A	D	G	N	-	-	-	-	-	-	-	-	-	-	-	-	-	-	-	-	-	-	-	-	Y	L	V	S	F	Y	-	-	-	-	-	-	-	-	-	-	-
Celegans ACR7	P	D	I	L	L	Y	N	R	Y	I	E	D	-	E	-	-	-	-	-	-	-	-	-	-	-	-	-	-	-	Q	E	S	F	D	I	T	Y	K	-	-	-	-	-	-	-	-	-	-	-
Celegans ACR8	P	D	I	L	L	Y	N	N	A	D	G	E	-	-	-	-	-	-	-	-	-	-	-	-	-	-	-	-	-	-	-	-	P	H	I	T	I	M	-	-	-	-	-	-	-	-	-	-	-
Celegans ACR9	P	D	V	L	L	Y	N	S	A	D	E	N	-	-	-	-	-	-	-	-	-	-	-	-	-	-	-	-	-	-	-	-	F	D	S	T	Y	P	-	-	-	-	-	-	-	-	-	-	-
Celegans ACR10	P	D	I	L	L	Y	N	S	A	S	E	D	-	-	-	-	-	-	-	-	-	-	-	-	-	-	-	-	-	-	-	-	F	D	S	S	F	K	-	-	-	-	-	-	-	-	-	-	-
Celegans ACR11	P	D	V	L	L	Y	N	S	A	A	E	D	-	-	-	-	-	-	-	-	-	-	-	-	-	-	-	-	-	-	-	-	F	D	S	T	F	K	-	-	-	-	-	-	-	-	-	-	-
Celegans ACR12	P	D	L	V	L	Y	N	N	A	A	G	D	-	-	-	-	-	-	-	-	-	-	-	-	-	-	-	-	-	-	-	-	P	D	I	T	I	L	-	-	-	-	-	-	-	-	-	-	-
Celegans ACR14	P	D	V	L	L	F	N	S	V	S	E	S	-	-	-	-	-	-	-	-	-	-	-	-	-	-	-	-	-	-	-	-	F	D	S	T	Y	S	-	-	-	-	-	-	-	-	-	-	-
Celegans ACR16	P	D	V	L	L	Y	N	S	V	D	T	N	-	-	-	-	-	-	-	-	-	-	-	-	-	-	-	-	-	-	-	-	F	D	S	T	Y	Q	-	-	-	-	-	-	-	-	-	-	-
Celegans ACR21	P	D	I	I	L	Y	N	N	A	D	A	Q	-	-	-	-	-	-	-	-	-	-	-	-	-	-	-	-	-	-	-	-	Y	M	K	S	V	M	S	-	-	-	-	-	-	-	-	-	-
Celegans ACR25	P	D	V	L	M	Y	N	S	A	D	P	Q	-	-	-	-	-	-	-	-	-	-	-	-	-	-	-	-	-	-	-	-	F	D	S	R	Y	A	-	-	-	-	-	-	-	-	-	-	-
Celegans UNC68	P	D	I	V	L	Y	N	N	A	D	S	N	-	-	-	-	-	-	-	-	-	-	-	-	-	-	-	-	-	-	-	-	Y	N	I	T	I	S	-	-	-	-	-	-	-	-	-	-	-
Smansoni nAchR1a	P	D	I	L	L	Y	N	C	A	D	E	K	-	-	-	-	-	-	-	-	-	-	-	-	-	-	-	-	-	-	-	-	F	D	R	T	F	P	-	-	-	-	-	-	-	-	-	-	-
Smediterranea 9799	P	D	L	V	L	Y	N	N	A	G	G	D	-	-	-	-	-	-	-	-	-	-	-	-	-	-	-	-	-	-	-	-	W	D	L	A	S	S	S	-	-	-	-	-	-	-	-	-	-
Smediterranea 14620	P	D	I	V	L	F	N	N	I	D	G	K	-	-	-	-	-	-	-	-	-	-	-	-	-	-	-	-	-	-	-	-	Y	E	I	S	I	K	-	-	-	-	-	-	-	-	-	-	-
Smediterranea 7711	P	D	I	V	L	Y	N	T	A	D	G	K	-	-	-	-	-	-	-	-	-	-	-	-	-	-	-	-	-	-	-	-	Y	E	V	K	L	M	-	-	-	-	-	-	-	-	-	-	-
Smediterranea 11955	P	D	L	V	L	Y	N	N	A	G	G	D	-	-	-	-	-	-	-	-	-	-	-	-	-	-	-	-	-	-	-	-	W	D	L	S	G	M	S	-	-	-	-	-	-	-	-	-	-
Smediterranea 12535	P	D	I	V	L	F	N	N	A	D	G	N	-	-	-	-	-	-	-	-	-	-	-	-	-	-	-	-	-	-	-	-	Y	E	V	S	W	Q	-	-	-	-	-	-	-	-	-	-	-
Smediterranea 31300	-	-	-	-	-	-	-	-	-	-	-	-	-	-	-	-	-	-	-	-	-	-	-	-	-	-	-	-	-	-	-	-	-	-	-	-	-	-	-	-	-	-	-	-	-	-	-	-	-
Smediterranea 12146	P	D	I	V	L	F	N	N	A	D	G	N	-	-	-	-	-	-	-	-	-	-	-	-	-	-	-	-	-	-	-	-	Y	E	V	L	W	Q	P	-	-	-	-	-	-	-	-	-	-
Pdamicornis chrna2like	P	D	I	S	L	Y	N	N	G	D	D	T	-	-	-	-	-	-	-	-	-	-	-	-	-	-	-	-	-	-	T	T	L	A	G	G	R	G	K	-	-	-	-	-	-	-	-	-	-
Pdamicornis chrna3like	P	D	I	V	L	Y	N	S	I	Q	S	D	-	-	-	-	-	-	-	-	-	-	-	-	-	-	-	-	-	-	-	-	-	S	G	E	M	Y	K	-	-	-	-	-	-	-	-	-	-
Pdamicornis chrna4like	P	D	I	V	L	Y	N	S	A	D	S	E	-	-	-	-	-	-	-	-	-	-	-	-	-	-	-	-	-	-	-	-	F	S	G	G	L	E	K	-	-	-	-	-	-	-	-	-	-
Pdamicornis chrna5like	-	-	-	-	-	-	-	T	S	D	E	N	-	-	-	-	-	-	-	-	-	-	-	-	-	-	-	-	-	-	-	-	-	-	-	-	-	-	-	-	-	-	-	-	-	-	-	-	-
Pdamicornis chrna6like	P	D	I	I	L	Y	N	N	I	G	F	G	-	-	-	-	-	-	-	-	-	-	-	-	-	-	-	-	-	-	-	-	E	T	G	A	I	Y	N	-	-	-	-	-	-	-	-	-	-
Pdamicornis chrna7like	P	D	V	V	L	Y	E	N	V	G	E	G	-	-	-	-	-	-	-	-	-	-	-	-	-	-	-	-	-	-	-	-	F	G	S	G	M	R	R	-	-	-	-	-	-	-	-	-	-
Pdamicornis chrna9like	P	D	I	L	M	Y	N	N	V	D	L	Q	-	-	-	-	-	-	-	-	-	-	-	-	-	-	-	-	-	-	D	R	I	G	G	G	P	T	T	-	-	-	-	-	-	-	-	-	-
Pdamicornis chrna10like	P	D	I	L	L	Y	N	N	K	D	E	Q	-	-	-	-	-	-	-	-	-	-	-	-	-	-	-	-	-	-	D	H	F	G	G	G	R	T	S	-	-	-	-	-	-	-	-	-	-
TCONS 0063149 Clytia	P	D	I	V	L	Y	N	N	A	D	E	D	-	-	-	-	-	-	-	-	-	-	-	-	-	-	-	-	-	-	K	A	F	G	G	N	L	D	R	-	-	-	-	-	-	-	-	-	-
TCONS 0068759 Clytia	P	D	I	V	L	Y	N	N	A	E	E	T	-	-	-	-	-	-	-	-	-	-	-	-	-	-	-	-	-	-	-	L	G	A	G	Q	M	D	Q	-	-	-	-	-	-	-	-	-	-
Adigitifera chrna2like	T	D	L	I	-	-	-	-	-	-	-	-	-	-	-	-	-	-	-	-	-	-	-	-	-	-	-	-	-	-	-	-	-	S	S	G	-	-	-	-	-	-	-	-	-	-	-	-	-
Adigitifera chrna3like	P	D	I	V	L	Y	N	N	A	G	T	E	-	-	-	-	-	-	-	-	-	-	-	-	-	-	-	-	-	-	-	-	F	G	S	G	M	T	R	-	-	-	-	-	-	-	-	-	-
Adigitifera chrna5like	P	D	I	I	L	Y	N	N	A	D	N	K	V	-	-	-	-	-	-	-	-	-	-	-	-	-	-	-	-	-	-	-	F	Q	A	G	H	T	N	L	-	-	-	-	-	-	-	-	-
Adigitierachrna6like	P	D	M	V	L	Y	S	A	V	G	T	V	-	-	-	-	-	-	-	-	-	-	-	-	-	-	-	-	-	-	R	D	F	G	I	S	H	E	D	G	-	-	-	-	-	-	-	-	-
Adigitifera chrna7like	P	D	I	S	L	F	N	N	G	D	E	G	-	-	-	-	-	-	-	-	-	-	-	-	-	-	-	-	-	-	V	T	L	A	G	G	R	T	K	-	-	-	-	-	-	-	-	-	-
Adigitifera chrna9like	P	D	I	V	L	Y	E	N	A	D	D	D	-	-	-	-	-	-	-	-	-	-	-	-	-	-	-	-	-	-	I	S	F	G	G	N	L	D	R	-	-	-	-	-	-	-	-	-	-
Adigitifera chrna10like	P	D	T	L	L	Y	N	N	I	D	E	E	-	-	-	-	-	-	-	-	-	-	-	-	-	-	-	-	-	-	E	R	T	G	G	G	R	T	A	-	-	-	-	-	-	-	-	-	-
H.vulgaris nAchRa2like	P	D	I	F	V	F	Y	N	V	E	E	D	-	-	-	-	-	-	-	-	-	-	-	-	-	-	-	-	-	-	K	K	Y	N	G	L	L	D	T	-	-	-	-	-	-	-	-	-	-
H.vulgaris nAchRa3like	P	D	I	V	L	Y	N	N	A	G	E	D	-	-	-	-	-	-	-	-	-	-	-	-	-	-	-	-	-	-	R	L	F	G	G	N	L	E	T	-	-	-	-	-	-	-	-	-	-
H.vulgaris nAchRa10like	P	D	L	T	L	Y	N	N	A	E	N	N	-	-	-	-	-	-	-	-	-	-	-	-	-	-	-	-	-	-	-	-	F	Q	G	F	D	Q	Y	-	-	-	-	-	-	-	-	-	-
NvnAChRaI	P	D	I	I	L	Y	N	N	A	D	E	T	-	-	-	-	-	-	-	-	-	-	-	-	-	-	-	-	-	-	-	-	Y	A	G	G	L	E	K	-	-	-	-	-	-	-	-	-	-
NvnAChRaL	P	D	I	Y	L	Y	N	N	A	D	S	G	-	-	-	-	-	-	-	-	-	-	-	-	-	-	-	-	-	-	-	-	Y	D	G	S	L	Y	G	-	-	-	-	-	-	-	-	-	-
NvnAChRaM	-	-	-	-	-	-	-	-	-	-	-	-	-	-	-	-	-	-	-	-	-	-	-	-	-	-	-	-	-	-	-	-	-	-	-	-	M	Y	N	-	-	-	-	-	-	-	-	-	-
NvnAChRaN	P	D	I	I	L	Y	N	N	A	D	E	T	-	-	-	-	-	-	-	-	-	-	-	-	-	-	-	-	-	-	-	-	Y	A	G	G	L	E	K	-	-	-	-	-	-	-	-	-	-
NvnAChRaB	-	-	-	-	-	-	-	-	-	-	-	-	-	-	-	-	-	-	-	-	-	-	-	-	-	-	-	-	-	-	-	-	-	-	-	-	-	-	-	-	-	-	-	-	-	-	-	-	-
NvnAChRaO	P	D	I	L	L	Y	N	P	A	S	T	D	-	-	-	-	-	-	-	-	-	-	-	-	-	-	-	-	-	-	L	R	V	E	S	L	Y	K	K	-	-	-	-	-	-	-	-	-	-
NvnAChRaP	P	D	I	V	L	Y	N	N	G	D	P	D	-	-	-	-	-	-	-	-	-	-	-	-	-	-	-	-	-	-	L	S	L	S	G	F	T	E	K	-	-	-	-	-	-	-	-	-	-
NvnAChRaC	P	D	I	V	L	Y	N	N	A	E	K	G	-	-	-	-	-	-	-	-	-	-	-	-	-	-	-	-	-	-	-	L	T	S	G	S	M	D	Q	-	-	-	-	-	-	-	-	-	-
NvnAChRaH	P	D	I	V	L	Y	D	S	A	D	S	V	-	-	-	-	-	-	-	-	-	-	-	-	-	-	-	-	-	-	-	-	F	S	G	G	H	E	K	-	-	-	-	-	-	-	-	-	-
NvnAChRaJ	P	D	I	V	L	Y	H	N	I	G	F	G	-	-	-	-	-	-	-	-	-	-	-	-	-	-	-	-	-	-	-	-	E	T	G	A	I	Y	K	-	-	-	-	-	-	-	-	-	-
NvnAChRaK	-	-	M	V	L	Y	N	N	V	N	D	E	-	-	-	-	-	-	-	-	-	-	-	-	-	-	-	-	-	-	-	-	D	R	G	E	Q	Y	L	-	-	-	-	-	-	-	-	-	-
NvnAChRaU	P	D	I	T	L	Y	N	N	A	N	D	N	-	-	-	-	-	-	-	-	-	-	-	-	-	-	-	-	-	-	-	-	Y	E	K	E	K	E	E	-	-	-	-	-	-	-	-	-	-
NvnAChRaT	P	D	V	L	L	Y	N	R	A	S	T	D	-	-	-	-	-	-	-	-	-	-	-	-	-	-	-	-	-	-	L	R	F	G	S	L	N	N	K	-	-	-	-	-	-	-	-	-	-
NvnAChRaE	-	-	-	-	-	-	-	-	-	-	-	-	-	-	-	-	-	-	-	-	-	-	-	-	-	-	-	-	-	-	-	-	-	-	-	-	F	V	T	-	-	-	-	-	-	-	-	-	-
NvnAChRaQ	P	D	V	S	L	I	N	N	G	D	K	L	-	-	-	-	-	-	-	-	-	-	-	-	-	-	-	-	-	-	V	H	V	A	G	G	A	E	L	-	-	-	-	-	-	-	-	-	-
NvnAChRaR	P	D	I	S	L	L	N	N	G	D	N	T	-	-	-	-	-	-	-	-	-	-	-	-	-	-	-	-	-	-	V	K	M	A	G	G	R	S	I	-	-	-	-	-	-	-	-	-	-
NvnAChRaD	P	D	I	V	L	H	N	N	A	E	E	N	-	-	-	-	-	-	-	-	-	-	-	-	-	-	-	-	-	-	-	V	P	A	G	T	L	Y	Q	-	-	-	-	-	-	-	-	-	-
NvnAChRaS	P	D	I	V	L	Y	N	N	I	N	S	N	-	-	-	-	-	-	-	-	-	-	-	-	-	-	-	-	-	-	-	-	T	I	G	E	M	F	K	-	-	-	-	-	-	-	-	-	-
NvnAChRaA	P	D	I	V	L	Y	N	N	A	G	E	D	-	-	-	-	-	-	-	-	-	-	-	-	-	-	-	-	-	-	-	-	F	G	D	G	Q	T	R	-	-	-	-	-	-	-	-	-	-
NvnAChRaG	P	P	V	I	I	Y	N	Q	A	G	D	-	-	-	-	-	-	-	-	-	-	-	-	-	-	-	-	-	-	-	-	-	L	G	E	S	I	T	S	-	-	-	-	-	-	-	-	-	-
NvnAChRaV	P	D	I	V	L	Y	N	N	A	E	K	G	-	-	-	-	-	-	-	-	-	-	-	-	-	-	-	-	-	-	-	L	T	S	G	S	M	D	Q	-	-	-	-	-	-	-	-	-	-
NvnAChRaW	P	D	I	V	L	Y	N	N	V	D	S	D	-	-	-	-	-	-	-	-	-	-	-	-	-	-	-	-	-	-	-	-	S	S	G	E	M	Y	K	-	-	-	-	-	-	-	-	-	-
NvnAChRaX	P	D	I	T	L	Y	N	N	A	R	D	D	-	-	-	-	-	-	-	-	-	-	-	-	-	-	-	-	-	-	-	-	Y	K	L	D	K	E	S	-	-	-	-	-	-	-	-	-	-
NvnAChRaY	P	D	I	L	L	Y	N	S	A	E	E	D	-	-	-	-	-	-	-	-	-	-	-	-	-	-	-	-	-	-	D	R	L	G	G	G	T	E	K	-	-	-	-	-	-	-	-	-	-
NvnAChRaZ	P	D	L	I	L	Y	N	N	A	D	R	D	-	-	-	-	-	-	-	-	-	-	-	-	-	-	-	-	-	-	-	-	T	D	G	A	L	D	R	-	-	-	-	-	-	-	-	-	-
NvnAChRaF	P	D	I	V	L	Y	N	S	A	D	N	D	-	-	-	-	-	-	-	-	-	-	-	-	-	-	-	-	-	-	-	-	F	S	G	G	T	E	K	-	-	-	-	-	-	-	-	-	-
Hsapiens chrnb1	P	D	V	V	L	L	N	N	N	D	G	N	-	-	-	-	-	-	-	-	-	-	-	-	-	-	-	-	-	-	-	-	F	Y	V	A	L	D	-	-	-	-	-	-	-	-	-	-	-
Hsapiens chrnb2	P	D	V	V	L	Y	N	N	A	D	G	M	-	-	-	-	-	-	-	-	-	-	-	-	-	-	-	-	-	-	-	-	Y	E	V	S	F	Y	-	-	-	-	-	-	-	-	-	-	-
Hsapiens chrnb3	P	D	I	V	L	F	E	N	A	D	G	R	-	-	-	-	-	-	-	-	-	-	-	-	-	-	-	-	-	-	-	-	F	E	G	S	L	M	-	-	-	-	-	-	-	-	-	-	-
Hsapiens chrnb4	P	D	I	V	L	Y	N	N	A	D	G	T	-	-	-	-	-	-	-	-	-	-	-	-	-	-	-	-	-	-	-	-	Y	E	V	S	V	Y	-	-	-	-	-	-	-	-	-	-	-
Mmulatta chrnb2	P	D	V	V	L	Y	N	N	A	D	G	M	-	-	-	-	-	-	-	-	-	-	-	-	-	-	-	-	-	-	-	-	Y	E	V	S	F	Y	-	-	-	-	-	-	-	-	-	-	-
Mmulatta chrnb4	P	D	I	V	L	Y	N	N	A	D	G	T	-	-	-	-	-	-	-	-	-	-	-	-	-	-	-	-	-	-	-	-	Y	E	V	S	V	Y	-	-	-	-	-	-	-	-	-	-	-
Mmusculus Chrnb1	P	D	V	V	L	L	N	N	N	D	G	N	-	-	-	-	-	-	-	-	-	-	-	-	-	-	-	-	-	-	-	-	F	D	V	A	L	D	-	-	-	-	-	-	-	-	-	-	-
Mmusculus Chrnb3	P	D	I	V	L	F	E	N	A	D	G	R	-	-	-	-	-	-	-	-	-	-	-	-	-	-	-	-	-	-	-	-	F	E	G	S	L	M	-	-	-	-	-	-	-	-	-	-	-
Mmusculus Chrnb4	P	D	I	V	L	Y	N	N	A	D	G	T	-	-	-	-	-	-	-	-	-	-	-	-	-	-	-	-	-	-	-	-	Y	E	V	S	V	Y	-	-	-	-	-	-	-	-	-	-	-
Ptroglodytes chrnb1	P	D	V	V	L	L	N	N	N	D	G	N	-	-	-	-	-	-	-	-	-	-	-	-	-	-	-	-	-	-	-	-	F	D	V	A	L	D	-	-	-	-	-	-	-	-	-	-	-
Ptroglodytes chrnb2	P	D	V	V	L	Y	N	N	A	D	G	M	-	-	-	-	-	-	-	-	-	-	-	-	-	-	-	-	-	-	-	-	Y	E	V	S	F	Y	-	-	-	-	-	-	-	-	-	-	-
Ptroglodytes chrnb3	P	D	I	V	L	F	E	N	A	D	G	R	-	-	-	-	-	-	-	-	-	-	-	-	-	-	-	-	-	-	-	-	F	E	G	S	L	M	-	-	-	-	-	-	-	-	-	-	-
Ptroglodytes chrnb4	P	D	I	V	L	Y	N	N	A	D	G	T	-	-	-	-	-	-	-	-	-	-	-	-	-	-	-	-	-	-	-	-	Y	E	V	S	V	Y	-	-	-	-	-	-	-	-	-	-	-
Clupus familiaris chrnb1	P	D	V	V	L	L	N	N	N	D	G	N	-	-	-	-	-	-	-	-	-	-	-	-	-	-	-	-	-	-	-	-	F	D	V	A	L	D	-	-	-	-	-	-	-	-	-	-	-
Clupus familiaris chrnb2	P	D	V	V	L	Y	N	N	A	D	G	M	-	-	-	-	-	-	-	-	-	-	-	-	-	-	-	-	-	-	-	-	Y	E	V	S	F	Y	-	-	-	-	-	-	-	-	-	-	-
Clupus familiaris chrnb3	P	D	I	V	L	F	E	N	A	D	G	R	-	-	-	-	-	-	-	-	-	-	-	-	-	-	-	-	-	-	-	-	F	E	G	S	L	M	-	-	-	-	-	-	-	-	-	-	-
Clupus familiaris chrnb4	P	D	I	V	L	Y	N	N	A	D	G	T	-	-	-	-	-	-	-	-	-	-	-	-	-	-	-	-	-	-	-	-	Y	E	V	S	L	Y	-	-	-	-	-	-	-	-	-	-	-
Btaurus chrnb1	P	D	V	V	L	L	N	N	N	D	G	N	-	-	-	-	-	-	-	-	-	-	-	-	-	-	-	-	-	-	-	-	F	D	V	A	L	D	-	-	-	-	-	-	-	-	-	-	-
Btaurus chrnb2	P	D	V	V	L	Y	N	N	A	D	G	M	-	-	-	-	-	-	-	-	-	-	-	-	-	-	-	-	-	-	-	-	Y	E	V	S	F	Y	-	-	-	-	-	-	-	-	-	-	-
Btaurus chrnb3	P	D	I	V	L	F	E	N	A	D	G	R	-	-	-	-	-	-	-	-	-	-	-	-	-	-	-	-	-	-	-	-	F	E	G	S	L	M	-	-	-	-	-	-	-	-	-	-	-
Btaurus chrnb4	P	D	I	V	L	Y	N	N	A	D	G	S	-	-	-	-	-	-	-	-	-	-	-	-	-	-	-	-	-	-	-	-	Y	E	V	S	L	Y	-	-	-	-	-	-	-	-	-	-	-
R norvegicus chrnb1	P	D	V	V	L	L	N	N	N	D	G	N	-	-	-	-	-	-	-	-	-	-	-	-	-	-	-	-	-	-	-	-	F	D	V	A	L	D	-	-	-	-	-	-	-	-	-	-	-
Rnorvegicus chrnb2	P	D	V	V	L	Y	N	N	A	D	G	M	-	-	-	-	-	-	-	-	-	-	-	-	-	-	-	-	-	-	-	-	Y	E	V	S	F	Y	-	-	-	-	-	-	-	-	-	-	-
Rnorvegicus chrnb3	P	D	I	V	L	F	E	N	A	D	G	R	-	-	-	-	-	-	-	-	-	-	-	-	-	-	-	-	-	-	-	-	F	E	G	S	L	M	-	-	-	-	-	-	-	-	-	-	-
Rnorvegicus chrnb4	P	D	I	V	L	Y	N	N	A	D	G	T	-	-	-	-	-	-	-	-	-	-	-	-	-	-	-	-	-	-	-	-	Y	E	V	S	V	Y	-	-	-	-	-	-	-	-	-	-	-
Ggallus chrnb2	P	D	V	V	L	Y	N	N	A	D	G	M	-	-	-	-	-	-	-	-	-	-	-	-	-	-	-	-	-	-	-	-	Y	E	V	S	F	Y	-	-	-	-	-	-	-	-	-	-	-
Ggallus chrnb3	P	D	I	V	L	F	E	N	A	D	G	R	-	-	-	-	-	-	-	-	-	-	-	-	-	-	-	-	-	-	-	-	F	E	G	S	L	M	-	-	-	-	-	-	-	-	-	-	-
Ggallus chrnb4	P	D	I	V	L	Y	N	N	A	D	G	T	-	-	-	-	-	-	-	-	-	-	-	-	-	-	-	-	-	-	-	-	Y	E	V	S	L	Y	-	-	-	-	-	-	-	-	-	-	-
Agambiae chrnb2	P	D	I	V	L	Y	N	N	A	D	G	N	-	-	-	-	-	-	-	-	-	-	-	-	-	-	-	-	-	-	-	-	Y	E	V	T	I	M	-	-	-	-	-	-	-	-	-	-	-
Xtropicalis chrnb1	-	-	-	-	-	-	-	-	-	-	-	-	-	-	-	-	-	-	-	-	-	-	-	-	-	-	-	-	-	-	-	-	-	-	-	-	-	-	-	-	-	-	-	-	-	-	-	-	-
Xtropicalis chrnb2	P	D	V	V	L	Y	N	N	A	D	G	M	-	-	-	-	-	-	-	-	-	-	-	-	-	-	-	-	-	-	-	-	Y	E	V	S	F	Y	-	-	-	-	-	-	-	-	-	-	-
Xtropicalis chrnb2(2)	P	D	I	V	L	F	E	N	A	D	G	R	-	-	-	-	-	-	-	-	-	-	-	-	-	-	-	-	-	-	-	-	F	E	G	S	L	M	-	-	-	-	-	-	-	-	-	-	-
Xtropicalis chrnb4	P	D	I	V	L	Y	N	N	A	D	G	T	-	-	-	-	-	-	-	-	-	-	-	-	-	-	-	-	-	-	-	-	Y	E	V	S	L	F	-	-	-	-	-	-	-	-	-	-	-
Drerio Chrnb1	P	D	I	V	L	I	N	N	N	D	G	V	-	-	-	-	-	-	-	-	-	-	-	-	-	-	-	-	-	-	-	-	F	G	V	A	L	Q	-	-	-	-	-	-	-	-	-	-	-
Drerio Chrnb2a	P	D	I	V	L	Y	N	N	A	D	G	V	-	-	-	-	-	-	-	-	-	-	-	-	-	-	-	-	-	-	-	-	Y	E	V	S	F	Y	-	-	-	-	-	-	-	-	-	-	-
Drerio Chrnb2b	P	D	V	V	L	Y	N	N	A	D	G	M	-	-	-	-	-	-	-	-	-	-	-	-	-	-	-	-	-	-	-	-	Y	E	V	S	F	Y	-	-	-	-	-	-	-	-	-	-	-
Drerio Chrnb3a	P	D	I	V	L	Y	E	N	A	D	G	R	-	-	-	-	-	-	-	-	-	-	-	-	-	-	-	-	-	-	-	-	F	E	G	S	L	M	-	-	-	-	-	-	-	-	-	-	-
Drerio Chrnb4	P	D	I	V	L	Y	N	N	A	D	G	T	-	-	-	-	-	-	-	-	-	-	-	-	-	-	-	-	-	-	-	-	Y	E	V	T	V	F	-	-	-	-	-	-	-	-	-	-	-
Cintestinalis chrnb1	P	N	I	I	I	K	N	S	K	E	R	N	-	-	-	-	-	-	-	-	-	-	-	-	-	-	-	-	-	-	-	-	L	K	E	S	L	R	V	-	-	-	-	-	-	-	-	-	-
Smansoni nAchR1b	P	D	I	L	L	Y	N	S	A	S	E	K	-	-	-	-	-	-	-	-	-	-	-	-	-	-	-	-	-	-	-	-	F	D	Q	I	F	P	-	-	-	-	-	-	-	-	-	-	-
Acalifornica Chrnb1	P	D	L	V	L	F	N	N	A	D	G	R	-	-	-	-	-	-	-	-	-	-	-	-	-	-	-	-	-	-	-	-	F	E	P	T	Y	I	-	-	-	-	-	-	-	-	-	-	-
Mmusculus chrnd	P	E	I	V	L	E	N	N	N	D	G	S	-	-	-	-	-	-	-	-	-	-	-	-	-	-	-	-	-	-	-	-	F	Q	I	S	Y	A	-	-	-	-	-	-	-	-	-	-	-
Hsapiens chrnd	P	E	I	V	L	E	N	N	N	D	G	S	-	-	-	-	-	-	-	-	-	-	-	-	-	-	-	-	-	-	-	-	F	Q	I	S	Y	S	-	-	-	-	-	-	-	-	-	-	-
P troglodytes chrnd	P	E	I	V	L	E	N	N	N	D	G	S	-	-	-	-	-	-	-	-	-	-	-	-	-	-	-	-	-	-	-	-	F	Q	I	S	Y	S	-	-	-	-	-	-	-	-	-	-	-
C lupus familiaris chrnd	P	E	I	V	L	E	N	N	N	D	G	S	-	-	-	-	-	-	-	-	-	-	-	-	-	-	-	-	-	-	-	-	F	Q	I	S	Y	S	-	-	-	-	-	-	-	-	-	-	-
Btaurus chrnd	P	E	I	V	L	E	N	N	N	D	G	S	-	-	-	-	-	-	-	-	-	-	-	-	-	-	-	-	-	-	-	-	F	Q	I	S	Y	S	-	-	-	-	-	-	-	-	-	-	-
Rnorvegicus chrnd	P	E	I	V	L	E	N	N	N	D	G	S	-	-	-	-	-	-	-	-	-	-	-	-	-	-	-	-	-	-	-	-	F	Q	I	S	Y	A	-	-	-	-	-	-	-	-	-	-	-
Ggallus chrnd	P	E	I	V	L	E	N	N	N	D	G	L	-	-	-	-	-	-	-	-	-	-	-	-	-	-	-	-	-	-	-	-	F	E	V	A	Y	Y	-	-	-	-	-	-	-	-	-	-	-
Xtropicalis chrnd	P	Q	L	I	L	E	N	N	N	N	G	V	-	-	-	-	-	-	-	-	-	-	-	-	-	-	-	-	-	-	-	-	F	E	V	A	Y	Y	-	-	-	-	-	-	-	-	-	-	-
Drerio chrnd	P	E	I	V	L	E	N	N	N	D	A	Q	-	-	-	-	-	-	-	-	-	-	-	-	-	-	-	-	-	-	-	-	F	Q	V	A	Y	Y	-	-	-	-	-	-	-	-	-	-	-
Mmusculus chrne	P	E	I	V	L	E	N	N	I	D	G	Q	-	-	-	-	-	-	-	-	-	-	-	-	-	-	-	-	-	-	-	-	F	G	V	A	Y	D	-	-	-	-	-	-	-	-	-	-	-
Hsapiens chrne	P	E	I	V	L	E	N	N	I	D	G	Q	-	-	-	-	-	-	-	-	-	-	-	-	-	-	-	-	-	-	-	-	F	G	V	A	Y	D	-	-	-	-	-	-	-	-	-	-	-
Ptroglodytes chrne	P	E	I	V	L	E	N	N	I	D	G	Q	-	-	-	-	-	-	-	-	-	-	-	-	-	-	-	-	-	-	-	-	F	G	V	A	Y	D	-	-	-	-	-	-	-	-	-	-	-
Mmulatta chrne	P	E	I	V	L	E	N	N	I	D	G	Q	-	-	-	-	-	-	-	-	-	-	-	-	-	-	-	-	-	-	-	-	F	G	V	A	Y	D	-	-	-	-	-	-	-	-	-	-	-
Clupus familiaris chrne	P	E	I	V	L	E	N	N	I	D	G	Q	-	-	-	-	-	-	-	-	-	-	-	-	-	-	-	-	-	-	-	-	F	G	V	A	Y	D	-	-	-	-	-	-	-	-	-	-	-
Btaurus chrne	P	E	I	V	L	E	N	N	I	D	G	Q	-	-	-	-	-	-	-	-	-	-	-	-	-	-	-	-	-	-	-	-	F	G	V	A	Y	E	-	-	-	-	-	-	-	-	-	-	-
Rnorvegicus chrne	P	E	I	V	L	E	N	N	I	D	G	Q	-	-	-	-	-	-	-	-	-	-	-	-	-	-	-	-	-	-	-	-	F	G	V	A	Y	D	-	-	-	-	-	-	-	-	-	-	-
Xtropicalis chrne	P	E	I	V	L	E	N	N	I	D	G	N	-	-	-	-	-	-	-	-	-	-	-	-	-	-	-	-	-	-	-	-	F	E	V	A	Y	Y	-	-	-	-	-	-	-	-	-	-	-
Mmusculus chrng	P	D	I	V	L	E	N	N	V	D	G	V	-	-	-	-	-	-	-	-	-	-	-	-	-	-	-	-	-	-	-	-	F	E	V	A	L	Y	-	-	-	-	-	-	-	-	-	-	-
Hsapiens chrng	P	D	I	V	L	E	N	N	V	D	G	V	-	-	-	-	-	-	-	-	-	-	-	-	-	-	-	-	-	-	-	-	F	E	V	A	L	Y	-	-	-	-	-	-	-	-	-	-	-
Ptroglodytes chrng	P	D	I	V	L	E	N	N	V	D	G	V	-	-	-	-	-	-	-	-	-	-	-	-	-	-	-	-	-	-	-	-	F	E	V	A	L	Y	-	-	-	-	-	-	-	-	-	-	-
Clupus familiaris chrng	P	D	V	V	L	E	N	N	V	D	G	V	-	-	-	-	-	-	-	-	-	-	-	-	-	-	-	-	-	-	-	-	F	E	V	A	L	Y	-	-	-	-	-	-	-	-	-	-	-
Btaurus chrng	P	D	I	V	L	E	N	N	V	D	G	V	-	-	-	-	-	-	-	-	-	-	-	-	-	-	-	-	-	-	-	-	F	E	V	A	L	Y	-	-	-	-	-	-	-	-	-	-	-
Rnorvegicus chrng	P	D	I	V	L	G	N	N	V	D	G	V	-	-	-	-	-	-	-	-	-	-	-	-	-	-	-	-	-	-	-	-	F	E	V	A	L	Y	-	-	-	-	-	-	-	-	-	-	-
Ggallus chrng	P	D	I	V	L	E	N	N	I	D	G	T	-	-	-	-	-	-	-	-	-	-	-	-	-	-	-	-	-	-	-	-	F	E	I	T	L	Y	-	-	-	-	-	-	-	-	-	-	-
Xtropicalis chrng	P	D	V	G	L	E	N	N	V	D	G	T	-	-	-	-	-	-	-	-	-	-	-	-	-	-	-	-	-	-	-	-	F	D	I	A	L	Y	-	-	-	-	-	-	-	-	-	-	-
Drerio chrng	P	D	I	G	L	E	N	N	V	D	G	R	-	-	-	-	-	-	-	-	-	-	-	-	-	-	-	-	-	-	-	-	F	E	V	A	L	Y	-	-	-	-	-	-	-	-	-	-	-
Hsapiens mAchR M1	A	D	L	I	I	-	-	-	-	-	-	-	-	-	-	-	-	-	-	-	-	-	-	-	-	-	-	-	-	-	-	-	-	-	-	-	-	-	-	-	-	-	-	-	G	-	-	-	-
Xtropicalis mAchR M1	A	D	I	I	I	-	-	-	-	-	-	-	-	-	-	-	-	-	-	-	-	-	-	-	-	-	-	-	-	-	-	-	-	-	-	-	-	-	-	-	-	-	-	-	G	-	-	-	-
Xtropicalis mAchR M4	A	D	L	I	I	-	-	-	-	-	-	-	-	-	-	-	-	-	-	-	-	-	-	-	-	-	-	-	-	-	-	-	-	-	-	-	-	-	-	-	-	-	-	-	G	-	-	-	-
Cintestinalis mAchR M4	S	D	L	V	I	-	-	-	-	-	-	-	-	-	-	-	-	-	-	-	-	-	-	-	-	-	-	-	-	-	-	-	-	-	-	-	-	-	-	-	-	-	-	-	G	-	-	-	-
Dmelanogaster mAchRA	A	D	F	A	I	-	-	-	-	-	-	-	-	-	-	-	-	-	-	-	-	-	-	-	-	-	-	-	-	-	-	-	-	-	-	-	-	-	-	-	-	-	-	-	G	-	-	-	-
Dmelanogaster mAchRB	T	D	M	L	I	-	-	-	-	-	-	-	-	-	-	-	-	-	-	-	-	-	-	-	-	-	-	-	-	-	-	-	-	-	-	-	-	-	-	-	-	-	-	-	G	-	-	-	-
Acalifornica mAchR M3like	A	D	L	T	I	-	-	-	-	-	-	-	-	-	-	-	-	-	-	-	-	-	-	-	-	-	-	-	-	-	-	-	-	-	-	-	-	-	-	-	-	-	-	-	G	-	-	-	-
H.vulgaris mAchR	A	D	T	W	I	-	-	-	-	-	-	-	-	-	-	-	-	-	-	-	-	-	-	-	-	-	-	-	-	-	-	-	-	-	-	-	-	-	-	-	-	-	-	-	G	-	-	-	-
Drerio chrm1a	A	D	V	I	L	-	-	-	-	-	-	-	-	-	-	-	-	-	-	-	-	-	-	-	-	-	-	-	-	-	-	-	-	-	-	-	-	-	-	-	-	-	-	-	G	-	-	-	-
Drerio chrm2a	A	D	L	I	I	-	-	-	-	-	-	-	-	-	-	-	-	-	-	-	-	-	-	-	-	-	-	-	-	-	-	-	-	-	-	-	-	-	-	-	-	-	-	-	G	-	-	-	-
Drerio chrm3a	A	D	L	I	I	-	-	-	-	-	-	-	-	-	-	-	-	-	-	-	-	-	-	-	-	-	-	-	-	-	-	-	-	-	-	-	-	-	-	-	-	-	-	-	G	-	-	-	-
Smansoni mAchR	T	D	V	L	I	-	-	-	-	-	-	-	-	-	-	-	-	-	-	-	-	-	-	-	-	-	-	-	-	-	-	-	-	-	-	-	-	-	-	-	-	-	-	-	G	-	-	-	-
Mmusculus Chrm1	A	D	L	I	I	-	-	-	-	-	-	-	-	-	-	-	-	-	-	-	-	-	-	-	-	-	-	-	-	-	-	-	-	-	-	-	-	-	-	-	-	-	-	-	G	-	-	-	-
Mmusculus Chrm3	A	D	L	I	I	-	-	-	-	-	-	-	-	-	-	-	-	-	-	-	-	-	-	-	-	-	-	-	-	-	-	-	-	-	-	-	-	-	-	-	-	-	-	-	G	-	-	-	-
TCONS 00000635 Clytia	A	D	V	F	I	-	-	-	-	-	-	-	-	-	-	-	-	-	-	-	-	-	-	-	-	-	-	-	-	-	-	-	-	-	-	-	-	-	-	-	-	-	-	-	G	-	-	-	-
TCONS 00044209 Clytia	A	D	V	F	I	-	-	-	-	-	-	-	-	-	-	-	-	-	-	-	-	-	-	-	-	-	-	-	-	-	-	-	-	-	-	-	-	-	-	-	-	-	-	-	G	-	-	-	-
TCONS 00013753 Clytia	A	D	I	I	I	-	-	-	-	-	-	-	-	-	-	-	-	-	-	-	-	-	-	-	-	-	-	-	-	-	-	-	-	-	-	-	-	-	-	-	-	-	-	-	G	-	-	-	-
TCONS 00033288 Clytia	A	D	L	L	V	-	-	-	-	-	-	-	-	-	-	-	-	-	-	-	-	-	-	-	-	-	-	-	-	-	-	-	-	-	-	-	-	-	-	-	-	-	-	-	G	-	-	-	-
TCONS 00061531 Clytia	A	D	L	L	V	-	-	-	-	-	-	-	-	-	-	-	-	-	-	-	-	-	-	-	-	-	-	-	-	-	-	-	-	-	-	-	-	-	-	-	-	-	-	-	G	-	-	-	-
TCONS 00042132 Clytia	A	D	L	L	V	-	-	-	-	-	-	-	-	-	-	-	-	-	-	-	-	-	-	-	-	-	-	-	-	-	-	-	-	-	-	-	-	-	-	-	-	-	-	-	G	-	-	-	-
H.sapiens GABAA	P	D	T	F	F	H	N	G	K	K	S	V	A	-	-	-	-	-	-	-	-	-	-	-	-	-	-	-	-	-	-	-	H	N	M	T	M	P	N	-	-	-	-	K	-	-	-	-	-
B.Taurus GABAA	P	D	T	F	F	H	N	G	K	K	S	V	A	-	-	-	-	-	-	-	-	-	-	-	-	-	-	-	-	-	-	-	H	N	M	T	M	P	N	-	-	-	-	K	-	-	-	-	-
M.musculus GABAA	P	D	T	F	F	H	N	G	K	K	S	V	A	-	-	-	-	-	-	-	-	-	-	-	-	-	-	-	-	-	-	-	H	N	M	T	M	P	N	-	-	-	-	K	-	-	-	-	-
R.norvegicus GABAA	P	D	T	F	F	H	N	G	K	K	S	V	A	-	-	-	-	-	-	-	-	-	-	-	-	-	-	-	-	-	-	-	H	N	M	T	M	P	N	-	-	-	-	K	-	-	-	-	-
G.gallus GABAA	P	D	T	F	F	H	N	G	K	K	S	V	A	-	-	-	-	-	-	-	-	-	-	-	-	-	-	-	-	-	-	-	H	N	M	T	M	P	N	-	-	-	-	K	-	-	-	-	-
X.tropicalis GABAA	P	D	T	F	F	H	N	G	K	K	S	V	A	-	-	-	-	-	-	-	-	-	-	-	-	-	-	-	-	-	-	-	H	N	M	T	M	P	N	-	-	-	-	K	-	-	-	-	-
D.rerio GABAA	P	D	T	F	F	H	N	G	K	K	S	V	A	-	-	-	-	-	-	-	-	-	-	-	-	-	-	-	-	-	-	-	H	N	M	T	M	P	N	-	-	-	-	K	-	-	-	-	-
S.purpuratus GABAA	P	D	T	Y	F	Y	N	G	K	E	A	I	K	-	-	-	-	-	-	-	-	-	-	-	-	-	-	-	-	-	-	-	H	S	V	T	T	P	N	-	-	-	-	R	-	-	-	-	-
C.elegans GABA(Gab1)	P	D	T	F	L	A	N	D	K	H	S	Y	L	-	-	-	-	-	-	-	-	-	-	-	-	-	-	-	-	-	-	-	H	E	V	T	E	R	N	-	-	-	-	K	-	-	-	-	-
D.melanogaster GABAA(RDL)	P	D	T	F	F	V	N	E	K	Q	S	Y	F	-	-	-	-	-	-	-	-	-	-	-	-	-	-	-	-	-	-	-	H	I	A	T	T	S	N	-	-	-	-	E	-	-	-	-	-
	LOOP C
Hsapiens chrna1	-	-	-	-	-	-	-	-	-	-	-	-	-	-	-	-	-	-	-	-	-	-	-	-	P	D	T	P	Y	L	D	I	T	Y	H	F	V	M	Q	R	L	P	L	Y	-	F	I	V	N
Hsapiens chrna2	-	-	-	-	-	-	-	-	-	-	-	-	-	-	-	-	-	-	-	-	-	-	-	-	A	E	-	I	Y	P	D	V	T	Y	A	F	V	I	R	R	L	P	L	F	-	Y	T	I	N
Hsapiens chrna3	-	-	-	-	-	-	-	-	-	-	-	-	-	-	-	-	-	-	-	-	-	-	-	-	E	E	-	I	Y	P	D	I	T	Y	S	L	Y	I	R	R	L	P	L	F	-	Y	T	I	N
Hsapiens chrna4	-	-	-	-	-	-	-	-	-	-	-	-	-	-	-	-	-	-	-	-	-	-	-	-	A	E	-	I	Y	P	D	I	T	Y	A	F	V	I	R	R	L	P	L	F	-	Y	T	I	N
Hsapiens chrna5	-	-	-	-	-	-	-	-	-	-	-	-	-	-	-	-	-	-	-	-	-	-	-	-	W	-	-	-	Y	P	Y	V	T	Y	S	F	V	I	K	R	L	P	L	F	-	Y	T	L	F
Hsapiens chrna6	-	-	-	-	-	-	-	-	-	-	-	-	-	-	-	-	-	-	-	-	-	-	-	-	E	E	-	I	Y	T	D	I	T	Y	S	F	Y	I	R	R	L	P	M	F	-	Y	T	I	N
Hsapiens chrna7	-	-	-	-	-	-	-	-	-	-	-	-	-	-	-	-	-	-	-	-	-	-	-	-	K	E	-	P	Y	P	D	V	T	F	T	V	T	M	R	R	R	T	L	Y	-	Y	G	L	N
Hsapiens chrna9	-	-	-	-	-	-	-	-	-	-	-	-	-	-	-	-	-	-	-	-	-	-	-	-	S	E	-	P	Y	P	D	V	T	F	T	L	L	L	K	R	R	S	S	F	-	Y	I	V	N
Hsapiens chrna10	-	-	-	-	-	-	-	-	-	-	-	-	-	-	-	-	-	-	-	-	-	-	-	-	S	E	-	P	Y	P	D	V	T	F	T	L	L	L	R	R	R	A	A	A	-	Y	V	C	N
Ptroglodoytes chrna1	-	-	-	-	-	-	-	-	-	-	-	-	-	-	-	-	-	-	-	-	-	-	-	-	P	D	T	P	Y	L	D	I	T	Y	H	F	V	M	Q	R	L	P	L	Y	-	F	I	V	N
Ptroglodoytes chrna2	-	-	-	-	-	-	-	-	-	-	-	-	-	-	-	-	-	-	-	-	-	-	-	-	A	E	-	I	Y	P	D	V	T	Y	A	F	I	I	R	R	L	P	L	F	-	Y	T	I	N
Ptroglodoytes chrna3	-	-	-	-	-	-	-	-	-	-	-	-	-	-	-	-	-	-	-	-	-	-	-	-	E	E	-	I	Y	P	D	I	T	Y	S	L	Y	I	R	R	L	P	L	F	-	Y	T	I	N
Ptroglodoytes chrna4	-	-	-	-	-	-	-	-	-	-	-	-	-	-	-	-	-	-	-	-	-	-	-	-	A	E	-	I	Y	P	D	I	T	Y	A	F	V	I	R	R	L	P	L	F	-	Y	T	I	N
Ptroglodoytes chrna5	-	-	-	-	-	-	-	-	-	-	-	-	-	-	-	-	-	-	-	-	-	-	-	-	W	-	-	-	Y	P	Y	V	T	Y	S	F	V	I	K	R	L	P	L	F	-	Y	T	L	F
Ptroglodoytes chrna6	-	-	-	-	-	-	-	-	-	-	-	-	-	-	-	-	-	-	-	-	-	-	-	-	E	E	-	I	Y	T	D	I	T	Y	S	F	Y	I	R	R	L	P	M	F	-	Y	T	I	N
Ptroglodoytes chrna7	-	-	-	-	-	-	-	-	-	-	-	-	-	-	-	-	-	-	-	-	-	-	-	-	K	E	-	P	Y	P	D	V	T	F	T	V	T	M	R	R	R	T	L	Y	-	Y	G	L	N
Ptroglodoytes chrna9	-	-	-	-	-	-	-	-	-	-	-	-	-	-	-	-	-	-	-	-	-	-	-	-	S	E	-	P	Y	P	D	V	T	F	T	L	L	L	K	R	R	S	S	F	-	Y	I	V	N
Ptroglodytes chrna10	-	-	-	-	-	-	-	-	-	-	-	-	-	-	-	-	-	-	-	-	-	-	-	-	S	E	-	P	Y	P	D	V	T	F	T	L	L	L	R	R	R	A	A	A	-	Y	V	C	N
Mmulatta chrna1	-	-	-	-	-	-	-	-	-	-	-	-	-	-	-	-	-	-	-	-	-	-	-	-	P	N	T	P	Y	L	D	I	T	Y	H	F	V	M	Q	R	L	P	L	Y	-	F	I	V	N
Mmulatta chrna2	-	-	-	-	-	-	-	-	-	-	-	-	-	-	-	-	-	-	-	-	-	-	-	-	A	E	-	I	Y	P	D	V	T	Y	A	F	V	I	R	R	L	P	L	F	-	Y	T	I	N
Mmulatta chrna3	-	-	-	-	-	-	-	-	-	-	-	-	-	-	-	-	-	-	-	-	-	-	-	-	E	E	-	I	Y	P	D	I	T	Y	S	L	Y	I	R	R	L	P	L	F	-	Y	T	I	N
Mmulatta Chrna4	-	-	-	-	-	-	-	-	-	-	-	-	-	-	-	-	-	-	-	-	-	-	-	-	A	E	-	I	Y	P	D	I	T	Y	A	F	V	I	R	R	L	P	L	F	-	H	T	I	N
Mmulatta chrna5	-	-	-	-	-	-	-	-	-	-	-	-	-	-	-	-	-	-	-	-	-	-	-	-	W	-	-	-	Y	P	Y	V	T	Y	S	F	V	I	K	R	L	P	L	F	-	Y	T	L	F
Mmulatta chrna6	-	-	-	-	-	-	-	-	-	-	-	-	-	-	-	-	-	-	-	-	-	-	-	-	E	E	-	I	Y	T	D	I	T	Y	S	F	Y	I	R	R	L	P	M	F	-	Y	T	I	N
Mmulatta chrna7	-	-	-	-	-	-	-	-	-	-	-	-	-	-	-	-	-	-	-	-	-	-	-	-	K	E	-	P	Y	P	D	V	T	F	T	V	T	M	R	R	R	T	L	Y	-	Y	G	L	N
Mmulatta chrna9	-	-	-	-	-	-	-	-	-	-	-	-	-	-	-	-	-	-	-	-	-	-	-	-	S	E	-	P	Y	P	D	V	T	F	T	L	L	L	K	R	R	S	S	F	-	Y	I	V	N
Mmulatta chrna10	-	-	-	-	-	-	-	-	-	-	-	-	-	-	-	-	-	-	-	-	-	-	-	-	S	E	-	P	Y	P	D	V	T	F	T	L	L	L	H	R	R	A	A	A	-	Y	V	C	N
Clupus familiaris chrna1	-	-	-	-	-	-	-	-	-	-	-	-	-	-	-	-	-	-	-	-	-	-	-	-	P	S	T	P	Y	L	D	I	T	Y	H	F	V	M	Q	R	L	P	L	Y	-	F	I	V	N
Clupus familaris chrna2	-	-	-	-	-	-	-	-	-	-	-	-	-	-	-	-	-	-	-	-	-	-	-	-	A	E	-	I	Y	P	D	V	T	Y	Y	F	V	I	R	R	L	P	L	F	-	Y	T	I	N
Clupus familiaris chrna3	-	-	-	-	-	-	-	-	-	-	-	-	-	-	-	-	-	-	-	-	-	-	-	-	E	E	-	I	Y	P	D	I	T	Y	S	L	Y	I	R	R	L	P	L	F	-	Y	T	I	N
Clupus familiaris chrna4	-	-	-	-	-	-	-	-	-	-	-	-	-	-	-	-	-	-	-	-	-	-	-	-	A	E	-	V	Y	P	D	I	T	Y	A	F	V	I	R	R	L	P	L	F	-	Y	T	I	N
Clupus familaris chrna6	-	-	-	-	-	-	-	-	-	-	-	-	-	-	-	-	-	-	-	-	-	-	-	-	E	E	-	I	Y	T	D	I	T	Y	S	F	Y	I	R	R	L	P	M	F	-	Y	T	I	N
Clupus familaris chrna7	-	-	-	-	-	-	-	-	-	-	-	-	-	-	-	-	-	-	-	-	-	-	-	-	K	E	-	P	Y	P	D	V	T	F	T	V	T	I	R	R	R	T	L	Y	-	Y	G	L	N
Clupus familaris chrna9	-	-	-	-	-	-	-	-	-	-	-	-	-	-	-	-	-	-	-	-	-	-	-	-	S	E	-	P	Y	P	D	V	T	F	T	L	L	L	K	R	R	S	S	F	-	Y	I	V	N
B taurus chrna1	-	-	-	-	-	-	-	-	-	-	-	-	-	-	-	-	-	-	-	-	-	-	-	-	P	S	T	P	Y	L	D	I	T	Y	H	F	V	M	Q	R	L	P	L	Y	-	F	I	V	N
Btaurus chrna2	-	-	-	-	-	-	-	-	-	-	-	-	-	-	-	-	-	-	-	-	-	-	-	-	A	E	-	V	Y	A	D	V	T	Y	Y	F	V	I	R	R	L	P	L	F	-	Y	T	I	N
Btaurus chrna3	-	-	-	-	-	-	-	-	-	-	-	-	-	-	-	-	-	-	-	-	-	-	-	-	E	E	-	I	Y	P	D	I	T	Y	S	L	Y	I	R	R	L	P	L	F	-	Y	T	I	N
Btaurus chrna4	-	-	-	-	-	-	-	-	-	-	-	-	-	-	-	-	-	-	-	-	-	-	-	-	A	E	-	V	Y	S	D	I	T	Y	A	F	I	I	R	R	L	P	L	F	-	Y	T	I	N
Btaurus chrna5	-	-	-	-	-	-	-	-	-	-	-	-	-	-	-	-	-	-	-	-	-	-	-	-	W	-	-	-	Y	P	Y	I	T	Y	S	F	V	I	K	R	L	P	L	F	-	Y	T	L	F
Btaurus chrna6	-	-	-	-	-	-	-	-	-	-	-	-	-	-	-	-	-	-	-	-	-	-	-	-	E	E	-	I	Y	T	D	I	T	Y	S	F	Y	I	R	R	L	P	M	F	-	Y	T	I	N
Btaurus chrna7	-	-	-	-	-	-	-	-	-	-	-	-	-	-	-	-	-	-	-	-	-	-	-	-	K	E	-	P	Y	P	D	V	T	F	T	V	S	I	R	R	R	T	L	Y	-	Y	G	L	N
Btaurus chrna9	-	-	-	-	-	-	-	-	-	-	-	-	-	-	-	-	-	-	-	-	-	-	-	-	S	E	-	P	Y	P	D	V	T	F	T	L	L	L	K	R	R	S	S	F	-	Y	I	V	N
Btaurus chrna10	-	-	-	-	-	-	-	-	-	-	-	-	-	-	-	-	-	-	-	-	-	-	-	-	S	E	-	P	Y	P	D	V	T	F	T	L	L	L	R	R	R	A	A	A	-	Y	V	C	N
Rnorvegicus chrna1	-	-	-	-	-	-	-	-	-	-	-	-	-	-	-	-	-	-	-	-	-	-	-	-	P	N	T	P	Y	L	D	I	T	Y	H	F	V	M	Q	R	L	P	L	Y	-	F	I	V	N
Rnorvegicus chrna2	-	-	-	-	-	-	-	-	-	-	-	-	-	-	-	-	-	-	-	-	-	-	-	-	A	E	-	I	Y	P	D	V	T	Y	Y	F	V	I	R	R	L	P	L	F	-	Y	T	I	N
Rnorvegicus chrna3	-	-	-	-	-	-	-	-	-	-	-	-	-	-	-	-	-	-	-	-	-	-	-	-	E	E	-	I	Y	Q	D	I	T	Y	S	L	Y	I	R	R	L	P	L	F	-	Y	T	I	N
Rnorvegicus chrna4	-	-	-	-	-	-	-	-	-	-	-	-	-	-	-	-	-	-	-	-	-	-	-	-	A	E	-	I	Y	P	D	I	T	Y	A	F	I	I	R	R	L	P	L	F	-	Y	T	I	N
Rnorvegicus chrna5	-	-	-	-	-	-	-	-	-	-	-	-	-	-	-	-	-	-	-	-	-	-	-	-	W	-	-	-	Y	P	Y	I	T	Y	S	F	V	I	K	R	L	P	L	F	-	Y	T	L	F
Rnorvegicus chrna6	-	-	-	-	-	-	-	-	-	-	-	-	-	-	-	-	-	-	-	-	-	-	-	-	E	E	-	I	Y	T	D	I	T	Y	S	F	Y	I	R	R	L	P	M	F	-	Y	T	I	N
Rnorvegicus chrna7	-	-	-	-	-	-	-	-	-	-	-	-	-	-	-	-	-	-	-	-	-	-	-	-	K	E	-	P	Y	P	D	V	T	Y	T	V	T	M	R	R	R	T	L	Y	-	Y	G	L	N
Rnorvegicus chrna9	-	-	-	-	-	-	-	-	-	-	-	-	-	-	-	-	-	-	-	-	-	-	-	-	S	E	-	P	Y	P	D	V	T	F	T	L	L	L	K	R	R	S	S	F	-	Y	I	V	N
Rnorvegicus chrna10	-	-	-	-	-	-	-	-	-	-	-	-	-	-	-	-	-	-	-	-	-	-	-	-	S	E	-	P	Y	P	D	V	T	F	T	L	L	L	R	R	R	A	A	A	-	Y	V	C	N
Mmusculus Chrna1	-	-	-	-	-	-	-	-	-	-	-	-	-	-	-	-	-	-	-	-	-	-	-	-	P	T	T	P	Y	L	D	I	T	Y	H	F	V	M	Q	R	L	P	L	Y	-	F	I	V	N
Mmusculus Chrna2	-	-	-	-	-	-	-	-	-	-	-	-	-	-	-	-	-	-	-	-	-	-	-	-	A	E	-	I	Y	P	D	V	T	Y	Y	F	V	I	R	R	L	P	L	F	-	Y	T	I	N
Mmusculus Chrna3	-	-	-	-	-	-	-	-	-	-	-	-	-	-	-	-	-	-	-	-	-	-	-	-	E	E	-	I	Y	Q	D	I	T	Y	S	L	Y	I	R	R	L	P	L	F	-	Y	T	I	N
Mmusculus Chrna4	-	-	-	-	-	-	-	-	-	-	-	-	-	-	-	-	-	-	-	-	-	-	-	-	A	E	-	I	Y	P	D	I	T	Y	A	F	I	I	R	R	L	P	L	F	-	Y	T	I	N
Mmusculus Chrna5	-	-	-	-	-	-	-	-	-	-	-	-	-	-	-	-	-	-	-	-	-	-	-	-	W	-	-	-	Y	P	C	I	T	Y	S	F	V	I	K	R	L	P	L	F	-	Y	T	L	F
Mmusculus Chrna6	-	-	-	-	-	-	-	-	-	-	-	-	-	-	-	-	-	-	-	-	-	-	-	-	E	E	-	I	Y	T	D	I	T	Y	S	F	Y	I	R	R	L	P	M	F	-	Y	T	I	N
Mmusculus Chrna7	-	-	-	-	-	-	-	-	-	-	-	-	-	-	-	-	-	-	-	-	-	-	-	-	K	E	-	P	Y	P	D	V	T	Y	T	V	T	M	R	R	R	T	L	Y	-	Y	G	L	N
Mmusculus Chrna9	-	-	-	-	-	-	-	-	-	-	-	-	-	-	-	-	-	-	-	-	-	-	-	-	S	E	-	P	Y	P	D	V	T	F	T	L	L	L	K	R	R	S	S	F	-	Y	I	V	N
Mmusculus Chrna10	-	-	-	-	-	-	-	-	-	-	-	-	-	-	-	-	-	-	-	-	-	-	-	-	S	E	-	P	Y	P	D	V	T	F	T	L	L	L	R	R	R	A	A	A	-	Y	V	C	N
Ggallus chrna1	-	-	-	-	-	-	-	-	-	-	-	-	-	-	-	-	-	-	-	-	-	-	-	-	P	D	T	P	Y	L	D	I	T	Y	H	F	L	M	Q	R	L	P	L	Y	-	F	I	V	N
Ggallus chrna2	-	-	-	-	-	-	-	-	-	-	-	-	-	-	-	-	-	-	-	-	-	-	-	-	T	E	-	I	Y	P	D	I	T	F	Y	F	V	I	R	R	L	P	L	F	-	Y	T	I	N
Ggallus chrna3	-	-	-	-	-	-	-	-	-	-	-	-	-	-	-	-	-	-	-	-	-	-	-	-	E	E	-	I	Y	T	D	I	T	Y	S	L	Y	I	R	R	L	P	L	F	-	Y	T	I	N
Ggallus chrna4	-	-	-	-	-	-	-	-	-	-	-	-	-	-	-	-	-	-	-	-	-	-	-	-	T	E	-	I	Y	P	D	I	T	Y	S	F	I	I	R	R	L	P	L	F	-	Y	T	I	N
Ggallus chrna5	-	-	-	-	-	-	-	-	-	-	-	-	-	-	-	-	-	-	-	-	-	-	-	-	W	-	-	-	Y	P	F	V	T	Y	S	F	I	I	R	R	L	P	L	F	-	Y	T	L	F
Ggallus chrna6	-	-	-	-	-	-	-	-	-	-	-	-	-	-	-	-	-	-	-	-	-	-	-	-	E	E	-	I	Y	T	D	I	T	Y	S	F	Y	I	R	R	L	P	M	F	-	Y	T	I	N
Ggallus chrna7	-	-	-	-	-	-	-	-	-	-	-	-	-	-	-	-	-	-	-	-	-	-	-	-	K	E	-	P	Y	P	D	I	T	F	T	V	T	M	R	R	R	T	L	Y	-	Y	G	L	N
Ggallues chrna7L	-	-	-	-	-	-	-	-	-	-	-	-	-	-	-	-	-	-	-	-	-	-	-	-	K	E	-	P	Y	P	D	V	T	Y	T	I	T	M	R	R	R	T	L	Y	-	Y	G	L	N
Ggallus chrna9	-	-	-	-	-	-	-	-	-	-	-	-	-	-	-	-	-	-	-	-	-	-	-	-	S	E	-	P	Y	P	D	V	T	F	T	L	I	L	K	R	K	S	S	F	-	Y	I	F	N
Ggallus chrna10	-	-	-	-	-	-	-	-	-	-	-	-	-	-	-	-	-	-	-	-	-	-	-	-	S	E	-	P	Y	P	D	V	T	Y	T	L	L	L	R	R	R	A	S	F	-	Y	I	F	N
Xtropicalis chrna1	-	-	-	-	-	-	-	-	-	-	-	-	-	-	-	-	-	-	-	-	-	-	-	-	P	E	T	P	Y	L	D	I	T	Y	H	F	L	L	Q	R	L	P	L	Y	-	F	I	V	N
Xtropicalis chnra2	-	-	-	-	-	-	-	-	-	-	-	-	-	-	-	-	-	-	-	-	-	-	-	-	T	E	-	I	Y	P	D	I	T	Y	Y	F	I	I	R	R	L	P	L	F	-	Y	T	I	N
Xtropicalis chrna3	-	-	-	-	-	-	-	-	-	-	-	-	-	-	-	-	-	-	-	-	-	-	-	-	V	E	-	I	Y	Q	D	I	T	Y	S	L	Y	I	R	R	L	P	L	F	-	Y	T	I	Y
Xtropicalis chrna4	-	-	-	-	-	-	-	-	-	-	-	-	-	-	-	-	-	-	-	-	-	-	-	-	T	E	-	I	Y	S	D	I	T	Y	S	F	I	I	R	R	L	P	L	F	-	Y	T	I	N
Xtropicalis Chrna5	-	-	-	-	-	-	-	-	-	-	-	-	-	-	-	-	-	-	-	-	-	-	-	-	F	-	-	-	Y	P	Y	I	T	Y	S	F	I	I	K	R	L	P	L	F	-	Y	T	L	F
Xtropicalis chrna6	-	-	-	-	-	-	-	-	-	-	-	-	-	-	-	-	-	-	-	-	-	-	-	-	E	E	-	I	Y	T	D	I	T	Y	S	F	Y	I	R	R	L	P	M	F	-	Y	T	I	N
Xtropicalis chrna7	-	-	-	-	-	-	-	-	-	-	-	-	-	-	-	-	-	-	-	-	-	-	-	-	K	E	-	P	Y	L	D	V	T	F	T	I	I	M	R	R	R	T	L	Y	-	Y	G	L	N
Xtropicalis chrna9	-	-	-	-	-	-	-	-	-	-	-	-	-	-	-	-	-	-	-	-	-	-	-	-	S	E	-	P	Y	P	D	I	T	F	T	L	I	L	K	R	R	S	S	F	-	Y	I	F	N
Xtropicalis chrna10	-	-	-	-	-	-	-	-	-	-	-	-	-	-	-	-	-	-	-	-	-	-	-	-	S	E	-	P	Y	P	D	V	T	Y	T	L	I	L	K	R	R	A	S	F	-	Y	I	F	N
Drerio Chrna1	-	-	-	-	-	-	-	-	-	-	-	-	-	-	-	-	-	-	-	-	-	-	-	-	P	D	T	P	Y	L	D	I	T	Y	H	F	L	L	L	R	L	P	L	Y	-	F	I	V	N
Drerio Chrna2a	-	-	-	-	-	-	-	-	-	-	-	-	-	-	-	-	-	-	-	-	-	-	-	-	H	E	-	I	Y	P	D	I	T	Y	F	F	I	I	R	R	L	P	L	F	-	Y	T	I	N
Drerio Chrna3	-	-	-	-	-	-	-	-	-	-	-	-	-	-	-	-	-	-	-	-	-	-	-	-	E	E	-	I	Y	T	D	I	T	Y	S	L	Y	I	R	R	L	P	L	F	-	Y	T	I	N
Drerio Chrna4b	-	-	-	-	-	-	-	-	-	-	-	-	-	-	-	-	-	-	-	-	-	-	-	-	T	E	-	I	Y	P	D	I	T	Y	S	F	I	I	R	R	L	P	L	F	-	Y	T	I	N
Drerio Chrna5	-	-	-	-	-	-	-	-	-	-	-	-	-	-	-	-	-	-	-	-	-	-	-	-	F	-	-	-	Y	P	S	I	T	Y	S	F	I	I	R	R	L	P	L	F	-	Y	T	L	F
Drerio Chrna6	-	-	-	-	-	-	-	-	-	-	-	-	-	-	-	-	-	-	-	-	-	-	-	-	E	E	-	I	Y	P	D	I	T	Y	S	F	Y	I	R	R	L	P	L	F	-	Y	T	I	N
Drerio Chrna7	-	-	-	-	-	-	-	-	-	-	-	-	-	-	-	-	-	-	-	-	-	-	-	-	K	E	-	P	Y	P	D	V	T	F	T	V	V	M	R	R	R	T	L	Y	-	Y	G	L	N
Drerio chrna7L/8	-	-	-	-	-	-	-	-	-	-	-	-	-	-	-	-	-	-	-	-	-	-	-	-	K	E	-	P	Y	P	D	V	T	F	V	V	T	I	R	R	R	T	L	Y	-	Y	A	L	N
Drerio chrna9	-	-	-	-	-	-	-	-	-	-	-	-	-	-	-	-	-	-	-	-	-	-	-	-	S	D	-	P	Y	P	D	I	T	Y	T	V	L	L	K	R	R	S	S	F	-	Y	I	F	N
Drerio chrna10	-	-	-	-	-	-	-	-	-	-	-	-	-	-	-	-	-	-	-	-	-	-	-	-	A	D	-	P	Y	P	D	V	T	Y	T	L	K	L	K	R	R	A	S	F	-	Y	V	F	N
Cintestinalis chrna1	-	-	-	-	-	-	-	-	-	-	-	-	-	-	-	-	-	-	-	-	-	-	-	-	P	E	-	V	Y	P	D	V	T	Y	S	F	H	I	R	R	L	P	L	F	-	Y	M	I	N
Cintestinalis chrna3like	E	A	S	A	R	S	A	T	L	G	P	N	E	L	V	K	D	V	Y	P	G	R	V	L	D	S	-	H	W	S	E	L	K	F	T	L	K	F	R	R	N	S	S	L	-	Y	M	Q	S
Cintestinalis chrna6	-	-	-	-	-	-	-	-	-	-	-	-	-	-	-	-	-	-	-	-	-	-	-	-	D	E	-	Y	F	T	D	I	T	Y	F	I	V	L	R	R	L	P	L	Y	-	Y	A	V	N
Cintestinalis chrna7like	-	-	-	-	-	-	-	-	-	-	-	-	-	-	-	-	-	-	-	-	-	-	-	-	P	H	-	P	F	V	D	V	T	Y	T	I	H	M	R	R	R	T	L	F	-	Y	G	F	N
Dmelanogaster AChRa1	-	-	-	-	-	-	-	-	-	-	-	-	-	-	-	-	-	-	-	-	-	-	-	-	E	E	-	P	Y	L	D	I	V	F	N	L	T	L	R	R	K	T	L	F	-	Y	T	V	N
Dmelanogaster AChRa2	-	-	-	-	-	-	-	-	-	-	-	-	-	-	-	-	-	-	-	-	-	-	-	-	A	E	-	P	Y	P	D	I	F	F	N	I	T	L	R	R	K	T	L	F	-	Y	T	V	N
Dmelanogaster AChRa3	-	-	-	-	-	-	-	-	-	-	-	-	-	-	-	-	-	-	-	-	-	-	-	-	D	E	-	P	Y	L	D	I	T	F	N	I	T	M	R	R	K	T	L	F	-	Y	T	V	N
Dmelanogaster AChRa4	-	-	-	-	-	-	-	-	-	-	-	-	-	-	-	-	-	-	-	-	-	-	-	-	D	E	-	P	Y	L	D	I	T	F	N	I	T	M	R	R	K	T	L	F	-	Y	T	V	N
Dmelanogaster AChRa5	-	-	-	-	-	-	-	-	-	-	-	-	-	-	-	-	-	-	-	-	-	-	-	-	P	E	-	P	Y	I	D	I	T	F	A	I	I	I	R	R	R	T	L	Y	-	Y	F	F	N
Dmelanogaster AChRa6	-	-	-	-	-	-	-	-	-	-	-	-	-	-	-	-	-	-	-	-	-	-	-	-	P	E	-	P	Y	V	D	I	T	F	T	I	Q	I	R	R	R	T	L	Y	-	Y	F	F	N
Dmelanogaster AChRa7	-	-	-	-	-	-	-	-	-	-	-	-	-	-	-	-	-	-	-	-	-	-	-	-	P	E	-	P	Y	I	D	I	T	F	A	I	I	I	R	R	R	T	L	Y	-	Y	F	F	N
Dmelanogaster chrnb1	D	S	-	-	-	-	-	-	-	-	-	-	-	-	-	-	-	-	-	-	-	-	-	-	N	H	P	T	E	T	D	I	T	F	Y	I	I	I	R	R	K	T	L	F	-	Y	T	V	N
Agambiae chrna2	-	-	-	-	-	-	-	-	-	-	-	-	-	-	-	-	-	-	-	-	-	-	-	-	A	E	-	P	Y	P	D	I	F	F	N	I	T	L	R	R	K	T	L	F	-	Y	T	V	N
Agambiae chrna3	-	-	-	-	-	-	-	-	-	-	-	-	-	-	-	-	-	-	-	-	-	-	-	-	D	E	-	P	Y	L	D	I	T	F	N	I	T	M	R	R	K	T	L	F	-	Y	T	V	N
Agambiae chrna4	N	-	-	-	-	-	-	-	-	-	-	-	-	-	-	-	-	-	-	-	-	-	-	-	-	-	P	T	E	T	D	I	T	F	Y	I	I	I	R	R	K	T	L	F	-	Y	T	V	N
Agambiae chrna6	-	-	-	-	-	-	-	-	-	-	-	-	-	-	-	-	-	-	-	-	-	-	-	-	D	E	-	P	Y	L	D	I	T	F	N	I	T	M	R	R	K	T	L	F	-	Y	T	V	N
Agambiae chrna7	-	-	-	-	-	-	-	-	-	-	-	-	-	-	-	-	-	-	-	-	-	-	-	-	P	E	-	P	Y	I	D	I	T	F	A	I	I	I	R	R	R	T	L	Y	-	Y	F	F	N
Agambiae chrna8	-	-	-	-	-	-	-	-	-	-	-	-	-	-	-	-	-	-	-	-	-	-	-	-	P	E	-	P	Y	I	D	I	T	F	A	I	L	I	R	R	K	T	L	Y	-	Y	F	F	N
Spurpuratus nAChra2	-	-	-	-	-	-	-	-	-	-	-	-	-	-	-	-	-	-	-	-	-	-	-	-	D	E	-	I	Y	T	D	I	T	F	T	L	H	I	R	R	K	P	L	F	-	Y	T	V	N
Spurpuratus nAChra3	-	-	-	-	-	-	-	-	-	-	-	-	-	-	-	-	-	-	-	-	-	-	-	-	D	D	-	K	Y	V	D	V	T	L	Y	F	K	L	H	R	K	P	L	F	-	Y	V	V	T
Spurpuratus Nacha6	-	-	-	-	-	-	-	-	-	-	-	-	-	-	-	-	-	-	-	-	-	-	-	-	P	E	-	P	Y	P	D	V	E	F	T	V	I	I	R	R	R	A	L	F	-	Y	F	I	N
Acalifornica chrna1	-	-	-	-	-	-	-	-	-	-	-	-	-	-	-	-	-	-	-	-	-	-	-	-	S	E	-	R	Y	P	D	I	T	F	S	V	T	M	R	R	K	T	L	F	-	H	T	V	N
Acalifonica chrna2	-	-	-	-	-	-	-	-	-	-	-	-	-	-	-	-	-	-	-	-	-	-	-	-	S	E	-	R	Y	P	D	I	T	F	S	V	T	M	R	R	K	T	L	F	-	H	T	V	N
Celegans ACR2	-	-	-	-	-	-	-	-	-	-	-	-	-	-	-	-	-	-	-	-	-	-	-	-	P	D	L	K	E	N	K	M	V	F	N	V	V	I	R	R	K	T	L	F	-	Y	T	V	I
Celegans UNC63	-	-	-	-	-	-	-	-	-	-	-	-	-	-	-	-	-	-	-	-	-	-	-	-	E	S	-	P	F	I	D	I	T	Y	E	I	H	L	R	R	K	T	L	F	-	Y	T	V	N
Celegans LEV1	-	-	-	-	-	-	-	-	-	-	-	-	-	-	-	-	-	-	-	-	-	-	-	-	-	-	-	D	R	S	R	I	E	F	Q	I	R	I	R	R	K	T	L	F	-	Y	T	V	V
Celegans ACR3	-	-	-	-	-	-	-	-	-	-	-	-	-	-	-	-	-	-	-	-	-	-	-	-	-	-	-	E	R	S	K	I	S	Y	Q	I	K	I	R	R	K	A	L	F	-	Y	T	V	I
Celegans ACR7	-	-	-	-	-	-	-	-	-	-	-	-	-	-	-	-	-	-	-	-	-	-	-	-	K	E	-	P	Y	P	T	V	K	F	Y	L	H	L	R	R	R	T	F	Y	-	Y	V	F	N
Celegans ACR8	-	-	-	-	-	-	-	-	-	-	-	-	-	-	-	-	-	-	-	-	-	-	-	-	Q	D	-	F	Y	I	D	I	T	F	K	I	E	I	R	R	K	T	L	F	-	Y	T	I	N
Celegans ACR9	-	-	-	-	-	-	-	-	-	-	-	-	-	-	-	-	-	-	-	-	-	-	-	-	E	Q	-	P	Y	P	S	L	F	F	Y	L	I	I	Q	R	R	T	L	Y	-	Y	G	L	N
Celegans ACR10	-	-	-	-	-	-	-	-	-	-	-	-	-	-	-	-	-	-	-	-	-	-	-	-	K	E	-	P	Y	S	T	V	T	F	Y	M	F	L	R	R	R	T	L	F	-	Y	L	F	N
Celegans ACR11	-	-	-	-	-	-	-	-	-	-	-	-	-	-	-	-	-	-	-	-	-	-	-	-	P	E	-	P	Y	P	T	V	N	Y	Y	L	H	I	R	R	R	T	L	Y	-	Y	G	F	N
Celegans ACR12	-	-	-	-	-	-	-	-	-	-	-	-	-	-	-	-	-	-	-	-	-	-	-	-	P	E	-	K	Y	V	D	I	T	Y	Y	F	G	L	R	R	K	T	L	F	-	F	T	C	N
Celegans ACR14	-	-	-	-	-	-	-	-	-	-	-	-	-	-	-	-	-	-	-	-	-	-	-	-	T	D	-	E	Y	H	E	L	Y	F	Y	I	H	I	R	R	R	T	L	A	-	Y	G	I	N
Celegans ACR16	-	-	-	-	-	-	-	-	-	-	-	-	-	-	-	-	-	-	-	-	-	-	-	-	P	E	-	P	Y	P	D	V	H	F	Y	L	H	M	R	R	R	T	L	Y	-	Y	G	F	N
Celegans ACR21	-	-	-	-	-	-	-	-	-	-	-	-	-	-	-	-	-	-	-	-	-	-	-	-	P	E	-	P	Y	P	F	I	D	V	H	V	T	I	E	R	R	A	M	F	-	Y	V	F	N
Celegans ACR25	-	-	-	-	-	-	-	-	-	-	-	-	-	-	-	-	-	-	-	-	-	-	-	-	P	E	-	P	Y	Y	D	L	V	F	T	F	V	I	R	R	R	A	L	Y	-	Y	A	F	N
Celegans UNC68	-	-	-	-	-	-	-	-	-	-	-	-	-	-	-	-	-	-	-	-	-	-	-	-	P	Q	S	A	Y	I	D	V	T	Y	Y	L	Q	L	R	R	K	P	L	F	-	Y	T	V	N
Smansoni nAchR1a	-	-	-	-	-	-	-	-	-	-	-	-	-	-	-	-	-	-	-	-	-	-	-	-	D	Y	-	D	F	V	D	V	K	I	A	I	T	L	Q	R	R	A	L	Y	-	Y	V	F	N
Smediterranea 9799	-	-	-	-	-	-	-	-	-	-	-	-	-	-	-	-	-	-	-	-	-	-	-	-	T	E	-	P	Y	L	D	I	S	F	N	V	S	L	R	R	R	T	L	F	-	Y	G	I	N
Smediterranea 14620	-	-	-	-	-	-	-	-	-	-	-	-	-	-	-	-	-	-	-	-	-	-	-	-	S	-	-	-	-	P	K	V	T	F	K	I	L	M	R	R	K	T	L	F	-	Y	T	V	N
Smediterranea 7711	-	-	-	-	-	-	-	-	-	-	-	-	-	-	-	-	-	-	-	-	-	-	-	-	S	E	-	K	F	P	E	V	T	F	N	I	I	M	R	R	K	T	L	F	-	Y	T	V	N
Smediterranea 11955	-	-	-	-	-	-	-	-	-	-	-	-	-	-	-	-	-	-	-	-	-	-	-	-	P	E	-	P	Y	L	D	V	T	F	H	I	K	I	R	R	M	T	L	F	-	Y	G	L	N
Smediterranea 12535	-	-	-	-	-	-	-	-	-	-	-	-	-	-	-	-	-	-	-	-	-	-	-	-	P	-	-	-	E	T	Q	I	V	Y	T	I	I	L	Q	R	K	S	L	F	-	Y	T	V	N
Smediterranea 31300	-	-	-	-	-	-	-	-	-	-	-	-	-	-	-	-	-	-	-	-	-	I	-	-	-	E	-	K	Y	P	D	I	T	F	T	I	I	I	R	R	R	T	L	Y	-	Y	L	F	N
Smediterranea 12146	-	-	-	-	-	-	-	-	-	-	-	-	-	-	-	-	-	-	-	-	G	I	-	-	-	-	-	D	T	Q	E	I	I	Y	Q	I	T	I	R	R	K	T	L	F	-	Y	T	V	I
Pdamicornis chrna2like	-	-	-	-	-	-	-	-	-	-	-	-	-	-	-	-	-	-	-	-	-	-	-	-	P	F	-	D	F	S	E	V	V	Y	S	L	K	M	S	R	K	P	L	F	-	H	V	F	Y
Pdamicornis chrna3like	-	-	-	-	-	-	-	-	-	-	-	-	-	-	-	-	-	-	-	-	-	-	-	-	P	D	-	P	F	I	D	I	T	Y	H	L	V	L	R	R	R	V	L	F	-	Y	L	N	N
Pdamicornis chrna4like	-	-	-	-	-	-	-	-	-	-	-	-	-	-	-	-	-	-	-	-	-	-	-	-	D	Y	-	P	F	S	D	V	T	I	E	F	V	F	K	R	K	P	L	F	-	Y	I	F	N
Pdamicornis chrna5like	-	-	-	-	-	-	-	-	-	-	-	-	-	-	-	-	-	-	-	-	-	-	-	-	D	Y	-	P	F	S	N	I	I	Y	S	F	H	F	R	R	K	T	L	Y	-	H	I	L	Y
Pdamicornis chrna6like	-	-	-	-	-	-	-	-	-	-	-	-	-	-	-	-	-	-	-	-	-	-	-	-	K	H	-	P	Y	I	D	I	T	Y	T	I	H	V	K	R	R	V	L	F	-	Y	M	M	N
Pdamicornis chrna7like	-	-	-	-	-	-	-	-	-	-	-	-	-	-	-	-	-	-	-	-	-	-	-	-	V	A	-	P	Y	D	D	V	T	Y	K	V	Q	I	K	R	R	A	L	Y	-	H	V	M	Y
Pdamicornis chrna9like	-	-	-	-	-	-	-	-	-	-	-	-	-	-	-	-	-	-	-	-	-	-	-	-	T	G	-	T	F	D	D	V	T	V	T	I	V	I	G	R	E	Y	F	V	-	F	C	V	N
Pdamicornis chrna10like	-	-	-	-	-	-	-	-	-	-	-	-	-	-	-	-	-	-	-	-	-	-	-	-	E	E	-	P	F	V	D	I	T	V	T	I	E	M	G	R	E	S	M	D	-	Y	F	I	N
TCONS 0063149 Clytia	-	-	-	-	-	-	-	-	-	-	-	-	-	-	-	-	-	-	-	-	-	-	-	-	K	E	-	K	Y	P	D	V	T	F	T	I	V	I	A	R	R	S	L	F	-	Y	L	C	N
TCONS 0068759 Clytia	-	-	-	-	-	-	-	-	-	-	-	-	-	-	-	-	-	-	-	-	-	-	-	-	D	E	-	P	Y	P	H	V	T	F	T	I	H	I	R	R	K	T	L	F	-	Y	F	N	N
Adigitifera chrna2like	-	-	-	-	-	-	-	-	-	-	-	-	-	-	-	-	-	-	-	-	-	-	-	-	K	N	-	K	L	T	D	I	S	I	T	I	V	M	D	R	K	P	L	F	-	Y	L	F	N
Adigitifera chrna3like	-	-	-	-	-	-	-	-	-	-	-	-	-	-	-	-	-	-	-	-	-	-	-	-	D	Q	-	P	F	D	D	I	T	Y	N	V	Q	I	K	R	R	P	L	Y	-	Y	T	M	Y
Adigitifera chrna5like	-	-	-	-	-	-	-	-	-	-	-	-	-	-	-	-	-	-	-	-	-	R	L	H	A	T	G	K	F	S	F	I	E	I	K	L	N	I	K	R	Q	W	A	Y	-	Y	F	M	F
Adigitierachrna6like	-	-	-	-	-	-	-	-	-	-	P	-	-	-	-	-	-	-	V	-	-	-	N	-	E	N	-	P	F	S	T	L	L	C	T	I	K	I	R	R	K	S	L	F	-	Y	V	V	N
Adigitifera chrna7like	-	-	-	-	-	-	-	-	-	-	-	-	-	-	-	-	-	-	-	-	-	-	-	-	P	F	-	E	F	S	E	I	V	Y	T	L	Q	M	S	R	K	P	L	Y	-	H	L	F	Y
Adigitifera chrna9like	-	-	-	-	-	-	-	-	-	-	-	-	-	-	-	-	-	-	-	-	-	-	-	-	E	E	-	P	F	P	D	V	T	F	S	I	I	I	R	R	R	S	L	F	-	Y	M	M	N
Adigitifera chrna10like	-	-	-	-	-	-	-	-	-	-	-	-	-	-	-	-	-	-	-	-	-	-	-	-	P	H	-	A	F	V	D	V	S	V	V	I	K	I	R	R	E	S	L	D	-	Y	I	L	K
H.vulgaris nAchRa2like	-	-	-	-	-	-	-	-	-	-	-	-	-	-	-	-	-	-	-	-	P	H	S	-	T	T	-	P	H	V	D	V	T	Y	T	L	I	M	K	R	K	P	L	Y	-	L	L	L	N
H.vulgaris nAchRa3like	-	-	-	-	-	-	-	-	-	-	-	-	-	-	-	-	-	-	-	-	-	-	-	-	P	E	-	L	Y	P	D	V	T	Y	T	I	E	L	R	R	R	S	L	F	-	Y	V	C	N
H.vulgaris nAchRa10like	-	-	-	-	-	-	-	-	-	-	-	-	-	-	-	-	-	-	-	-	-	-	-	-	-	K	T	P	Y	A	V	L	T	Y	N	V	T	L	R	R	R	A	K	F	-	Y	L	F	N
NvnAChRaI	-	-	-	-	-	-	-	-	-	-	-	-	-	-	-	-	-	-	-	-	-	-	-	-	K	Y	-	P	F	Y	D	V	T	L	Y	L	E	I	Q	R	K	P	L	Y	-	Y	V	F	N
NvnAChRaL	-	-	-	-	-	-	-	-	-	-	-	-	-	-	-	-	-	-	-	-	-	-	-	-	P	D	S	P	F	T	D	V	T	C	T	L	I	I	R	R	K	T	L	Y	-	Y	W	V	N
NvnAChRaM	-	-	-	-	-	-	-	-	-	-	-	-	-	-	-	-	-	-	-	-	-	-	-	-	K	H	-	P	Y	I	D	V	T	Y	T	I	N	I	R	R	K	V	L	F	-	Y	L	N	N
NvnAChRaN	-	-	-	-	-	-	-	-	-	-	-	-	-	-	-	-	-	-	-	-	-	-	-	-	K	Y	-	P	F	Y	D	V	T	L	Y	L	E	I	Q	R	K	P	L	Y	-	Y	V	F	N
NvnAChRaB	-	-	-	-	-	-	-	-	-	-	-	-	-	-	-	-	-	-	-	-	-	-	-	-	P	H	-	P	F	T	D	V	T	C	T	L	N	I	R	R	R	T	L	Y	-	Y	W	I	N
NvnAChRaO	-	-	-	-	-	-	-	-	-	-	-	-	-	-	-	-	-	-	-	-	-	-	-	-	P	E	-	P	Y	P	T	V	T	F	T	L	V	I	R	R	R	A	M	F	-	Y	V	Y	N
NvnAChRaP	-	-	-	-	-	-	-	-	-	-	-	-	-	-	-	-	-	-	-	-	-	-	-	-	P	H	-	P	F	S	D	V	T	F	T	F	Y	L	D	R	K	P	T	Y	-	H	I	L	Y
NvnAChRaC	-	-	-	-	-	-	-	-	-	-	-	-	-	-	-	-	-	-	-	-	-	-	-	-	P	E	-	P	Y	P	N	L	V	F	T	L	H	I	R	R	K	V	L	F	-	Y	F	N	N
NvnAChRaH	-	-	-	-	-	-	-	-	-	-	-	-	-	-	-	-	-	-	-	-	-	-	-	-	P	E	-	P	I	S	D	V	T	I	A	M	T	I	R	R	K	P	L	F	-	Y	A	F	N
NvnAChRaJ	-	-	-	-	-	-	-	-	-	-	-	-	-	-	-	-	-	-	-	-	-	-	-	-	P	D	-	P	F	I	D	I	T	F	T	M	H	I	R	R	K	V	L	F	-	Y	L	T	N
NvnAChRaK	-	-	-	-	-	-	-	-	-	-	-	-	-	-	-	-	-	-	-	-	-	-	-	-	P	E	-	P	Y	Q	D	L	T	Y	K	I	K	I	K	R	R	S	M	F	-	Y	V	N	N
NvnAChRaU	-	-	-	-	-	-	-	-	-	-	-	-	-	-	-	-	-	-	-	-	-	-	-	-	P	E	-	P	Y	P	Y	L	T	Y	D	I	I	I	R	R	R	T	M	Y	-	Y	I	L	N
NvnAChRaT	-	-	-	-	-	-	-	-	-	-	-	-	-	-	-	-	-	-	-	-	-	-	-	-	P	E	-	P	Y	P	T	V	T	Y	T	I	I	L	R	R	R	A	M	F	-	Y	V	F	N
NvnAChRaE	-	-	-	-	-	-	-	-	-	-	-	-	-	-	-	-	-	-	-	-	-	-	-	-	P	D	-	P	F	I	D	I	T	F	T	I	H	I	R	R	K	V	L	F	-	Y	M	T	N
NvnAChRaQ	-	-	-	-	-	-	-	-	-	-	-	-	-	-	-	-	-	-	-	-	-	-	-	-	D	A	-	N	F	S	S	V	S	Y	T	I	H	M	R	R	K	P	L	F	-	L	L	F	Y
NvnAChRaR	-	-	-	-	-	-	-	-	-	-	-	-	-	-	-	-	-	-	-	-	-	-	-	-	P	F	-	T	Y	S	Q	I	T	Y	T	L	K	M	A	R	K	F	K	Y	-	H	L	F	Y
NvnAChRaD	-	-	-	-	-	-	-	-	-	-	-	-	-	-	-	-	-	-	-	-	-	-	-	-	P	E	-	P	Y	P	D	V	T	F	Y	L	H	L	R	R	K	P	G	F	-	F	L	Y	N
NvnAChRaS	-	-	-	-	-	-	-	-	-	-	-	-	-	-	-	-	-	-	-	-	-	-	-	-	Y	W	-	P	Y	I	D	V	T	Y	T	V	H	I	R	R	R	P	L	F	-	F	V	L	N
NvnAChRaA	-	-	-	-	-	-	-	-	-	-	-	-	-	-	-	-	-	-	-	-	-	-	-	P	D	T	-	P	F	E	E	V	T	Y	T	I	V	V	K	R	R	S	L	Y	-	Y	I	M	Y
NvnAChRaG	-	-	-	-	-	-	-	-	-	-	-	-	-	-	-	-	-	-	-	-	-	-	-	-	R	Q	-	E	V	A	R	I	T	Y	S	L	H	I	E	R	R	R	L	Y	-	Y	S	M	N
NvnAChRaV	-	-	-	-	-	-	-	-	-	-	-	-	-	-	-	-	-	-	-	-	-	-	-	-	P	E	-	P	Y	P	N	L	V	F	T	L	H	I	R	R	K	V	L	F	-	Y	F	N	N
NvnAChRaW	-	-	-	-	-	-	-	-	-	-	-	-	-	-	-	-	-	-	-	-	-	-	-	-	E	A	-	P	Y	I	T	L	I	Y	M	F	H	V	Q	R	R	A	L	F	-	Y	V	M	N
NvnAChRaX	-	-	-	-	-	-	-	-	-	-	-	-	-	-	-	-	-	-	-	-	-	-	-	-	P	H	-	P	Y	I	F	L	L	Y	K	I	N	I	R	R	R	S	L	Y	-	Y	V	I	N
NvnAChRaY	-	-	-	-	-	-	-	-	-	-	-	-	-	-	-	-	-	-	-	-	-	-	-	-	P	Y	-	P	F	P	S	V	V	L	H	V	H	I	R	R	R	Y	Y	Y	-	Y	L	V	N
NvnAChRaZ	-	-	-	-	-	-	-	-	-	-	-	-	-	-	-	-	-	-	-	-	-	-	-	-	-	E	-	P	Y	P	D	V	T	F	T	L	K	I	R	R	L	T	L	F	-	Y	Y	M	N
NvnAChRaF	-	-	-	-	-	-	-	-	-	-	-	-	-	-	-	-	-	-	-	-	-	-	-	-	K	Y	-	P	L	T	D	V	T	F	H	I	N	I	K	R	K	P	L	F	-	Y	I	F	N
Hsapiens chrnb1	-	-	-	-	-	-	-	-	-	-	-	-	-	-	-	-	-	-	-	-	-	-	G	G	R	E	G	Q	R	Q	E	V	I	F	Y	L	I	I	R	R	K	P	L	F	-	Y	L	V	N
Hsapiens chrnb2	-	-	-	-	-	-	-	-	-	-	-	-	-	-	-	-	-	-	-	-	-	-	-	-	-	-	-	-	Y	V	D	I	T	Y	D	F	I	I	R	R	K	P	L	F	-	Y	T	I	N
Hsapiens chrnb3	-	-	-	-	-	-	-	-	-	-	-	-	-	-	-	-	-	-	-	-	-	-	-	-	S	-	-	-	Y	P	F	I	T	Y	S	F	V	L	R	R	L	P	L	F	-	Y	T	L	F
Hsapiens chrnb4	-	-	-	-	-	-	-	-	-	-	-	-	-	-	-	-	-	-	-	-	-	-	-	-	-	-	-	-	Y	V	D	V	T	Y	D	F	I	I	K	R	K	P	L	F	-	Y	T	I	N
Mmulatta chrnb2	-	-	-	-	-	-	-	-	-	-	-	-	-	-	-	-	-	-	-	-	-	-	-	-	-	-	-	-	Y	V	D	I	T	Y	D	F	I	I	R	R	K	P	L	F	-	Y	T	I	N
Mmulatta chrnb4	-	-	-	-	-	-	-	-	-	-	-	-	-	-	-	-	-	-	-	-	-	-	-	-	-	-	-	-	Y	V	D	V	T	Y	D	F	I	I	K	R	K	P	L	F	-	Y	T	I	N
Mmusculus Chrnb1	-	-	-	-	-	-	-	-	-	-	-	-	-	-	-	-	-	-	-	-	-	-	G	G	K	E	G	H	H	E	E	V	I	F	Y	L	I	I	R	R	K	P	L	F	-	Y	L	V	N
Mmusculus Chrnb3	-	-	-	-	-	-	-	-	-	-	-	-	-	-	-	-	-	-	-	-	-	-	-	-	S	-	-	-	Y	P	F	V	T	Y	S	F	V	L	R	R	L	P	L	F	-	Y	T	L	F
Mmusculus Chrnb4	-	-	-	-	-	-	-	-	-	-	-	-	-	-	-	-	-	-	-	-	-	-	-	-	-	-	-	-	Y	V	D	V	T	Y	D	F	I	I	K	R	K	P	L	F	-	Y	T	I	N
Ptroglodytes chrnb1	-	-	-	-	-	-	-	-	-	-	-	-	-	-	-	-	-	-	-	-	-	-	G	G	R	E	G	Q	R	Q	K	V	I	F	Y	L	I	I	R	R	K	P	L	F	-	Y	L	V	N
Ptroglodytes chrnb2	-	-	-	-	-	-	-	-	-	-	-	-	-	-	-	-	-	-	-	-	-	-	-	-	-	-	-	-	Y	V	D	I	T	Y	D	F	I	I	R	R	K	P	L	F	-	Y	T	I	N
Ptroglodytes chrnb3	-	-	-	-	-	-	-	-	-	-	-	-	-	-	-	-	-	-	-	-	-	-	-	-	S	-	-	-	Y	P	F	I	T	Y	S	F	V	L	R	R	L	P	L	F	-	Y	T	L	F
Ptroglodytes chrnb4	-	-	-	-	-	-	-	-	-	-	-	-	-	-	-	-	-	-	-	-	-	-	-	-	-	-	-	-	Y	V	D	V	T	Y	D	F	I	I	K	R	K	P	L	F	-	Y	T	I	N
Clupus familiaris chrnb1	-	-	-	-	-	-	-	-	-	-	-	-	-	-	-	-	-	-	-	-	-	-	R	G	G	E	G	Q	R	Q	E	V	T	F	Y	L	I	I	R	R	K	P	L	F	-	Y	L	V	N
Clupus familiaris chrnb2	-	-	-	-	-	-	-	-	-	-	-	-	-	-	-	-	-	-	-	-	-	-	-	-	-	-	-	-	Y	V	D	I	T	Y	D	F	I	I	R	R	K	P	L	F	-	Y	T	I	N
Clupus familiaris chrnb3	-	-	-	-	-	-	-	-	-	-	-	-	-	-	-	-	-	-	-	-	-	-	-	-	S	-	-	-	Y	P	F	I	T	Y	S	L	V	L	R	R	L	P	L	F	-	Y	T	L	F
Clupus familiaris chrnb4	-	-	-	-	-	-	-	-	-	-	-	-	-	-	-	-	-	-	-	-	-	-	-	-	-	-	-	-	Y	V	D	V	T	Y	D	F	I	L	R	R	K	P	L	F	-	Y	T	I	N
Btaurus chrnb1	-	-	-	-	-	-	-	-	-	-	-	-	-	-	-	-	-	-	-	-	-	-	G	G	G	E	G	R	R	E	E	V	T	F	Y	L	I	I	R	R	K	P	L	F	-	Y	L	V	N
Btaurus chrnb2	-	-	-	-	-	-	-	-	-	-	-	-	-	-	-	-	-	-	-	-	-	-	-	-	-	-	-	-	Y	V	D	I	T	Y	D	F	I	I	R	R	K	P	L	F	-	Y	T	I	N
Btaurus chrnb3	-	-	-	-	-	-	-	-	-	-	-	-	-	-	-	-	-	-	-	-	-	-	-	-	W	-	-	-	Y	P	F	I	S	Y	S	F	V	L	R	R	L	P	L	F	-	Y	T	L	F
Btaurus chrnb4	-	-	-	-	-	-	-	-	-	-	-	-	-	-	-	-	-	-	-	-	-	-	-	-	-	-	-	-	Y	V	D	V	T	Y	D	F	I	I	K	R	K	P	L	F	-	Y	T	I	N
R norvegicus chrnb1	-	-	-	-	-	-	-	-	-	-	-	-	-	-	-	-	-	-	-	-	-	-	G	G	K	E	G	H	R	E	E	V	I	F	Y	L	I	I	R	R	K	P	L	F	-	Y	L	V	N
Rnorvegicus chrnb2	-	-	-	-	-	-	-	-	-	-	-	-	-	-	-	-	-	-	-	-	-	-	-	-	-	-	-	-	Y	V	D	I	T	Y	D	F	I	I	R	R	K	P	L	F	-	Y	T	I	N
Rnorvegicus chrnb3	-	-	-	-	-	-	-	-	-	-	-	-	-	-	-	-	-	-	-	-	-	-	-	-	S	-	-	-	Y	P	F	V	T	Y	S	F	V	L	R	R	L	P	L	F	-	Y	T	L	F
Rnorvegicus chrnb4	-	-	-	-	-	-	-	-	-	-	-	-	-	-	-	-	-	-	-	-	-	-	-	-	-	-	-	-	Y	V	D	V	T	Y	D	F	I	I	K	R	K	P	L	F	-	Y	T	I	N
Ggallus chrnb2	-	-	-	-	-	-	-	-	-	-	-	-	-	-	-	-	-	-	-	-	-	-	-	-	-	-	-	-	Y	V	D	I	T	Y	D	F	I	I	R	R	K	P	L	F	-	Y	T	I	N
Ggallus chrnb3	-	-	-	-	-	-	-	-	-	-	-	-	-	-	-	-	-	-	-	-	-	-	-	-	S	-	-	-	Y	P	F	V	T	Y	S	F	V	L	R	R	L	P	L	F	-	Y	T	L	F
Ggallus chrnb4	-	-	-	-	-	-	-	-	-	-	-	-	-	-	-	-	-	-	-	-	-	-	-	-	-	-	-	-	Y	V	D	V	T	Y	D	F	I	I	K	R	K	P	L	F	-	Y	T	I	N
Agambiae chrnb2	-	-	-	-	-	-	-	-	-	-	-	-	-	-	-	-	-	-	-	-	-	-	-	-	E	E	-	P	Y	P	D	I	I	F	N	I	T	L	R	R	K	T	L	F	-	Y	T	V	N
Xtropicalis chrnb1	-	-	-	-	-	-	-	-	-	-	-	-	-	-	-	-	-	-	-	-	-	-	-	-	-	-	-	S	Y	E	D	I	T	F	Y	L	V	I	Q	R	K	P	L	F	-	Y	I	V	N
Xtropicalis chrnb2	-	-	-	-	-	-	-	-	-	-	-	-	-	-	-	-	-	-	-	-	-	-	-	-	-	-	-	-	Y	V	D	I	T	Y	D	F	I	I	R	R	K	P	L	F	-	Y	T	I	N
Xtropicalis chrnb2(2)	-	-	-	-	-	-	-	-	-	-	-	-	-	-	-	-	-	-	-	-	-	-	-	-	S	-	-	-	Y	P	F	I	T	Y	S	F	V	L	R	R	L	P	L	F	-	Y	T	L	F
Xtropicalis chrnb4	-	-	-	-	-	-	-	-	-	-	-	-	-	-	-	-	-	-	-	-	-	-	-	-	-	-	-	-	Y	V	D	V	T	Y	D	F	I	I	K	R	K	P	L	F	-	Y	T	I	N
Drerio Chrnb1	-	-	-	-	-	-	-	-	-	-	-	-	-	-	-	-	-	-	-	-	-	-	-	-	R	E	D	L	Y	E	D	I	T	F	Y	L	I	I	E	R	K	P	M	F	-	Y	V	V	N
Drerio Chrnb2a	-	-	-	-	-	-	-	-	-	-	-	-	-	-	-	-	-	-	-	-	-	-	-	-	-	-	-	-	Y	L	D	V	T	Y	D	F	V	I	K	R	K	P	L	F	-	Y	T	I	N
Drerio Chrnb2b	-	-	-	-	-	-	-	-	-	-	-	-	-	-	-	-	-	-	-	-	-	-	-	-	-	-	-	-	Y	V	D	I	T	Y	D	F	I	I	R	R	K	P	L	F	-	Y	T	I	N
Drerio Chrnb3a	-	-	-	-	-	-	-	-	-	-	-	-	-	-	-	-	-	-	-	-	-	-	-	-	S	-	-	-	Y	P	Y	L	T	Y	S	F	I	L	K	R	L	P	L	F	-	Y	T	L	F
Drerio Chrnb4	-	-	-	-	-	-	-	-	-	-	-	-	-	-	-	-	-	-	-	-	-	-	-	-	-	-	-	-	Y	V	D	L	T	Y	D	F	I	I	K	R	K	P	L	F	-	Y	T	I	N
Cintestinalis chrnb1	-	-	-	-	-	-	-	-	-	-	-	-	-	-	-	-	-	-	-	-	-	-	-	-	D	E	-	Q	F	Q	E	V	W	F	T	V	I	L	C	R	K	P	Q	F	-	Y	V	L	N
Smansoni nAchR1b	-	-	-	-	-	-	-	-	-	-	-	-	-	-	-	-	-	-	-	-	-	-	-	-	D	Q	-	T	Y	I	D	V	T	I	Y	V	Y	M	Q	R	R	A	L	Y	-	Y	M	F	N
Acalifornica Chrnb1	-	-	-	-	-	-	-	-	-	-	-	-	-	-	-	-	-	-	-	-	-	-	-	-	-	Q	-	P	K	E	I	M	I	F	T	L	V	L	R	R	K	T	L	F	-	Y	T	V	N
Mmusculus chrnd	-	-	-	-	-	-	-	-	-	-	-	-	-	-	-	-	-	-	-	-	-	-	-	-	D	S	T	N	H	Q	D	V	T	F	Y	L	I	I	R	R	K	P	L	F	-	Y	I	I	N
Hsapiens chrnd	-	-	-	-	-	-	-	-	-	-	-	-	-	-	-	-	-	-	-	-	-	-	-	-	D	S	P	S	R	Q	D	I	T	F	Y	L	I	I	R	R	K	P	L	F	-	Y	I	I	N
P troglodytes chrnd	-	-	-	-	-	-	-	-	-	-	-	-	-	-	-	-	-	-	-	-	-	-	-	-	D	S	P	S	R	Q	D	I	T	F	Y	L	I	I	R	R	K	P	L	F	-	Y	I	I	N
C lupus familiaris chrnd	-	-	-	-	-	-	-	-	-	-	-	-	-	-	-	-	-	-	-	-	-	-	-	-	D	S	P	G	H	Q	D	V	T	F	Y	L	I	I	R	R	K	P	L	F	-	Y	V	I	N
Btaurus chrnd	-	-	-	-	-	-	-	-	-	-	-	-	-	-	-	-	-	-	-	-	-	-	-	-	D	S	P	N	R	Q	D	V	T	F	Y	L	I	I	R	R	K	P	L	F	-	Y	V	I	N
Rnorvegicus chrnd	-	-	-	-	-	-	-	-	-	-	-	-	-	-	-	-	-	-	-	-	-	-	-	-	D	S	T	N	H	Q	D	V	T	F	Y	L	I	I	R	R	K	P	L	F	-	Y	I	I	N
Ggallus chrnd	-	-	-	-	-	-	-	-	-	-	-	-	-	-	-	-	-	-	-	-	-	-	-	-	E	S	S	E	H	Q	D	I	T	F	Y	L	I	I	K	R	K	P	L	F	-	Y	V	I	N
Xtropicalis chrnd	-	-	-	-	-	-	-	-	-	-	-	-	-	-	-	-	-	-	-	-	-	-	-	-	E	S	T	K	Y	Q	D	I	T	F	Y	L	I	I	K	R	K	P	L	F	-	Y	I	I	N
Drerio chrnd	-	-	-	-	-	-	-	-	-	-	-	-	-	-	-	-	-	-	-	-	-	-	-	-	E	S	N	K	H	Q	D	I	T	F	Y	L	I	I	K	R	K	P	L	F	-	Y	I	V	N
Mmusculus chrne	-	-	-	-	-	-	-	-	-	-	-	-	-	-	-	-	-	-	-	-	-	-	-	-	E	G	P	G	E	T	D	V	I	Y	T	L	I	I	R	R	K	P	L	F	-	Y	V	I	N
Hsapiens chrne	-	-	-	-	-	-	-	-	-	-	-	-	-	-	-	-	-	-	-	-	-	-	-	-	D	G	P	G	E	T	D	V	I	Y	S	L	I	I	R	R	K	P	L	F	-	Y	V	I	N
Ptroglodytes chrne	-	-	-	-	-	-	-	-	-	-	-	-	-	-	-	-	-	-	-	-	-	-	-	-	D	G	P	G	E	T	D	V	I	Y	S	L	I	I	R	R	K	P	L	F	-	Y	V	I	N
Mmulatta chrne	-	-	-	-	-	-	-	-	-	-	-	-	-	-	-	-	-	-	-	-	-	-	-	-	D	G	P	G	E	T	D	V	V	Y	S	L	I	I	R	R	K	P	L	F	-	Y	V	I	N
Clupus familiaris chrne	-	-	-	-	-	-	-	-	-	-	-	-	-	-	-	-	-	-	-	-	-	-	-	-	G	D	P	G	V	V	D	I	I	Y	T	L	I	I	R	R	K	P	L	F	-	Y	V	I	N
Btaurus chrne	-	-	-	-	-	-	-	-	-	-	-	-	-	-	-	-	-	-	-	-	-	-	-	-	G	G	P	G	E	T	D	V	I	Y	S	L	I	I	R	R	K	P	L	F	-	Y	V	I	N
Rnorvegicus chrne	-	-	-	-	-	-	-	-	-	-	-	-	-	-	-	-	-	-	-	-	-	-	-	-	E	D	P	G	E	T	D	V	I	Y	T	L	I	I	R	R	K	P	L	F	-	Y	V	I	N
Xtropicalis chrne	-	-	-	-	-	-	-	-	-	-	-	-	-	-	-	-	-	-	-	-	-	-	-	-	E	D	L	R	Y	Q	E	I	V	F	I	L	I	I	Q	R	K	P	L	F	-	Y	I	I	N
Mmusculus chrng	-	-	-	-	-	-	-	-	-	-	-	-	-	-	-	-	-	-	-	-	-	-	-	-	E	E	A	G	H	Q	K	V	V	F	Y	L	L	I	Q	R	K	P	L	F	-	Y	V	I	N
Hsapiens chrng	-	-	-	-	-	-	-	-	-	-	-	-	-	-	-	-	-	-	-	-	-	-	-	-	Q	E	A	G	H	Q	K	V	V	F	Y	L	L	I	Q	R	K	P	L	F	-	Y	V	I	N
Ptroglodytes chrng	-	-	-	-	-	-	-	-	-	-	-	-	-	-	-	-	-	-	-	-	-	-	-	-	Q	E	A	G	H	Q	K	V	V	F	Y	L	L	I	Q	R	K	P	L	F	-	Y	V	I	N
Clupus familiaris chrng	-	-	-	-	-	-	-	-	-	-	-	-	-	-	-	-	-	-	-	-	-	-	-	-	E	E	A	G	H	Q	K	V	V	F	Y	V	L	I	Q	R	K	P	L	F	-	Y	V	I	N
Btaurus chrng	-	-	-	-	-	-	-	-	-	-	-	-	-	-	-	-	-	-	-	-	-	-	-	-	E	E	A	G	H	Q	K	V	V	F	Y	L	L	I	Q	R	K	P	L	F	-	Y	V	I	N
Rnorvegicus chrng	-	-	-	-	-	-	-	-	-	-	-	-	-	-	-	-	-	-	-	-	-	-	-	-	E	E	A	G	H	Q	K	V	V	F	Y	L	L	I	Q	R	K	P	L	F	-	Y	V	I	N
Ggallus chrng	-	-	-	-	-	-	-	-	-	-	-	-	-	-	-	-	-	-	-	-	-	-	-	-	D	D	I	Q	Y	Q	Q	V	I	F	Y	L	I	I	Q	R	K	P	L	F	-	Y	I	I	N
Xtropicalis chrng	-	-	-	-	-	-	-	-	-	-	-	-	-	-	-	-	-	-	-	-	-	-	-	-	D	D	L	N	Y	Q	Q	I	V	F	Y	L	I	I	Q	R	K	P	L	F	-	Y	I	I	N
Drerio chrng	-	-	-	-	-	-	-	-	-	-	-	-	-	-	-	-	-	-	-	-	-	-	-	-	D	E	L	E	H	Q	E	I	I	F	F	L	I	I	Q	R	K	P	L	F	-	Y	V	I	N
Hsapiens mAchR M1	-	L	L	L	-	-	-	-	-	-	-	-	-	I	S	F	D	-	-	-	-	-	-	-	-	-	-	R	Y	F	S	V	T	R	P	L	S	Y	R	A	K	R	T	P	R	-	-	-	-
Xtropicalis mAchR M1	-	L	L	I	-	-	-	-	-	-	-	-	-	I	S	F	D	-	-	-	-	-	-	-	-	-	-	R	Y	F	S	I	T	R	P	L	T	Y	R	A	K	R	T	P	R	-	-	-	-
Xtropicalis mAchR M4	-	L	L	I	-	-	-	-	-	-	-	-	-	I	S	F	D	-	-	-	-	-	-	-	-	-	-	R	Y	F	C	V	T	K	P	L	T	Y	P	A	R	R	T	T	K	-	-	-	-
Cintestinalis mAchR M4	-	L	M	L	-	-	-	-	-	-	-	-	-	I	C	L	D	-	-	-	-	-	-	-	-	-	-	R	Y	F	S	V	T	R	P	F	T	Y	R	E	G	R	T	R	G	-	-	-	-
Dmelanogaster mAchRA	-	L	L	I	-	-	-	-	-	-	-	-	-	I	S	F	D	-	-	-	-	-	-	-	-	-	-	R	Y	F	S	V	T	R	P	L	T	Y	R	A	K	R	T	T	N	-	-	-	-
Dmelanogaster mAchRB	-	V	L	L	-	-	-	-	-	-	-	-	-	I	T	I	D	-	-	-	-	-	-	-	-	-	-	R	Y	C	S	V	K	I	A	A	K	Y	R	S	W	R	T	R	T	-	-	-	-
Acalifornica mAchR M3like	-	L	I	I	-	-	-	-	-	-	-	-	-	I	S	F	D	-	-	-	-	-	-	-	-	-	-	R	Y	L	S	V	T	R	P	L	T	Y	R	A	K	R	T	P	R	-	-	-	-
H.vulgaris mAchR	-	L	L	V	-	-	-	-	-	-	-	-	-	I	S	V	D	-	-	-	-	-	-	-	-	-	-	R	Y	L	V	I	R	I	P	L	A	Y	R	S	V	R	S	N	L	-	-	-	-
Drerio chrm1a	-	L	L	A	-	-	-	-	-	-	-	-	-	I	S	I	D	-	-	-	-	-	-	-	-	-	-	R	Y	L	S	V	M	R	P	L	T	Y	R	A	K	R	T	P	K	-	-	-	-
Drerio chrm2a	-	L	L	I	-	-	-	-	-	-	-	-	-	I	S	F	D	-	-	-	-	-	-	-	-	-	-	R	Y	F	C	V	T	K	P	L	S	Y	P	V	K	R	T	T	K	-	-	-	-
Drerio chrm3a	-	L	L	V	-	-	-	-	-	-	-	-	-	I	S	F	D	-	-	-	-	-	-	-	-	-	-	R	Y	F	S	I	T	R	P	L	T	Y	R	A	K	R	T	T	K	-	-	-	-
Smansoni mAchR	-	V	L	I	-	-	-	-	-	-	-	-	-	I	T	I	D	-	-	-	-	-	-	-	-	-	-	R	F	C	S	V	R	I	P	A	K	Y	R	N	W	R	T	E	R	-	-	-	-
Mmusculus Chrm1	-	L	L	L	-	-	-	-	-	-	-	-	-	I	S	F	D	-	-	-	-	-	-	-	-	-	-	R	Y	F	S	V	T	R	P	L	S	Y	R	A	K	R	T	P	R	-	-	-	-
Mmusculus Chrm3	-	L	L	V	-	-	-	-	-	-	-	-	-	I	S	F	D	-	-	-	-	-	-	-	-	-	-	R	Y	F	S	I	T	R	P	L	T	Y	R	A	K	R	T	T	K	-	-	-	-
TCONS 00000635 Clytia	-	L	L	A	-	-	-	-	-	-	-	-	-	I	S	I	E	-	-	-	-	-	-	-	-	-	-	R	F	V	G	V	H	Y	T	A	F	H	R	N	Q	F	T	K	K	-	-	-	-
TCONS 00044209 Clytia	-	L	L	A	-	-	-	-	-	-	-	-	-	I	S	I	E	-	-	-	-	-	-	-	-	-	-	R	F	V	G	V	H	Y	T	A	F	H	R	N	Q	F	T	K	K	-	-	-	-
TCONS 00013753 Clytia	-	L	L	A	-	-	-	-	-	-	-	-	-	I	S	Y	D	-	-	-	-	-	-	-	-	-	-	R	F	Y	F	T	W	F	P	V	K	H	R	V	Q	C	N	R	A	-	-	-	-
TCONS 00033288 Clytia	-	L	I	F	-	-	-	-	-	-	-	-	-	I	A	F	D	-	-	-	-	-	-	-	-	-	-	R	F	G	S	I	F	H	P	M	T	H	K	V	K	C	D	A	R	-	-	-	-
TCONS 00061531 Clytia	-	L	I	F	-	-	-	-	-	-	-	-	-	I	A	F	D	-	-	-	-	-	-	-	-	-	-	R	F	G	S	I	F	Y	P	M	T	H	K	V	K	C	D	A	R	-	-	-	-
TCONS 00042132 Clytia	-	L	I	F	-	-	-	-	-	-	-	-	-	I	A	F	D	-	-	-	-	-	-	-	-	-	-	R	F	G	S	I	F	Y	P	M	T	H	K	V	K	C	D	A	R	-	-	-	-
H.sapiens GABAA	-	-	-	-	-	-	-	-	-	-	-	-	-	-	S	T	G	-	-	-	-	-	-	-	-	-	-	E	Y	V	V	M	T	T	H	F	H	L	K	R	K	I	G	Y	-	F	V	I	Q
B.Taurus GABAA	-	-	-	-	-	-	-	-	-	-	-	-	-	-	S	T	G	-	-	-	-	-	-	-	-	-	-	E	Y	V	V	M	T	T	H	F	H	L	K	R	K	I	G	Y	-	F	V	I	Q
M.musculus GABAA	-	-	-	-	-	-	-	-	-	-	-	-	-	-	S	T	G	-	-	-	-	-	-	-	-	-	-	E	Y	V	V	M	T	T	H	F	H	L	K	R	K	I	G	Y	-	F	V	I	Q
R.norvegicus GABAA	-	-	-	-	-	-	-	-	-	-	-	-	-	-	S	T	G	-	-	-	-	-	-	-	-	-	-	E	Y	V	V	M	T	T	H	F	H	L	K	R	K	I	G	Y	-	F	V	I	Q
G.gallus GABAA	-	-	-	-	-	-	-	-	-	-	-	-	-	-	S	T	G	-	-	-	-	-	-	-	-	-	-	E	Y	V	V	M	T	T	H	F	H	L	K	R	K	I	G	Y	-	F	V	I	Q
X.tropicalis GABAA	-	-	-	-	-	-	-	-	-	-	-	-	-	-	S	T	G	-	-	-	-	-	-	-	-	-	-	E	Y	I	V	M	T	T	H	F	H	L	K	R	K	I	G	Y	-	F	V	I	Q
D.rerio GABAA	-	-	-	-	-	-	-	-	-	-	-	-	-	-	S	T	G	-	-	-	-	-	-	-	-	-	-	E	Y	V	V	M	T	T	H	F	H	L	K	R	K	I	G	Y	-	F	V	I	Q
S.purpuratus GABAA	-	-	-	-	-	-	-	-	-	-	-	-	-	-	R	I	G	-	-	-	-	-	-	-	-	-	-	N	R	T	V	L	T	V	E	F	S	L	E	R	H	I	G	F	-	F	L	I	Q
C.elegans GABA(Gab1)	-	-	-	-	-	-	-	-	-	-	-	-	-	-	A	T	G	-	-	-	-	-	-	-	-	-	-	S	Y	Q	R	L	S	L	V	F	Q	L	R	R	S	V	G	Y	-	F	I	F	Q
D.melanogaster GABAA(RDL)	-	-	-	-	-	-	-	-	-	-	-	-	-	-	T	T	G	-	-	-	-	-	-	-	-	-	-	N	Y	S	R	L	A	C	E	I	Q	F	V	R	S	M	G	Y	-	Y	L	I	Q
Hsapiens chrna1	-	-	-	-	-	-	-	-	-	-	-	-	V	M	P	N	W	V	R	K	V	F	I	-	-	-	-	-	-	-	-	-	-	-	-	-	-	-	-	-	-	-	-	-	-	-	-	-	-
Hsapiens chrna2	-	-	-	-	-	-	-	-	-	-	-	-	T	M	P	H	W	V	R	G	A	L	L	-	-	-	-	-	-	-	-	-	-	-	-	-	-	-	-	-	-	-	-	-	-	-	-	-	-
Hsapiens chrna3	-	-	-	-	-	-	-	-	-	-	-	-	T	M	P	S	W	V	K	T	V	F	L	-	-	-	-	-	-	-	-	-	-	-	-	-	-	-	-	-	-	-	-	-	-	-	-	-	-
Hsapiens chrna4	-	-	-	-	-	-	-	-	-	-	-	-	T	M	P	T	W	V	R	R	V	F	L	-	-	-	-	-	-	-	-	-	-	-	-	-	-	-	-	-	-	-	-	-	-	-	-	-	-
Hsapiens chrna5	-	-	-	-	-	-	-	-	-	-	-	-	A	M	A	P	L	V	R	K	I	F	L	-	-	-	-	-	-	-	-	-	-	-	-	-	-	-	-	-	-	-	-	-	-	-	-	-	-
Hsapiens chrna6	-	-	-	-	-	-	-	-	-	-	-	-	T	M	P	R	W	V	K	T	V	F	L	-	-	-	-	-	-	-	-	-	-	-	-	-	-	-	-	-	-	-	-	-	-	-	-	-	-
Hsapiens chrna7	-	-	-	-	-	-	-	-	-	-	-	-	K	M	P	K	W	T	R	V	I	L	L	-	-	-	-	-	-	-	-	-	-	-	-	-	-	-	-	-	-	-	-	-	-	-	-	-	-
Hsapiens chrna9	-	-	-	-	-	-	-	-	-	-	-	-	P	V	P	H	W	A	R	V	V	I	L	-	-	-	-	-	-	-	-	-	-	-	-	-	-	-	-	-	-	-	-	-	-	-	-	-	-
Hsapiens chrna10	-	-	-	-	-	-	-	-	-	-	-	-	P	V	P	A	W	A	R	A	L	L	L	-	-	-	-	-	-	-	-	-	-	-	-	-	-	-	-	-	-	-	-	-	-	-	-	-	-
Ptroglodoytes chrna1	-	-	-	-	-	-	-	-	-	-	-	-	V	M	P	N	W	V	R	K	V	F	I	-	-	-	-	-	-	-	-	-	-	-	-	-	-	-	-	-	-	-	-	-	-	-	-	-	-
Ptroglodoytes chrna2	-	-	-	-	-	-	-	-	-	-	-	-	T	M	P	H	W	V	R	G	T	L	L	-	-	-	-	-	-	-	-	-	-	-	-	-	-	-	-	-	-	-	-	-	-	-	-	-	-
Ptroglodoytes chrna3	-	-	-	-	-	-	-	-	-	-	-	-	T	M	P	S	W	V	K	T	V	F	L	-	-	-	-	-	-	-	-	-	-	-	-	-	-	-	-	-	-	-	-	-	-	-	-	-	-
Ptroglodoytes chrna4	-	-	-	-	-	-	-	-	-	-	-	-	T	M	P	T	W	V	R	R	V	F	L	-	-	-	-	-	-	-	-	-	-	-	-	-	-	-	-	-	-	-	-	-	-	-	-	-	-
Ptroglodoytes chrna5	-	-	-	-	-	-	-	-	-	-	-	-	A	M	A	P	W	V	R	K	I	F	L	-	-	-	-	-	-	-	-	-	-	-	-	-	-	-	-	-	-	-	-	-	-	-	-	-	-
Ptroglodoytes chrna6	-	-	-	-	-	-	-	-	-	-	-	-	T	M	P	R	W	V	K	T	V	F	L	-	-	-	-	-	-	-	-	-	-	-	-	-	-	-	-	-	-	-	-	-	-	-	-	-	-
Ptroglodoytes chrna7	-	-	-	-	-	-	-	-	-	-	-	-	K	M	P	K	W	T	R	V	I	L	L	-	-	-	-	-	-	-	-	-	-	-	-	-	-	-	-	-	-	-	-	-	-	-	-	-	-
Ptroglodoytes chrna9	-	-	-	-	-	-	-	-	-	-	-	-	P	V	P	H	W	A	R	V	V	I	L	-	-	-	-	-	-	-	-	-	-	-	-	-	-	-	-	-	-	-	-	-	-	-	-	-	-
Ptroglodytes chrna10	-	-	-	-	-	-	-	-	-	-	-	-	P	V	P	A	W	A	R	A	L	L	L	-	-	-	-	-	-	-	-	-	-	-	-	-	-	-	-	-	-	-	-	-	-	-	-	-	-
Mmulatta chrna1	-	-	-	-	-	-	-	-	-	-	-	-	V	M	P	D	W	V	R	K	V	F	I	-	-	-	-	-	-	-	-	-	-	-	-	-	-	-	-	-	-	-	-	-	-	-	-	-	-
Mmulatta chrna2	-	-	-	-	-	-	-	-	-	-	-	-	T	M	P	R	W	V	R	G	A	L	L	-	-	-	-	-	-	-	-	-	-	-	-	-	-	-	-	-	-	-	-	-	-	-	-	-	-
Mmulatta chrna3	-	-	-	-	-	-	-	-	-	-	-	-	T	M	P	S	W	V	K	T	V	F	L	-	-	-	-	-	-	-	-	-	-	-	-	-	-	-	-	-	-	-	-	-	-	-	-	-	-
Mmulatta Chrna4	-	-	-	-	-	-	-	-	-	-	-	-	T	M	P	A	W	V	R	R	V	F	L	-	-	-	-	-	-	-	-	-	-	-	-	-	-	-	-	-	-	-	-	-	-	-	-	-	-
Mmulatta chrna5	-	-	-	-	-	-	-	-	-	-	-	-	A	M	A	P	W	V	R	K	I	F	L	-	-	-	-	-	-	-	-	-	-	-	-	-	-	-	-	-	-	-	-	-	-	-	-	-	-
Mmulatta chrna6	-	-	-	-	-	-	-	-	-	-	-	-	T	M	P	R	W	V	K	T	V	F	L	-	-	-	-	-	-	-	-	-	-	-	-	-	-	-	-	-	-	-	-	-	-	-	-	-	-
Mmulatta chrna7	-	-	-	-	-	-	-	-	-	-	-	-	K	M	P	K	W	T	R	V	I	L	L	-	-	-	-	-	-	-	-	-	-	-	-	-	-	-	-	-	-	-	-	-	-	-	-	-	-
Mmulatta chrna9	-	-	-	-	-	-	-	-	-	-	-	-	P	V	P	H	W	A	R	V	V	I	L	-	-	-	-	-	-	-	-	-	-	-	-	-	-	-	-	-	-	-	-	-	-	-	-	-	-
Mmulatta chrna10	-	-	-	-	-	-	-	-	-	-	-	-	P	V	P	A	W	A	R	A	L	L	L	-	-	-	-	-	-	-	-	-	-	-	-	-	-	-	-	-	-	-	-	-	-	-	-	-	-
Clupus familiaris chrna1	-	-	-	-	-	-	-	-	-	-	-	-	V	M	P	D	W	V	R	K	V	F	I	-	-	-	-	-	-	-	-	-	-	-	-	-	-	-	-	-	-	-	-	-	-	-	-	-	-
Clupus familaris chrna2	-	-	-	-	-	-	-	-	-	-	-	-	T	M	P	R	W	V	R	V	A	F	L	-	-	-	-	-	-	-	-	-	-	-	-	-	-	-	-	-	-	-	-	-	-	-	-	-	-
Clupus familiaris chrna3	-	-	-	-	-	-	-	-	-	-	-	-	T	M	P	T	W	V	K	T	I	F	L	-	-	-	-	-	-	-	-	-	-	-	-	-	-	-	-	-	-	-	-	-	-	-	-	-	-
Clupus familiaris chrna4	-	-	-	-	-	-	-	-	-	-	-	-	T	M	P	A	W	V	R	R	V	F	L	-	-	-	-	-	-	-	-	-	-	-	-	-	-	-	-	-	-	-	-	-	-	-	-	-	-
Clupus familaris chrna6	-	-	-	-	-	-	-	-	-	-	-	-	T	M	P	K	W	V	K	T	V	F	L	-	-	-	-	-	-	-	-	-	-	-	-	-	-	-	-	-	-	-	-	-	-	-	-	-	-
Clupus familaris chrna7	-	-	-	-	-	-	-	-	-	-	-	-	K	M	P	K	W	T	R	V	I	L	L	-	-	-	-	-	-	-	-	-	-	-	-	-	-	-	-	-	-	-	-	-	-	-	-	-	-
Clupus familaris chrna9	-	-	-	-	-	-	-	-	-	-	-	-	P	V	P	H	W	A	R	V	V	I	L	-	-	-	-	-	-	-	-	-	-	-	-	-	-	-	-	-	-	-	-	-	-	-	-	-	-
B taurus chrna1	-	-	-	-	-	-	-	-	-	-	-	-	V	M	P	E	W	V	R	K	V	F	I	-	-	-	-	-	-	-	-	-	-	-	-	-	-	-	-	-	-	-	-	-	-	-	-	-	-
Btaurus chrna2	-	-	-	-	-	-	-	-	-	-	-	-	N	M	P	H	W	V	R	V	A	F	L	-	-	-	-	-	-	-	-	-	-	-	-	-	-	-	-	-	-	-	-	-	-	-	-	-	-
Btaurus chrna3	-	-	-	-	-	-	-	-	-	-	-	-	T	M	P	A	W	V	K	T	I	F	L	-	-	-	-	-	-	-	-	-	-	-	-	-	-	-	-	-	-	-	-	-	-	-	-	-	-
Btaurus chrna4	-	-	-	-	-	-	-	-	-	-	-	-	T	M	P	A	W	V	R	R	V	F	L	-	-	-	-	-	-	-	-	-	-	-	-	-	-	-	-	-	-	-	-	-	-	-	-	-	-
Btaurus chrna5	-	-	-	-	-	-	-	-	-	-	-	-	A	M	A	P	W	V	R	K	I	F	L	-	-	-	-	-	-	-	-	-	-	-	-	-	-	-	-	-	-	-	-	-	-	-	-	-	-
Btaurus chrna6	-	-	-	-	-	-	-	-	-	-	-	-	S	M	P	T	W	V	K	A	V	F	L	-	-	-	-	-	-	-	-	-	-	-	-	-	-	-	-	-	-	-	-	-	-	-	-	-	-
Btaurus chrna7	-	-	-	-	-	-	-	-	-	-	-	-	K	M	P	K	W	T	R	V	V	L	L	-	-	-	-	-	-	-	-	-	-	-	-	-	-	-	-	-	-	-	-	-	-	-	-	-	-
Btaurus chrna9	-	-	-	-	-	-	-	-	-	-	-	-	P	V	P	P	W	A	R	V	V	I	L	-	-	-	-	-	-	-	-	-	-	-	-	-	-	-	-	-	-	-	-	-	-	-	-	-	-
Btaurus chrna10	-	-	-	-	-	-	-	-	-	-	-	-	P	V	P	A	W	A	R	A	L	L	L	-	-	-	-	-	-	-	-	-	-	-	-	-	-	-	-	-	-	-	-	-	-	-	-	-	-
Rnorvegicus chrna1	-	-	-	-	-	-	-	-	-	-	-	-	I	M	P	E	W	V	R	K	V	F	I	-	-	-	-	-	-	-	-	-	-	-	-	-	-	-	-	-	-	-	-	-	-	-	-	-	-
Rnorvegicus chrna2	-	-	-	-	-	-	-	-	-	-	-	-	N	M	P	N	W	V	R	V	A	L	L	-	-	-	-	-	-	-	-	-	-	-	-	-	-	-	-	-	-	-	-	-	-	-	-	-	-
Rnorvegicus chrna3	-	-	-	-	-	-	-	-	-	-	-	-	T	M	P	T	W	V	K	A	V	F	L	-	-	-	-	-	-	-	-	-	-	-	-	-	-	-	-	-	-	-	-	-	-	-	-	-	-
Rnorvegicus chrna4	-	-	-	-	-	-	-	-	-	-	-	-	T	M	P	A	W	V	R	R	V	F	L	-	-	-	-	-	-	-	-	-	-	-	-	-	-	-	-	-	-	-	-	-	-	-	-	-	-
Rnorvegicus chrna5	-	-	-	-	-	-	-	-	-	-	-	-	A	M	A	P	W	V	R	K	I	F	L	-	-	-	-	-	-	-	-	-	-	-	-	-	-	-	-	-	-	-	-	-	-	-	-	-	-
Rnorvegicus chrna6	-	-	-	-	-	-	-	-	-	-	-	-	T	M	P	K	W	V	K	T	M	F	L	-	-	-	-	-	-	-	-	-	-	-	-	-	-	-	-	-	-	-	-	-	-	-	-	-	-
Rnorvegicus chrna7	-	-	-	-	-	-	-	-	-	-	-	-	K	M	P	K	W	T	R	I	I	L	L	-	-	-	-	-	-	-	-	-	-	-	-	-	-	-	-	-	-	-	-	-	-	-	-	-	-
Rnorvegicus chrna9	-	-	-	-	-	-	-	-	-	-	-	-	P	V	P	H	W	A	K	V	V	I	L	-	-	-	-	-	-	-	-	-	-	-	-	-	-	-	-	-	-	-	-	-	-	-	-	-	-
Rnorvegicus chrna10	-	-	-	-	-	-	-	-	-	-	-	-	P	V	P	A	W	A	R	V	L	L	L	-	-	-	-	-	-	-	-	-	-	-	-	-	-	-	-	-	-	-	-	-	-	-	-	-	-
Mmusculus Chrna1	-	-	-	-	-	-	-	-	-	-	-	-	I	M	P	E	W	V	R	K	V	F	I	-	-	-	-	-	-	-	-	-	-	-	-	-	-	-	-	-	-	-	-	-	-	-	-	-	-
Mmusculus Chrna2	-	-	-	-	-	-	-	-	-	-	-	-	N	M	P	N	W	V	R	V	A	L	L	-	-	-	-	-	-	-	-	-	-	-	-	-	-	-	-	-	-	-	-	-	-	-	-	-	-
Mmusculus Chrna3	-	-	-	-	-	-	-	-	-	-	-	-	T	M	P	T	W	V	K	A	V	F	L	-	-	-	-	-	-	-	-	-	-	-	-	-	-	-	-	-	-	-	-	-	-	-	-	-	-
Mmusculus Chrna4	-	-	-	-	-	-	-	-	-	-	-	-	T	M	P	A	W	V	R	R	V	F	L	-	-	-	-	-	-	-	-	-	-	-	-	-	-	-	-	-	-	-	-	-	-	-	-	-	-
Mmusculus Chrna5	-	-	-	-	-	-	-	-	-	-	-	-	A	M	A	P	W	V	R	K	I	F	L	-	-	-	-	-	-	-	-	-	-	-	-	-	-	-	-	-	-	-	-	-	-	-	-	-	-
Mmusculus Chrna6	-	-	-	-	-	-	-	-	-	-	-	-	T	M	P	K	W	V	K	T	I	F	L	-	-	-	-	-	-	-	-	-	-	-	-	-	-	-	-	-	-	-	-	-	-	-	-	-	-
Mmusculus Chrna7	-	-	-	-	-	-	-	-	-	-	-	-	K	M	P	K	W	T	R	I	I	L	L	-	-	-	-	-	-	-	-	-	-	-	-	-	-	-	-	-	-	-	-	-	-	-	-	-	-
Mmusculus Chrna9	-	-	-	-	-	-	-	-	-	-	-	-	P	V	P	H	W	A	K	V	V	I	L	-	-	-	-	-	-	-	-	-	-	-	-	-	-	-	-	-	-	-	-	-	-	-	-	-	-
Mmusculus Chrna10	-	-	-	-	-	-	-	-	-	-	-	-	P	V	P	A	W	A	R	V	L	L	L	-	-	-	-	-	-	-	-	-	-	-	-	-	-	-	-	-	-	-	-	-	-	-	-	-	-
Ggallus chrna1	-	-	-	-	-	-	-	-	-	-	-	-	T	M	P	P	W	V	R	K	I	F	I	-	-	-	-	-	-	-	-	-	-	-	-	-	-	-	-	-	-	-	-	-	-	-	-	-	-
Ggallus chrna2	-	-	-	-	-	-	-	-	-	-	-	-	T	M	P	H	W	V	R	S	F	F	L	-	-	-	-	-	-	-	-	-	-	-	-	-	-	-	-	-	-	-	-	-	-	-	-	-	-
Ggallus chrna3	-	-	-	-	-	-	-	-	-	-	-	-	T	M	P	V	W	V	R	T	I	F	L	-	-	-	-	-	-	-	-	-	-	-	-	-	-	-	-	-	-	-	-	-	-	-	-	-	-
Ggallus chrna4	-	-	-	-	-	-	-	-	-	-	-	-	T	M	P	D	W	V	R	R	V	F	L	-	-	-	-	-	-	-	-	-	-	-	-	-	-	-	-	-	-	-	-	-	-	-	-	-	-
Ggallus chrna5	-	-	-	-	-	-	-	-	-	-	-	-	A	M	A	P	W	V	R	K	I	F	L	-	-	-	-	-	-	-	-	-	-	-	-	-	-	-	-	-	-	-	-	-	-	-	-	-	-
Ggallus chrna6	-	-	-	-	-	-	-	-	-	-	-	-	T	M	P	K	W	V	K	T	V	F	L	-	-	-	-	-	-	-	-	-	-	-	-	-	-	-	-	-	-	-	-	-	-	-	-	-	-
Ggallus chrna7	-	-	-	-	-	-	-	-	-	-	-	-	K	M	P	K	W	T	R	V	I	L	L	-	-	-	-	-	-	-	-	-	-	-	-	-	-	-	-	-	-	-	-	-	-	-	-	-	-
Ggallues chrna7L	-	-	-	-	-	-	-	-	-	-	-	-	K	M	P	R	W	V	R	V	I	L	L	-	-	-	-	-	-	-	-	-	-	-	-	-	-	-	-	-	-	-	-	-	-	-	-	-	-
Ggallus chrna9	-	-	-	-	-	-	-	-	-	-	-	-	P	V	P	Q	W	A	R	V	V	I	L	-	-	-	-	-	-	-	-	-	-	-	-	-	-	-	-	-	-	-	-	-	-	-	-	-	-
Ggallus chrna10	-	-	-	-	-	-	-	-	-	-	-	-	P	V	P	P	W	A	R	R	L	I	L	-	-	-	-	-	-	-	-	-	-	-	-	-	-	-	-	-	-	-	-	-	-	-	-	-	-
Xtropicalis chrna1	-	-	-	-	-	-	-	-	-	-	-	-	I	M	P	Q	W	L	K	K	I	F	I	-	-	-	-	-	-	-	-	-	-	-	-	-	-	-	-	-	-	-	-	-	-	-	-	-	-
Xtropicalis chnra2	-	-	-	-	-	-	-	-	-	-	-	-	K	M	P	L	W	V	R	S	V	F	L	-	-	-	-	-	-	-	-	-	-	-	-	-	-	-	-	-	-	-	-	-	-	-	-	-	-
Xtropicalis chrna3	-	-	-	-	-	-	-	-	-	-	-	-	T	M	P	H	W	V	K	R	F	F	L	-	-	-	-	-	-	-	-	-	-	-	-	-	-	-	-	-	-	-	-	-	-	-	-	-	-
Xtropicalis chrna4	-	-	-	-	-	-	-	-	-	-	-	-	T	M	P	A	W	V	R	R	T	F	L	-	-	-	-	-	-	-	-	-	-	-	-	-	-	-	-	-	-	-	-	-	-	-	-	-	-
Xtropicalis Chrna5	-	-	-	-	-	-	-	-	-	-	-	-	A	M	A	P	W	V	R	K	I	F	L	-	-	-	-	-	-	-	-	-	-	-	-	-	-	-	-	-	-	-	-	-	-	-	-	-	-
Xtropicalis chrna6	-	-	-	-	-	-	-	-	-	-	-	-	K	M	P	M	W	V	K	D	V	F	L	-	-	-	-	-	-	-	-	-	-	-	-	-	-	-	-	-	-	-	-	-	-	-	-	-	-
Xtropicalis chrna7	-	-	-	-	-	-	-	-	-	-	-	-	N	M	P	K	W	T	R	I	I	L	L	-	-	-	-	-	-	-	-	-	-	-	-	-	-	-	-	-	-	-	-	-	-	-	-	-	-
Xtropicalis chrna9	-	-	-	-	-	-	-	-	-	-	-	-	P	I	P	R	W	A	R	I	V	I	L	-	-	-	-	-	-	-	-	-	-	-	-	-	-	-	-	-	-	-	-	-	-	-	-	-	-
Xtropicalis chrna10	-	-	-	-	-	-	-	-	-	-	-	-	P	V	P	Q	W	A	K	K	F	I	L	-	-	-	-	-	-	-	-	-	-	-	-	-	-	-	-	-	-	-	-	-	-	-	-	-	-
Drerio Chrna1	-	-	-	-	-	-	-	-	-	-	-	-	I	M	P	A	W	V	R	K	I	F	I	-	-	-	-	-	-	-	-	-	-	-	-	-	-	-	-	-	-	-	-	-	-	-	-	-	-
Drerio Chrna2a	-	-	-	-	-	-	-	-	-	-	-	-	S	M	P	R	W	V	H	S	V	F	L	-	-	-	-	-	-	-	-	-	-	-	-	-	-	-	-	-	-	-	-	-	-	-	-	-	-
Drerio Chrna3	-	-	-	-	-	-	-	-	-	-	-	-	T	M	P	C	W	V	R	R	V	F	L	-	-	-	-	-	-	-	-	-	-	-	-	-	-	-	-	-	-	-	-	-	-	-	-	-	-
Drerio Chrna4b	-	-	-	-	-	-	-	-	-	-	-	-	S	M	P	H	W	V	R	Q	L	F	L	-	-	-	-	-	-	-	-	-	-	-	-	-	-	-	-	-	-	-	-	-	-	-	-	-	-
Drerio Chrna5	-	-	-	-	-	-	-	-	-	-	-	-	S	M	A	P	W	V	R	R	I	F	L	-	-	-	-	-	-	-	-	-	-	-	-	-	-	-	-	-	-	-	-	-	-	-	-	-	-
Drerio Chrna6	-	-	-	-	-	-	-	-	-	-	-	-	T	M	P	S	W	V	R	T	V	F	L	-	-	-	-	-	-	-	-	-	-	-	-	-	-	-	-	-	-	-	-	-	-	-	-	-	-
Drerio Chrna7	-	-	-	-	-	-	-	-	-	-	-	-	K	M	P	K	W	T	R	V	V	L	L	-	-	-	-	-	-	-	-	-	-	-	-	-	-	-	-	-	-	-	-	-	-	-	-	-	-
Drerio chrna7L/8	-	-	-	-	-	-	-	-	-	-	-	-	N	M	P	K	W	V	Q	L	V	L	L	-	-	-	-	-	-	-	-	-	-	-	-	-	-	-	-	-	-	-	-	-	-	-	-	-	-
Drerio chrna9	-	-	-	-	-	-	-	-	-	-	-	-	P	V	P	H	W	A	K	V	L	I	I	-	-	-	-	-	-	-	-	-	-	-	-	-	-	-	-	-	-	-	-	-	-	-	-	-	-
Drerio chrna10	-	-	-	-	-	-	-	-	-	-	-	-	P	V	P	D	W	A	K	K	F	I	L	-	-	-	-	-	-	-	-	-	-	-	-	-	-	-	-	-	-	-	-	-	-	-	-	-	-
Cintestinalis chrna1	-	-	-	-	-	-	-	-	-	-	-	-	T	M	P	P	W	I	R	R	V	F	L	-	-	-	-	-	-	-	-	-	-	-	-	-	-	-	-	-	-	-	-	-	-	-	-	-	-
Cintestinalis chrna3like	-	-	-	-	-	-	-	T	V	N	F	K	A	V	P	A	W	I	R	V	C	L	F	-	-	-	-	-	-	-	-	-	-	-	-	-	-	-	-	-	-	-	-	-	-	-	-	-	-
Cintestinalis chrna6	-	-	-	-	-	-	-	-	-	-	-	-	P	M	P	P	M	I	R	R	I	F	V	-	-	-	-	-	-	-	-	-	-	-	-	-	-	-	-	-	-	-	-	-	-	-	-	-	-
Cintestinalis chrna7like	-	-	-	-	-	-	-	-	-	-	-	-	T	M	P	G	W	I	R	F	V	F	L	-	-	-	-	-	-	-	-	-	-	-	-	-	-	-	-	-	-	-	-	-	-	-	-	-	-
Dmelanogaster AChRa1	-	-	-	-	-	-	-	-	-	-	-	-	R	M	A	P	W	V	Q	R	L	F	I	-	-	-	-	-	-	-	-	-	-	-	-	-	-	-	-	-	-	-	-	-	-	-	-	-	-
Dmelanogaster AChRa2	-	-	-	-	-	-	-	-	-	-	-	-	K	M	R	P	W	I	R	S	F	F	I	-	-	-	-	-	-	-	-	-	-	-	-	-	-	-	-	-	-	-	-	-	-	-	-	-	-
Dmelanogaster AChRa3	-	-	-	-	-	-	-	-	-	-	-	-	T	M	A	P	W	V	R	T	V	F	I	-	-	-	-	-	-	-	-	-	-	-	-	-	-	-	-	-	-	-	-	-	-	-	-	-	-
Dmelanogaster AChRa4	-	-	-	-	-	-	-	-	-	-	-	-	K	M	A	P	W	V	K	R	V	F	I	-	-	-	-	-	-	-	-	-	-	-	-	-	-	-	-	-	-	-	-	-	-	-	-	-	-
Dmelanogaster AChRa5	-	-	-	-	-	-	-	-	-	-	-	-	E	M	S	E	W	I	R	I	V	F	L	-	-	-	-	-	-	-	-	-	-	-	-	-	-	-	-	-	-	-	-	-	-	-	-	-	-
Dmelanogaster AChRa6	-	-	-	-	-	-	-	-	-	-	-	-	E	M	P	P	W	I	K	S	V	F	L	-	-	-	-	-	-	-	-	-	-	-	-	-	-	-	-	-	-	-	-	-	-	-	-	-	-
Dmelanogaster AChRa7	-	-	-	-	-	-	-	-	-	-	-	-	E	M	S	D	W	V	R	V	I	F	L	-	-	-	-	-	-	-	-	-	-	-	-	-	-	-	-	-	-	-	-	-	-	-	-	-	-
Dmelanogaster chrnb1	-	-	-	-	-	-	-	-	-	-	-	-	R	M	P	M	Y	I	R	S	I	F	L	-	-	-	-	-	-	-	-	-	-	-	-	-	-	-	-	-	-	-	-	-	-	-	-	-	-
Agambiae chrna2	-	-	-	-	-	-	-	-	-	-	-	-	K	M	A	P	W	V	R	K	F	F	I	-	-	-	-	-	-	-	-	-	-	-	-	-	-	-	-	-	-	-	-	-	-	-	-	-	-
Agambiae chrna3	-	-	-	-	-	-	-	-	-	-	-	-	R	M	A	P	W	V	K	T	F	F	I	G	-	-	-	-	-	-	-	-	-	-	-	-	-	-	-	-	-	-	-	-	-	-	-	-	-
Agambiae chrna4	-	-	-	-	-	-	-	-	-	-	-	-	R	M	P	M	W	I	R	S	V	F	L	-	-	-	-	-	-	-	-	-	-	-	-	-	-	-	-	-	-	-	-	-	-	-	-	-	-
Agambiae chrna6	-	-	-	-	-	-	-	-	-	-	-	-	T	M	A	P	W	V	R	T	I	F	I	-	-	-	-	-	-	-	-	-	-	-	-	-	-	-	-	-	-	-	-	-	-	-	-	-	-
Agambiae chrna7	-	-	-	-	-	-	-	-	-	-	-	-	E	M	S	D	W	V	R	V	I	F	L	-	-	-	-	-	-	-	-	-	-	-	-	-	-	-	-	-	-	-	-	-	-	-	-	-	-
Agambiae chrna8	-	-	-	-	-	-	-	-	-	-	-	-	E	M	S	E	W	I	R	V	V	F	L	-	-	-	-	-	-	-	-	-	-	-	-	-	-	-	-	-	-	-	-	-	-	-	-	-	-
Spurpuratus nAChra2	-	-	-	-	-	-	-	-	-	-	-	-	T	M	R	P	W	V	R	K	V	F	L	-	-	-	-	-	-	-	-	-	-	-	-	-	-	-	-	-	-	-	-	-	-	-	-	-	-
Spurpuratus nAChra3	-	-	-	-	-	-	-	-	-	-	-	-	E	M	S	S	S	M	H	Y	I	F	L	-	-	-	-	-	-	-	-	-	-	-	-	-	-	-	-	-	-	-	-	-	-	-	-	-	-
Spurpuratus Nacha6	-	-	-	-	-	-	-	-	-	-	-	-	R	V	P	R	G	M	K	K	F	A	F	-	-	-	-	-	-	-	-	-	-	-	-	-	-	-	-	-	-	-	-	-	-	-	-	-	-
Acalifornica chrna1	-	-	-	-	-	-	-	-	-	-	-	-	S	M	S	P	W	V	R	R	V	F	L	-	-	-	-	-	-	-	-	-	-	-	-	-	-	-	-	-	-	-	-	-	-	-	-	-	-
Acalifonica chrna2	-	-	-	-	-	-	-	-	-	-	-	-	S	M	S	P	W	V	R	R	V	F	L	-	-	-	-	-	-	-	-	-	-	-	-	-	-	-	-	-	-	-	-	-	-	-	-	-	-
Celegans ACR2	-	-	-	-	-	-	-	-	-	-	-	-	K	M	P	T	W	V	R	K	V	F	L	-	-	-	-	-	-	-	-	-	-	-	-	-	-	-	-	-	-	-	-	-	-	-	-	-	-
Celegans UNC63	-	-	-	-	-	-	-	-	-	-	-	-	T	M	P	K	W	M	K	R	L	F	V	-	-	-	-	-	-	-	-	-	-	-	-	-	-	-	-	-	-	-	-	-	-	-	-	-	-
Celegans LEV1	-	-	-	-	-	-	-	-	-	-	-	-	R	L	P	P	W	V	R	K	V	F	L	-	-	-	-	-	-	-	-	-	-	-	-	-	-	-	-	-	-	-	-	-	-	-	-	-	-
Celegans ACR3	-	-	-	-	-	-	-	-	-	-	-	-	I	M	P	N	W	V	K	T	V	F	L	-	-	-	-	-	-	-	-	-	-	-	-	-	-	-	-	-	-	-	-	-	-	-	-	-	-
Celegans ACR7	-	-	-	-	-	-	-	-	-	-	-	-	Y	L	S	P	M	F	R	S	I	F	L	-	-	-	-	-	-	-	-	-	-	-	-	-	-	-	-	-	-	-	-	-	-	-	-	-	-
Celegans ACR8	-	-	-	-	-	-	-	-	-	-	-	-	P	M	P	H	W	M	K	V	V	F	I	-	-	-	-	-	-	-	-	-	-	-	-	-	-	-	-	-	-	-	-	-	-	-	-	-	-
Celegans ACR9	-	-	-	-	-	-	-	-	-	-	-	-	E	M	S	P	F	L	R	E	L	L	L	-	-	-	-	-	-	-	-	-	-	-	-	-	-	-	-	-	-	-	-	-	-	-	-	-	-
Celegans ACR10	-	-	-	-	-	-	-	-	-	-	-	-	H	M	H	P	I	F	Y	K	V	F	L	-	-	-	-	-	-	-	-	-	-	-	-	-	-	-	-	-	-	-	-	-	-	-	-	-	-
Celegans ACR11	-	-	-	-	-	-	-	-	-	-	-	-	E	M	N	P	L	V	R	R	V	L	L	-	-	-	-	-	-	-	-	-	-	-	-	-	-	-	-	-	-	-	-	-	-	-	-	-	-
Celegans ACR12	-	-	-	-	-	-	-	-	-	-	-	-	K	M	S	P	W	I	R	A	V	F	L	-	-	-	-	-	-	-	-	-	-	-	-	-	-	-	-	-	-	-	-	-	-	-	-	-	-
Celegans ACR14	-	-	-	-	-	-	-	-	-	-	-	-	E	M	S	P	T	M	R	K	I	F	I	-	-	-	-	-	-	-	-	-	-	-	-	-	-	-	-	-	-	-	-	-	-	-	-	-	-
Celegans ACR16	-	-	-	-	-	-	-	-	-	-	-	-	D	M	G	P	W	T	R	N	L	L	L	-	-	-	-	-	-	-	-	-	-	-	-	-	-	-	-	-	-	-	-	-	-	-	-	-	-
Celegans ACR21	-	-	-	-	-	-	-	-	-	-	-	-	P	V	P	P	F	L	Q	I	F	A	F	-	-	-	-	-	-	-	-	-	-	-	-	-	-	-	-	-	-	-	-	-	-	-	-	-	-
Celegans ACR25	-	-	-	-	-	-	-	-	-	-	-	-	Q	M	N	N	T	F	R	L	L	M	L	-	-	-	-	-	-	-	-	-	-	-	-	-	-	-	-	-	-	-	-	-	-	-	-	-	-
Celegans UNC68	-	-	-	-	-	-	-	-	-	-	-	-	L	M	P	N	W	V	K	K	V	F	L	-	-	-	-	-	-	-	-	-	-	-	-	-	-	-	-	-	-	-	-	-	-	-	-	-	-
Smansoni nAchR1a	-	-	-	-	-	-	-	-	-	-	-	-	S	V	P	A	W	I	R	N	I	V	N	-	-	-	-	-	-	-	-	-	-	-	-	-	-	-	-	-	-	-	-	-	-	-	-	-	-
Smediterranea 9799	-	-	-	-	-	-	-	-	-	-	-	-	K	M	A	P	W	V	R	S	V	F	T	-	-	-	-	-	-	-	-	-	-	-	-	-	-	-	-	-	-	-	-	-	-	-	-	-	-
Smediterranea 14620	-	-	-	-	-	-	-	-	-	-	-	-	D	M	P	D	W	V	K	Q	I	F	L	-	-	-	-	-	-	-	-	-	-	-	-	-	-	-	-	-	-	-	-	-	-	-	-	-	-
Smediterranea 7711	-	-	-	-	-	-	-	-	-	-	-	-	S	M	S	P	W	I	R	Y	I	F	L	-	-	-	-	-	-	-	-	-	-	-	-	-	-	-	-	-	-	-	-	-	-	-	-	-	-
Smediterranea 11955	-	-	-	-	-	-	-	-	-	-	-	-	K	L	S	D	N	M	K	K	I	F	L	-	-	-	-	-	-	-	-	-	-	-	-	-	-	-	-	-	-	-	-	-	-	-	-	-	-
Smediterranea 12535	-	-	-	-	-	-	-	-	-	-	-	-	K	M	S	G	W	I	R	K	W	F	I	-	-	-	-	-	-	-	-	-	-	-	-	-	-	-	-	-	-	-	-	-	-	-	-	-	-
Smediterranea 31300	-	-	-	-	-	-	-	-	-	-	-	-	K	I	P	P	R	L	R	R	L	F	F	-	-	-	-	-	-	-	-	-	-	-	-	-	-	-	-	-	-	-	-	-	-	-	-	-	-
Smediterranea 12146	-	-	-	-	-	-	-	-	-	-	-	-	Y	M	P	S	W	V	K	K	V	F	I	-	-	-	-	-	-	-	-	-	-	-	-	-	-	-	-	-	-	-	-	-	-	-	-	-	-
Pdamicornis chrna2like	-	-	-	-	-	-	-	-	-	-	-	-	T	P	P	Q	W	V	R	N	L	C	L	-	-	-	-	-	-	-	-	-	-	-	-	-	-	-	-	-	-	-	-	-	-	-	-	-	-
Pdamicornis chrna3like	-	-	-	-	-	-	-	-	-	-	-	-	E	M	S	K	T	F	E	F	I	V	F	-	-	-	-	-	-	-	-	-	-	-	-	-	-	-	-	-	-	-	-	-	-	-	-	-	-
Pdamicornis chrna4like	-	-	-	-	-	-	-	-	-	-	V	V	P	V	P	R	W	V	N	V	Y	I	L	-	-	-	-	-	-	-	-	-	-	-	-	-	-	-	-	-	-	-	-	-	-	-	-	-	-
Pdamicornis chrna5like	-	-	-	-	-	-	-	-	-	-	-	-	S	L	V	K	F	A	K	F	V	L	R	-	-	-	-	-	-	-	-	-	-	-	-	-	-	-	-	-	-	-	-	-	-	-	-	-	-
Pdamicornis chrna6like	-	-	-	-	-	-	-	-	-	-	-	-	K	M	P	A	W	F	R	K	L	I	F	-	-	-	-	-	-	-	-	-	-	-	-	-	-	-	-	-	-	-	-	-	-	-	-	-	-
Pdamicornis chrna7like	-	-	-	-	-	-	-	-	-	-	-	-	E	V	P	R	W	V	K	V	Y	L	L	-	-	-	-	-	-	-	-	-	-	-	-	-	-	-	-	-	-	-	-	-	-	-	-	-	-
Pdamicornis chrna9like	-	-	-	-	-	-	-	-	-	-	-	-	K	M	P	R	W	M	R	K	L	M	L	-	-	-	-	-	-	-	-	-	-	-	-	-	-	-	-	-	-	-	-	-	-	-	-	-	-
Pdamicornis chrna10like	-	-	-	-	-	-	-	-	-	-	-	-	R	M	P	R	W	M	R	T	L	V	I	-	-	-	-	-	-	-	-	-	-	-	-	-	-	-	-	-	-	-	-	-	-	-	-	-	-
TCONS 0063149 Clytia	-	-	-	-	-	-	-	-	-	-	-	-	P	M	P	L	W	M	K	K	Y	I	L	-	-	-	-	-	-	-	-	-	-	-	-	-	-	-	-	-	-	-	-	-	-	-	-	-	-
TCONS 0068759 Clytia	-	-	-	-	-	-	-	-	-	-	-	-	S	V	P	K	P	I	R	I	I	V	L	-	-	-	-	-	-	-	-	-	-	-	-	-	-	-	-	-	-	-	-	-	-	-	-	-	-
Adigitifera chrna2like	-	-	-	-	-	-	-	-	-	-	A	K	E	V	P	L	W	A	R	V	V	V	L	-	-	-	-	-	-	-	-	-	-	-	-	-	-	-	-	-	-	-	-	-	-	-	-	-	-
Adigitifera chrna3like	-	-	-	-	-	-	-	-	-	-	-	-	E	V	P	K	W	I	K	V	Y	L	L	-	-	-	-	-	-	-	-	-	-	-	-	-	-	-	-	-	-	-	-	-	-	-	-	-	-
Adigitifera chrna5like	-	-	-	-	-	-	-	-	-	-	-	V	S	E	P	A	W	C	L	K	A	L	Y	-	-	-	-	-	-	-	-	-	-	-	-	-	-	-	-	-	-	-	-	-	-	-	-	-	-
Adigitierachrna6like	-	-	-	-	-	-	-	-	-	-	-	-	T	V	T	Q	K	V	K	D	F	S	L	-	-	-	-	-	-	-	-	-	-	-	-	-	-	-	-	-	-	-	-	-	-	-	-	-	-
Adigitifera chrna7like	-	-	-	-	-	-	-	-	-	-	-	-	T	P	P	K	S	V	Q	N	I	F	L	-	-	-	-	-	-	-	-	-	-	-	-	-	-	-	-	-	-	-	-	-	-	-	-	-	-
Adigitifera chrna9like	-	-	-	-	-	-	-	-	-	-	-	-	-	M	P	S	W	V	R	K	Y	V	L	-	-	-	-	-	-	-	-	-	-	-	-	-	-	-	-	-	-	-	-	-	-	-	-	-	-
Adigitifera chrna10like	-	-	-	-	-	-	-	-	-	-	-	-	R	M	P	K	T	M	R	K	V	I	L	-	-	-	-	-	-	-	-	-	-	-	-	-	-	-	-	-	-	-	-	-	-	-	-	-	-
H.vulgaris nAchRa2like	-	-	-	-	-	-	-	-	-	-	-	-	E	L	P	L	W	I	R	Y	Y	V	L	-	-	-	-	-	-	-	-	-	-	-	-	-	-	-	-	-	-	-	-	-	-	-	-	-	-
H.vulgaris nAchRa3like	-	-	-	-	-	-	-	-	-	-	-	-	P	M	P	N	W	M	R	R	Y	V	L	-	-	-	-	-	-	-	-	-	-	-	-	-	-	-	-	-	-	-	-	-	-	-	-	-	-
H.vulgaris nAchRa10like	-	-	-	-	-	-	-	-	-	-	-	-	P	V	P	S	W	V	R	T	V	F	L	Q	N	-	-	-	-	-	-	-	-	-	-	-	-	-	-	-	-	-	-	-	-	-	-	-	-
NvnAChRaI	-	-	-	-	-	-	-	-	-	-	-	-	P	M	P	H	W	V	K	V	I	I	L	-	-	-	-	-	-	-	-	-	-	-	-	-	-	-	-	-	-	-	-	-	-	-	-	-	-
NvnAChRaL	-	-	-	-	-	-	-	-	-	-	-	-	V	M	P	F	W	V	K	Y	F	I	C	-	-	-	-	-	-	-	-	-	-	-	-	-	-	-	-	-	-	-	-	-	-	-	-	-	-
NvnAChRaM	-	-	-	-	-	-	-	-	-	-	-	-	P	M	P	L	P	M	R	Y	I	V	Y	-	-	-	-	-	-	-	-	-	-	-	-	-	-	-	-	-	-	-	-	-	-	-	-	-	-
NvnAChRaN	-	-	-	-	-	-	-	-	-	-	-	-	P	M	P	H	W	V	K	V	I	I	L	-	-	-	-	-	-	-	-	-	-	-	-	-	-	-	-	-	-	-	-	-	-	-	-	-	-
NvnAChRaB	-	-	-	-	-	-	-	-	-	-	-	-	E	M	P	F	W	M	R	H	F	V	C	-	-	-	-	-	-	-	-	-	-	-	-	-	-	-	-	-	-	-	-	-	-	-	-	-	-
NvnAChRaO	-	-	-	-	-	-	-	-	-	-	-	K	P	M	G	S	L	L	K	V	L	I	N	-	-	-	-	-	-	-	-	-	-	-	-	-	-	-	-	-	-	-	-	-	-	-	-	-	-
NvnAChRaP	-	-	-	-	-	-	-	-	-	-	-	-	-	-	-	-	-	-	-	R	L	L	L	-	-	-	-	-	-	-	-	-	-	-	-	-	-	-	-	-	-	-	-	-	-	-	-	-	-
NvnAChRaC	-	-	-	-	-	-	-	-	-	-	-	-	D	V	P	N	W	I	R	T	L	L	L	-	-	-	-	-	-	-	-	-	-	-	-	-	-	-	-	-	-	-	-	-	-	-	-	-	-
NvnAChRaH	-	-	-	-	-	-	-	-	-	L	V	V	E	M	P	K	W	V	D	V	I	V	L	-	-	-	-	-	-	-	-	-	-	-	-	-	-	-	-	-	-	-	-	-	-	-	-	-	-
NvnAChRaJ	-	-	-	-	-	-	-	-	-	-	-	-	K	M	S	S	W	F	K	K	L	I	F	-	-	-	-	-	-	-	-	-	-	-	-	-	-	-	-	-	-	-	-	-	-	-	-	-	-
NvnAChRaK	-	-	-	-	-	-	-	-	-	-	-	-	E	V	P	P	W	A	K	F	I	I	F	-	-	-	-	-	-	-	-	-	-	-	-	-	-	-	-	-	-	-	-	-	-	-	-	-	-
NvnAChRaU	-	-	-	-	-	-	-	-	-	-	P	E	P	L	P	G	W	V	R	L	V	I	C	-	-	-	-	-	-	-	-	-	-	-	-	-	-	-	-	-	-	-	-	-	-	-	-	-	-
NvnAChRaT	-	-	-	-	-	-	-	-	-	-	-	K	P	M	S	S	V	I	K	L	V	V	N	-	-	-	-	-	-	-	-	-	-	-	-	-	-	-	-	-	-	-	-	-	-	-	-	-	-
NvnAChRaE	-	-	-	-	-	-	-	-	-	-	-	-	K	M	S	K	W	F	R	K	L	I	F	-	-	-	-	-	-	-	-	-	-	-	-	-	-	-	-	-	-	-	-	-	-	-	-	-	-
NvnAChRaQ	-	-	-	-	-	-	-	-	-	-	-	-	K	P	S	K	L	V	K	T	L	L	L	F	N	-	-	-	-	-	-	-	-	-	-	-	-	-	-	-	-	-	-	-	-	-	-	-	-
NvnAChRaR	-	-	-	-	-	-	-	-	-	-	-	-	V	P	P	T	W	I	Q	K	L	F	C	-	-	-	-	-	-	-	-	-	-	-	-	-	-	-	-	-	-	-	-	-	-	-	-	-	-
NvnAChRaD	-	-	-	-	-	-	-	-	-	-	-	-	P	M	P	Q	W	V	R	V	V	F	L	-	-	-	-	-	-	-	-	-	-	-	-	-	-	-	-	-	-	-	-	-	-	-	-	-	-
NvnAChRaS	-	-	-	-	-	-	-	-	-	-	-	-	D	L	P	K	W	V	K	F	V	I	F	-	-	-	-	-	-	-	-	-	-	-	-	-	-	-	-	-	-	-	-	-	-	-	-	-	-
NvnAChRaA	-	-	-	-	-	-	-	-	-	-	-	-	D	V	P	P	W	V	K	V	Y	L	L	-	-	-	-	-	-	-	-	-	-	-	-	-	-	-	-	-	-	-	-	-	-	-	-	-	-
NvnAChRaG	-	-	-	-	-	-	-	-	-	-	-	-	P	L	P	P	W	V	K	K	Y	I	L	-	-	-	-	-	-	-	-	-	-	-	-	-	-	-	-	-	-	-	-	-	-	-	-	-	-
NvnAChRaV	-	-	-	-	-	-	-	-	-	-	-	-	D	V	P	N	W	I	R	T	L	L	L	-	-	-	-	-	-	-	-	-	-	-	-	-	-	-	-	-	-	-	-	-	-	-	-	-	-
NvnAChRaW	-	-	-	-	-	-	-	-	-	-	-	-	P	M	P	V	W	L	R	V	M	A	F	-	-	-	-	-	-	-	-	-	-	-	-	-	-	-	-	-	-	-	-	-	-	-	-	-	-
NvnAChRaX	-	-	-	-	-	-	-	-	-	-	S	Y	P	L	P	N	W	M	K	V	L	L	C	-	-	-	-	-	-	-	-	-	-	-	-	-	-	-	-	-	-	-	-	-	-	-	-	-	-
NvnAChRaY	-	-	-	-	-	-	-	-	-	-	-	-	R	M	P	F	W	I	Q	K	I	V	F	-	-	-	-	-	-	-	-	-	-	-	-	-	-	-	-	-	-	-	-	-	-	-	-	-	-
NvnAChRaZ	-	-	-	-	-	-	-	-	-	-	-	-	A	M	P	L	W	L	R	Y	L	I	F	-	-	-	-	-	-	-	-	-	-	-	-	-	-	-	-	-	-	-	-	-	-	-	-	-	-
NvnAChRaF	-	-	-	-	-	-	-	-	-	-	A	Q	E	V	P	M	W	A	R	I	V	M	L	-	-	-	-	-	-	-	-	-	-	-	-	-	-	-	-	-	-	-	-	-	-	-	-	-	-
Hsapiens chrnb1	-	-	-	-	-	-	-	-	-	-	-	-	Q	M	P	L	W	V	R	Q	I	F	I	-	-	-	-	-	-	-	-	-	-	-	-	-	-	-	-	-	-	-	-	-	-	-	-	-	-
Hsapiens chrnb2	-	-	-	-	-	-	-	-	-	-	-	-	T	M	A	P	W	V	K	V	V	F	L	-	-	-	-	-	-	-	-	-	-	-	-	-	-	-	-	-	-	-	-	-	-	-	-	-	-
Hsapiens chrnb3	-	-	-	-	-	-	-	-	-	-	-	-	P	M	A	P	W	V	K	R	L	F	L	-	-	-	-	-	-	-	-	-	-	-	-	-	-	-	-	-	-	-	-	-	-	-	-	-	-
Hsapiens chrnb4	-	-	-	-	-	-	-	-	-	-	-	-	T	M	A	P	W	V	K	R	C	F	L	-	-	-	-	-	-	-	-	-	-	-	-	-	-	-	-	-	-	-	-	-	-	-	-	-	-
Mmulatta chrnb2	-	-	-	-	-	-	-	-	-	-	-	-	T	M	A	P	W	V	K	V	V	F	L	-	-	-	-	-	-	-	-	-	-	-	-	-	-	-	-	-	-	-	-	-	-	-	-	-	-
Mmulatta chrnb4	-	-	-	-	-	-	-	-	-	-	-	-	T	M	A	P	W	V	K	R	C	F	L	-	-	-	-	-	-	-	-	-	-	-	-	-	-	-	-	-	-	-	-	-	-	-	-	-	-
Mmusculus Chrnb1	-	-	-	-	-	-	-	-	-	-	-	-	Q	M	P	F	W	V	R	Q	I	F	I	-	-	-	-	-	-	-	-	-	-	-	-	-	-	-	-	-	-	-	-	-	-	-	-	-	-
Mmusculus Chrnb3	-	-	-	-	-	-	-	-	-	-	-	-	P	M	A	P	W	V	K	R	L	F	L	-	-	-	-	-	-	-	-	-	-	-	-	-	-	-	-	-	-	-	-	-	-	-	-	-	-
Mmusculus Chrnb4	-	-	-	-	-	-	-	-	-	-	-	-	T	M	A	S	W	V	K	E	C	F	L	-	-	-	-	-	-	-	-	-	-	-	-	-	-	-	-	-	-	-	-	-	-	-	-	-	-
Ptroglodytes chrnb1	-	-	-	-	-	-	-	-	-	-	-	-	Q	M	P	L	W	V	R	Q	I	F	I	-	-	-	-	-	-	-	-	-	-	-	-	-	-	-	-	-	-	-	-	-	-	-	-	-	-
Ptroglodytes chrnb2	-	-	-	-	-	-	-	-	-	-	-	-	T	M	A	P	W	V	K	V	V	F	L	-	-	-	-	-	-	-	-	-	-	-	-	-	-	-	-	-	-	-	-	-	-	-	-	-	-
Ptroglodytes chrnb3	-	-	-	-	-	-	-	-	-	-	-	-	P	M	A	P	W	V	K	R	L	F	L	-	-	-	-	-	-	-	-	-	-	-	-	-	-	-	-	-	-	-	-	-	-	-	-	-	-
Ptroglodytes chrnb4	-	-	-	-	-	-	-	-	-	-	-	-	T	M	A	P	W	V	K	R	C	F	L	-	-	-	-	-	-	-	-	-	-	-	-	-	-	-	-	-	-	-	-	-	-	-	-	-	-
Clupus familiaris chrnb1	-	-	-	-	-	-	-	-	-	-	-	-	Q	M	P	T	W	V	R	Q	I	F	I	-	-	-	-	-	-	-	-	-	-	-	-	-	-	-	-	-	-	-	-	-	-	-	-	-	-
Clupus familiaris chrnb2	-	-	-	-	-	-	-	-	-	-	-	-	T	M	A	P	W	V	K	V	V	F	L	-	-	-	-	-	-	-	-	-	-	-	-	-	-	-	-	-	-	-	-	-	-	-	-	-	-
Clupus familiaris chrnb3	-	-	-	-	-	-	-	-	-	-	-	-	P	M	A	P	W	V	K	R	L	F	L	-	-	-	-	-	-	-	-	-	-	-	-	-	-	-	-	-	-	-	-	-	-	-	-	-	-
Clupus familiaris chrnb4	-	-	-	-	-	-	-	-	-	-	-	-	T	M	A	P	W	V	R	R	C	F	L	-	-	-	-	-	-	-	-	-	-	-	-	-	-	-	-	-	-	-	-	-	-	-	-	-	-
Btaurus chrnb1	-	-	-	-	-	-	-	-	-	-	-	-	Q	M	P	L	W	V	R	Q	I	F	I	-	-	-	-	-	-	-	-	-	-	-	-	-	-	-	-	-	-	-	-	-	-	-	-	-	-
Btaurus chrnb2	-	-	-	-	-	-	-	-	-	-	-	-	T	M	A	P	W	V	K	V	V	F	L	-	-	-	-	-	-	-	-	-	-	-	-	-	-	-	-	-	-	-	-	-	-	-	-	-	-
Btaurus chrnb3	-	-	-	-	-	-	-	-	-	-	-	-	P	M	V	P	W	V	K	R	L	F	L	-	-	-	-	-	-	-	-	-	-	-	-	-	-	-	-	-	-	-	-	-	-	-	-	-	-
Btaurus chrnb4	-	-	-	-	-	-	-	-	-	-	-	-	T	M	A	P	W	V	K	R	C	F	L	-	-	-	-	-	-	-	-	-	-	-	-	-	-	-	-	-	-	-	-	-	-	-	-	-	-
R norvegicus chrnb1	-	-	-	-	-	-	-	-	-	-	-	-	Q	M	P	F	W	V	R	Q	I	F	I	-	-	-	-	-	-	-	-	-	-	-	-	-	-	-	-	-	-	-	-	-	-	-	-	-	-
Rnorvegicus chrnb2	-	-	-	-	-	-	-	-	-	-	-	-	T	M	P	P	W	V	R	T	L	F	L	-	-	-	-	-	-	-	-	-	-	-	-	-	-	-	-	-	-	-	-	-	-	-	-	-	-
Rnorvegicus chrnb3	-	-	-	-	-	-	-	-	-	-	-	-	P	M	A	P	W	V	K	R	L	F	L	-	-	-	-	-	-	-	-	-	-	-	-	-	-	-	-	-	-	-	-	-	-	-	-	-	-
Rnorvegicus chrnb4	-	-	-	-	-	-	-	-	-	-	-	-	T	M	A	S	W	V	K	E	C	F	L	-	-	-	-	-	-	-	-	-	-	-	-	-	-	-	-	-	-	-	-	-	-	-	-	-	-
Ggallus chrnb2	-	-	-	-	-	-	-	-	-	-	-	-	T	M	P	P	W	V	R	T	L	F	L	-	-	-	-	-	-	-	-	-	-	-	-	-	-	-	-	-	-	-	-	-	-	-	-	-	-
Ggallus chrnb3	-	-	-	-	-	-	-	-	-	-	-	-	P	M	A	P	W	V	K	R	L	F	L	-	-	-	-	-	-	-	-	-	-	-	-	-	-	-	-	-	-	-	-	-	-	-	-	-	-
Ggallus chrnb4	-	-	-	-	-	-	-	-	-	-	-	-	T	M	P	P	W	V	K	L	V	F	L	-	-	-	-	-	-	-	-	-	-	-	-	-	-	-	-	-	-	-	-	-	-	-	-	-	-
Agambiae chrnb2	-	-	-	-	-	-	-	-	-	-	-	-	R	M	A	P	W	V	H	R	V	F	I	-	-	-	-	-	-	-	-	-	-	-	-	-	-	-	-	-	-	-	-	-	-	-	-	-	-
Xtropicalis chrnb1	-	-	-	-	-	-	-	-	-	-	-	-	H	M	P	Q	W	V	K	Q	I	F	I	-	-	-	-	-	-	-	-	-	-	-	-	-	-	-	-	-	-	-	-	-	-	-	-	-	-
Xtropicalis chrnb2	-	-	-	-	-	-	-	-	-	-	-	-	T	M	P	P	W	V	K	V	V	F	L	-	-	-	-	-	-	-	-	-	-	-	-	-	-	-	-	-	-	-	-	-	-	-	-	-	-
Xtropicalis chrnb2(2)	-	-	-	-	-	-	-	-	-	-	-	-	P	M	A	P	W	V	K	R	L	F	L	-	-	-	-	-	-	-	-	-	-	-	-	-	-	-	-	-	-	-	-	-	-	-	-	-	-
Xtropicalis chrnb4	-	-	-	-	-	-	-	-	-	-	-	-	T	M	P	P	W	V	K	N	C	F	L	-	-	-	-	-	-	-	-	-	-	-	-	-	-	-	-	-	-	-	-	-	-	-	-	-	-
Drerio Chrnb1	-	-	-	-	-	-	-	-	-	-	-	-	Q	M	P	L	W	V	R	K	I	F	I	-	-	-	-	-	-	-	-	-	-	-	-	-	-	-	-	-	-	-	-	-	-	-	-	-	-
Drerio Chrnb2a	-	-	-	-	-	-	-	-	-	-	-	-	R	M	P	E	W	V	K	R	V	F	L	-	-	-	-	-	-	-	-	-	-	-	-	-	-	-	-	-	-	-	-	-	-	-	-	-	-
Drerio Chrnb2b	-	-	-	-	-	-	-	-	-	-	-	-	T	M	P	P	W	V	K	L	V	F	L	-	-	-	-	-	-	-	-	-	-	-	-	-	-	-	-	-	-	-	-	-	-	-	-	-	-
Drerio Chrnb3a	-	-	-	-	-	-	-	-	-	-	-	-	P	M	A	P	W	V	K	S	L	F	L	-	-	-	-	-	-	-	-	-	-	-	-	-	-	-	-	-	-	-	-	-	-	-	-	-	-
Drerio Chrnb4	-	-	-	-	-	-	-	-	-	-	-	-	S	M	P	A	W	V	K	I	V	F	L	-	-	-	-	-	-	-	-	-	-	-	-	-	-	-	-	-	-	-	-	-	-	-	-	-	-
Cintestinalis chrnb1	-	-	-	-	-	-	-	-	-	-	-	-	E	M	P	R	V	W	K	W	L	F	F	-	-	-	-	-	-	-	-	-	-	-	-	-	-	-	-	-	-	-	-	-	-	-	-	-	-
Smansoni nAchR1b	-	-	-	-	-	-	-	-	-	G	I	V	Y	V	P	W	W	I	E	I	L	I	N	-	-	-	-	-	-	-	-	-	-	-	-	-	-	-	-	-	-	-	-	-	-	-	-	-	-
Acalifornica Chrnb1	-	-	-	-	-	-	-	-	-	-	-	-	V	M	P	K	W	V	C	W	L	F	L	-	-	-	-	-	-	-	-	-	-	-	-	-	-	-	-	-	-	-	-	-	-	-	-	-	-
Mmusculus chrnd	-	-	-	-	-	-	-	-	-	-	-	-	V	L	S	E	G	V	K	K	F	F	L	-	-	-	-	-	-	-	-	-	-	-	-	-	-	-	-	-	-	-	-	-	-	-	-	-	-
Hsapiens chrnd	-	-	-	-	-	-	-	-	-	-	-	-	V	L	S	E	G	V	K	K	L	F	L	-	-	-	-	-	-	-	-	-	-	-	-	-	-	-	-	-	-	-	-	-	-	-	-	-	-
P troglodytes chrnd	-	-	-	-	-	-	-	-	-	-	-	-	V	L	S	E	G	V	K	K	L	F	L	-	-	-	-	-	-	-	-	-	-	-	-	-	-	-	-	-	-	-	-	-	-	-	-	-	-
C lupus familiaris chrnd	-	-	-	-	-	-	-	-	-	-	-	-	V	L	S	E	G	V	K	K	L	F	L	-	-	-	-	-	-	-	-	-	-	-	-	-	-	-	-	-	-	-	-	-	-	-	-	-	-
Btaurus chrnd	-	-	-	-	-	-	-	-	-	-	-	-	V	L	S	E	P	V	K	K	L	F	L	-	-	-	-	-	-	-	-	-	-	-	-	-	-	-	-	-	-	-	-	-	-	-	-	-	-
Rnorvegicus chrnd	-	-	-	-	-	-	-	-	-	-	-	-	V	L	S	E	G	V	K	K	F	F	L	-	-	-	-	-	-	-	-	-	-	-	-	-	-	-	-	-	-	-	-	-	-	-	-	-	-
Ggallus chrnd	-	-	-	-	-	-	-	-	-	-	-	-	V	M	S	D	W	V	K	E	V	F	L	-	-	-	-	-	-	-	-	-	-	-	-	-	-	-	-	-	-	-	-	-	-	-	-	-	-
Xtropicalis chrnd	-	-	-	-	-	-	-	-	-	-	-	-	V	I	T	E	R	M	K	E	I	F	L	-	-	-	-	-	-	-	-	-	-	-	-	-	-	-	-	-	-	-	-	-	-	-	-	-	-
Drerio chrnd	-	-	-	-	-	-	-	-	-	-	-	-	V	M	T	E	W	T	K	E	F	F	L	-	-	-	-	-	-	-	-	-	-	-	-	-	-	-	-	-	-	-	-	-	-	-	-	-	-
Mmusculus chrne	-	-	-	-	-	-	-	-	-	-	-	-	A	T	S	P	R	L	R	Q	I	L	L	-	-	-	-	-	-	-	-	-	-	-	-	-	-	-	-	-	-	-	-	-	-	-	-	-	-
Hsapiens chrne	-	-	-	-	-	-	-	-	-	-	-	-	A	M	S	P	R	L	R	H	V	L	L	-	-	-	-	-	-	-	-	-	-	-	-	-	-	-	-	-	-	-	-	-	-	-	-	-	-
Ptroglodytes chrne	-	-	-	-	-	-	-	-	-	-	-	-	A	M	S	P	R	L	R	H	V	L	L	-	-	-	-	-	-	-	-	-	-	-	-	-	-	-	-	-	-	-	-	-	-	-	-	-	-
Mmulatta chrne	-	-	-	-	-	-	-	-	-	-	-	-	S	M	S	P	R	L	R	H	V	L	L	-	-	-	-	-	-	-	-	-	-	-	-	-	-	-	-	-	-	-	-	-	-	-	-	-	-
Clupus familiaris chrne	-	-	-	-	-	-	-	-	-	-	-	-	A	M	S	P	R	L	R	H	V	L	L	-	-	-	-	-	-	-	-	-	-	-	-	-	-	-	-	-	-	-	-	-	-	-	-	-	-
Btaurus chrne	-	-	-	-	-	-	-	-	-	-	-	-	A	M	S	P	R	L	R	Y	V	L	L	-	-	-	-	-	-	-	-	-	-	-	-	-	-	-	-	-	-	-	-	-	-	-	-	-	-
Rnorvegicus chrne	-	-	-	-	-	-	-	-	-	-	-	-	A	T	S	P	R	L	R	Q	I	L	L	-	-	-	-	-	-	-	-	-	-	-	-	-	-	-	-	-	-	-	-	-	-	-	-	-	-
Xtropicalis chrne	-	-	-	-	-	-	-	-	-	-	-	-	T	L	S	S	K	V	K	H	M	L	L	-	-	-	-	-	-	-	-	-	-	-	-	-	-	-	-	-	-	-	-	-	-	-	-	-	-
Mmusculus chrng	-	-	-	-	-	-	-	-	-	-	-	-	S	M	A	R	G	V	R	K	V	F	L	-	-	-	-	-	-	-	-	-	-	-	-	-	-	-	-	-	-	-	-	-	-	-	-	-	-
Hsapiens chrng	-	-	-	-	-	-	-	-	-	-	-	-	S	M	A	R	G	V	R	K	V	F	L	-	-	-	-	-	-	-	-	-	-	-	-	-	-	-	-	-	-	-	-	-	-	-	-	-	-
Ptroglodytes chrng	-	-	-	-	-	-	-	-	-	-	-	-	S	M	A	R	G	V	R	K	V	F	L	-	-	-	-	-	-	-	-	-	-	-	-	-	-	-	-	-	-	-	-	-	-	-	-	-	-
Clupus familiaris chrng	-	-	-	-	-	-	-	-	-	-	-	-	S	M	A	H	G	V	R	K	V	F	L	-	-	-	-	-	-	-	-	-	-	-	-	-	-	-	-	-	-	-	-	-	-	-	-	-	-
Btaurus chrng	-	-	-	-	-	-	-	-	-	-	-	-	S	M	A	R	G	V	R	K	V	F	L	-	-	-	-	-	-	-	-	-	-	-	-	-	-	-	-	-	-	-	-	-	-	-	-	-	-
Rnorvegicus chrng	-	-	-	-	-	-	-	-	-	-	-	-	S	M	A	R	G	V	R	K	V	F	L	-	-	-	-	-	-	-	-	-	-	-	-	-	-	-	-	-	-	-	-	-	-	-	-	-	-
Ggallus chrng	-	-	-	-	-	-	-	-	-	-	-	-	S	M	S	Q	R	V	R	Q	V	W	L	-	-	-	-	-	-	-	-	-	-	-	-	-	-	-	-	-	-	-	-	-	-	-	-	-	-
Xtropicalis chrng	-	-	-	-	-	-	-	-	-	-	-	-	S	M	S	S	T	V	R	E	L	C	L	-	-	-	-	-	-	-	-	-	-	-	-	-	-	-	-	-	-	-	-	-	-	-	-	-	-
Drerio chrng	-	-	-	-	-	-	-	-	-	-	-	-	P	M	S	N	T	I	R	K	V	L	L	-	-	-	-	-	-	-	-	-	-	-	-	-	-	-	-	-	-	-	-	-	-	-	-	-	-
Hsapiens mAchR M1	-	-	S	S	E	R	S	Q	P	G	A	E	G	S	P	-	-	-	-	-	-	-	-	-	-	-	-	-	-	-	-	-	-	-	-	-	-	-	-	-	-	-	-	-	-	-	-	-	-
Xtropicalis mAchR M1	A	G	E	S	E	R	L	S	R	G	Q	R	T	V	P	-	-	-	-	-	-	-	-	-	-	-	-	-	-	-	-	-	-	-	-	-	-	-	-	-	-	-	-	-	-	-	-	-	-
Xtropicalis mAchR M4	S	M	K	S	P	L	I	K	Q	-	T	K	N	L	P	-	-	-	-	-	-	-	-	-	-	-	-	-	-	-	-	-	-	-	-	-	-	-	-	-	-	-	-	-	-	-	-	-	-
Cintestinalis mAchR M4	L	R	R	R	S	Y	R	G	Q	T	P	N	G	S	P	K	L	G	S	F	P	L	F	-	-	-	-	-	-	-	-	-	-	-	-	-	-	-	-	-	-	-	-	-	-	-	-	-	-
Dmelanogaster mAchRA	T	W	R	R	P	R	S	E	S	S	P	D	A	E	S	V	Y	M	T	N	M	V	I	-	D	S	G	Y	H	G	M	H	S	R	K	S	S	I	K	S	T	N	T	I	K	K	S	Y	T
Dmelanogaster mAchRB	N	P	L	A	V	A	T	E	E	V	E	K	M	T	P	E	Q	R	R	A	S	A	A	-	-	-	-	-	-	-	-	-	-	-	-	-	K	I	-	-	-	-	-	-	-	-	-	-	-
Acalifornica mAchR M3like	M	A	S	S	D	-	-	E	E	G	Y	S	S	T	S	D	K	G	N	N	V	L	V	H	Q	N	G	F	-	-	-	-	-	-	-	-	-	-	-	-	-	-	-	-	-	-	-	-	-
H.vulgaris mAchR	-	-	-	-	-	-	-	-	-	-	-	-	-	-	-	-	-	-	-	-	-	-	-	-	-	-	-	-	-	-	-	-	-	-	-	-	-	-	-	-	-	-	-	-	-	-	-	-	-
Drerio chrm1a	-	-	-	-	-	-	-	Q	V	G	F	T	G	S	-	-	-	-	-	-	-	-	-	-	-	-	-	-	-	-	-	-	-	-	-	-	-	-	-	-	-	-	-	-	-	-	-	-	-
Drerio chrm2a	V	A	S	S	N	Q	I	R	E	N	S	A	N	K	P	T	-	-	-	-	-	-	-	-	-	-	-	-	-	-	-	-	-	-	-	-	-	-	-	-	-	-	-	-	-	-	-	-	-
Drerio chrm3a	C	S	S	F	E	L	G	Q	P	G	H	K	K	A	S	-	-	-	-	-	-	-	-	-	-	-	-	-	-	-	-	-	-	-	-	-	-	-	-	-	-	-	-	-	-	-	-	-	-
Smansoni mAchR	-	-	-	-	G	L	I	T	N	N	I	-	-	-	-	-	-	-	-	-	-	-	-	-	-	-	-	-	-	-	-	-	-	-	-	-	-	-	-	-	-	-	-	-	-	-	-	-	-
Mmusculus Chrm1	-	-	S	S	E	R	S	Q	P	G	A	E	G	S	P	-	-	-	-	-	-	-	-	-	-	-	-	-	-	-	-	-	-	-	-	-	-	-	-	-	-	-	-	-	-	-	-	-	-
Mmusculus Chrm3	C	S	S	Y	E	L	Q	Q	Q	G	T	K	R	S	S	-	-	-	-	-	-	-	-	-	-	-	-	-	-	-	-	-	-	-	-	-	-	-	-	-	-	-	-	-	-	-	-	-	-
TCONS 00000635 Clytia	-	-	-	-	-	-	-	-	-	-	-	-	S	I	P	P	-	-	-	-	-	-	-	-	-	-	-	-	-	-	-	-	-	-	-	-	-	-	-	-	-	-	-	-	-	-	-	-	-
TCONS 00044209 Clytia	-	-	-	-	-	-	-	-	-	-	-	-	S	I	P	P	-	-	-	-	-	-	-	-	-	-	-	-	-	-	-	-	-	-	-	-	-	-	-	-	-	-	-	-	-	-	-	-	-
TCONS 00013753 Clytia	-	T	Q	S	Q	S	Q	T	S	A	P	A	A	M	P	T	-	-	-	-	-	-	-	-	-	-	-	-	-	-	-	-	-	-	-	-	-	-	-	-	-	-	-	-	-	-	-	-	-
TCONS 00033288 Clytia	I	A	S	L	S	N	T	L	D	D	V	E	S	T	P	D	-	-	-	-	-	-	-	-	-	-	-	-	-	-	-	-	-	-	-	-	-	-	-	-	-	-	-	-	-	-	-	-	-
TCONS 00061531 Clytia	L	A	S	L	S	T	I	A	D	D	F	-	-	-	-	-	-	-	-	-	-	-	-	-	-	-	-	-	-	-	-	-	-	-	-	-	-	-	-	-	-	-	-	-	-	-	-	-	-
TCONS 00042132 Clytia	I	A	S	L	S	N	T	L	D	D	V	E	S	T	P	D	-	-	-	-	-	-	-	-	-	-	-	-	-	-	-	-	-	-	-	-	-	-	-	-	-	-	-	-	-	-	-	-	-
H.sapiens GABAA	-	-	-	-	-	-	-	-	-	-	-	-	-	K	P	K	K	V	K	D	P	L	I	-	-	-	-	-	-	-	-	-	-	-	-	-	-	-	-	-	-	-	-	-	-	-	-	-	-
B.Taurus GABAA	-	-	-	-	-	-	-	-	-	-	-	-	-	K	P	K	K	V	K	D	P	L	I	-	-	-	-	-	-	-	-	-	-	-	-	-	-	-	-	-	-	-	-	-	-	-	-	-	-
M.musculus GABAA	-	-	-	-	-	-	-	-	-	-	-	-	-	K	P	K	K	V	K	D	P	L	I	-	-	-	-	-	-	-	-	-	-	-	-	-	-	-	-	-	-	-	-	-	-	-	-	-	-
R.norvegicus GABAA	-	-	-	-	-	-	-	-	-	-	-	-	-	K	P	K	K	V	K	D	P	L	I	-	-	-	-	-	-	-	-	-	-	-	-	-	-	-	-	-	-	-	-	-	-	-	-	-	-
G.gallus GABAA	-	-	-	-	-	-	-	-	-	-	-	-	-	K	P	K	K	V	K	D	P	L	I	-	-	-	-	-	-	-	-	-	-	-	-	-	-	-	-	-	-	-	-	-	-	-	-	-	-
X.tropicalis GABAA	-	-	-	-	-	-	-	-	-	-	-	-	-	K	P	K	K	V	K	D	P	L	I	-	-	-	-	-	-	-	-	-	-	-	-	-	-	-	-	-	-	-	-	-	-	-	-	-	-
D.rerio GABAA	-	-	-	-	-	-	-	-	-	-	-	-	-	K	Q	K	K	K	K	E	S	L	L	-	-	-	-	-	-	-	-	-	-	-	-	-	-	-	-	-	-	-	-	-	-	-	-	-	-
S.purpuratus GABAA	-	-	-	-	-	-	-	-	-	-	-	-	M	R	R	K	K	K	R	F	S	L	I	-	-	-	-	-	-	-	-	-	-	-	-	-	-	-	-	-	-	-	-	-	-	-	-	-	-
C.elegans GABA(Gab1)	-	-	-	-	-	-	-	-	-	-	-	-	-	Q	P	Q	D	R	R	V	E	A	L	-	-	-	-	-	-	-	-	-	-	-	-	-	-	-	-	-	-	-	-	-	-	-	-	-	-
D.melanogaster GABAA(RDL)	-	-	-	-	-	-	-	-	-	-	-	-	I	Q	M	R	K	Q	R	F	M	A	I	-	-	-	-	-	-	-	-	-	-	-	-	-	-	-	-	-	-	-	-	-	-	-	-	-	-
Hsapiens chrna1	-	-	-	-	-	-	-	-	-	-	-	-	-	-	-	-	-	-	-	-	-	-	-	-	-	-	-	-	-	-	-	-	-	-	-	-	-	-	-	-	-	-	-	-	-	-	-	-	-
Hsapiens chrna2	-	-	-	-	-	-	-	-	-	-	-	-	-	-	-	-	-	-	-	-	-	-	-	-	-	-	-	-	-	-	-	-	-	-	-	-	-	-	-	-	-	-	-	-	-	-	-	-	-
Hsapiens chrna3	-	-	-	-	-	-	-	-	-	-	-	-	-	-	-	-	-	-	-	-	-	-	-	-	-	-	-	-	-	-	-	-	-	-	-	-	-	-	-	-	-	-	-	-	-	-	-	-	-
Hsapiens chrna4	-	-	-	-	-	-	-	-	-	-	-	-	-	-	-	-	-	-	-	-	-	-	-	-	-	-	-	-	-	-	-	-	-	-	-	-	-	-	-	-	-	-	-	-	-	-	-	-	-
Hsapiens chrna5	-	-	-	-	-	-	-	-	-	-	-	-	-	-	-	-	-	-	-	-	-	-	-	-	-	-	-	-	-	-	-	-	-	-	-	-	-	-	-	-	-	-	-	-	-	-	-	-	-
Hsapiens chrna6	-	-	-	-	-	-	-	-	-	-	-	-	-	-	-	-	-	-	-	-	-	-	-	-	-	-	-	-	-	-	-	-	-	-	-	-	-	-	-	-	-	-	-	-	-	-	-	-	-
Hsapiens chrna7	-	-	-	-	-	-	-	-	-	-	-	-	-	-	-	-	-	-	-	-	-	-	-	-	-	-	-	-	-	-	-	-	-	-	-	-	-	-	-	-	-	-	-	-	-	-	-	-	-
Hsapiens chrna9	-	-	-	-	-	-	-	-	-	-	-	-	-	-	-	-	-	-	-	-	-	-	-	-	-	-	-	-	-	-	-	-	-	-	-	-	-	-	-	-	-	-	-	-	-	-	-	-	-
Hsapiens chrna10	-	-	-	-	-	-	-	-	-	-	-	-	-	-	-	-	-	-	-	-	-	-	-	-	-	-	-	-	-	-	-	-	-	-	-	-	-	-	-	-	-	-	-	-	-	-	-	-	-
Ptroglodoytes chrna1	-	-	-	-	-	-	-	-	-	-	-	-	-	-	-	-	-	-	-	-	-	-	-	-	-	-	-	-	-	-	-	-	-	-	-	-	-	-	-	-	-	-	-	-	-	-	-	-	-
Ptroglodoytes chrna2	-	-	-	-	-	-	-	-	-	-	-	-	-	-	-	-	-	-	-	-	-	-	-	-	-	-	-	-	-	-	-	-	-	-	-	-	-	-	-	-	-	-	-	-	-	-	-	-	-
Ptroglodoytes chrna3	-	-	-	-	-	-	-	-	-	-	-	-	-	-	-	-	-	-	-	-	-	-	-	-	-	-	-	-	-	-	-	-	-	-	-	-	-	-	-	-	-	-	-	-	-	-	-	-	-
Ptroglodoytes chrna4	-	-	-	-	-	-	-	-	-	-	-	-	-	-	-	-	-	-	-	-	-	-	-	-	-	-	-	-	-	-	-	-	-	-	-	-	-	-	-	-	-	-	-	-	-	-	-	-	-
Ptroglodoytes chrna5	-	-	-	-	-	-	-	-	-	-	-	-	-	-	-	-	-	-	-	-	-	-	-	-	-	-	-	-	-	-	-	-	-	-	-	-	-	-	-	-	-	-	-	-	-	-	-	-	-
Ptroglodoytes chrna6	-	-	-	-	-	-	-	-	-	-	-	-	-	-	-	-	-	-	-	-	-	-	-	-	-	-	-	-	-	-	-	-	-	-	-	-	-	-	-	-	-	-	-	-	-	-	-	-	-
Ptroglodoytes chrna7	-	-	-	-	-	-	-	-	-	-	-	-	-	-	-	-	-	-	-	-	-	-	-	-	-	-	-	-	-	-	-	-	-	-	-	-	-	-	-	-	-	-	-	-	-	-	-	-	-
Ptroglodoytes chrna9	-	-	-	-	-	-	-	-	-	-	-	-	-	-	-	-	-	-	-	-	-	-	-	-	-	-	-	-	-	-	-	-	-	-	-	-	-	-	-	-	-	-	-	-	-	-	-	-	-
Ptroglodytes chrna10	-	-	-	-	-	-	-	-	-	-	-	-	-	-	-	-	-	-	-	-	-	-	-	-	-	-	-	-	-	-	-	-	-	-	-	-	-	-	-	-	-	-	-	-	-	-	-	-	-
Mmulatta chrna1	-	-	-	-	-	-	-	-	-	-	-	-	-	-	-	-	-	-	-	-	-	-	-	-	-	-	-	-	-	-	-	-	-	-	-	-	-	-	-	-	-	-	-	-	-	-	-	-	-
Mmulatta chrna2	-	-	-	-	-	-	-	-	-	-	-	-	-	-	-	-	-	-	-	-	-	-	-	-	-	-	-	-	-	-	-	-	-	-	-	-	-	-	-	-	-	-	-	-	-	-	-	-	-
Mmulatta chrna3	-	-	-	-	-	-	-	-	-	-	-	-	-	-	-	-	-	-	-	-	-	-	-	-	-	-	-	-	-	-	-	-	-	-	-	-	-	-	-	-	-	-	-	-	-	-	-	-	-
Mmulatta Chrna4	-	-	-	-	-	-	-	-	-	-	-	-	-	-	-	-	-	-	-	-	-	-	-	-	-	-	-	-	-	-	-	-	-	-	-	-	-	-	-	-	-	-	-	-	-	-	-	-	-
Mmulatta chrna5	-	-	-	-	-	-	-	-	-	-	-	-	-	-	-	-	-	-	-	-	-	-	-	-	-	-	-	-	-	-	-	-	-	-	-	-	-	-	-	-	-	-	-	-	-	-	-	-	-
Mmulatta chrna6	-	-	-	-	-	-	-	-	-	-	-	-	-	-	-	-	-	-	-	-	-	-	-	-	-	-	-	-	-	-	-	-	-	-	-	-	-	-	-	-	-	-	-	-	-	-	-	-	-
Mmulatta chrna7	-	-	-	-	-	-	-	-	-	-	-	-	-	-	-	-	-	-	-	-	-	-	-	-	-	-	-	-	-	-	-	-	-	-	-	-	-	-	-	-	-	-	-	-	-	-	-	-	-
Mmulatta chrna9	-	-	-	-	-	-	-	-	-	-	-	-	-	-	-	-	-	-	-	-	-	-	-	-	-	-	-	-	-	-	-	-	-	-	-	-	-	-	-	-	-	-	-	-	-	-	-	-	-
Mmulatta chrna10	-	-	-	-	-	-	-	-	-	-	-	-	-	-	-	-	-	-	-	-	-	-	-	-	-	-	-	-	-	-	-	-	-	-	-	-	-	-	-	-	-	-	-	-	-	-	-	-	-
Clupus familiaris chrna1	-	-	-	-	-	-	-	-	-	-	-	-	-	-	-	-	-	-	-	-	-	-	-	-	-	-	-	-	-	-	-	-	-	-	-	-	-	-	-	-	-	-	-	-	-	-	-	-	-
Clupus familaris chrna2	-	-	-	-	-	-	-	-	-	-	-	-	-	-	-	-	-	-	-	-	-	-	-	-	-	-	-	-	-	-	-	-	-	-	-	-	-	-	-	-	-	-	-	-	-	-	-	-	-
Clupus familiaris chrna3	-	-	-	-	-	-	-	-	-	-	-	-	-	-	-	-	-	-	-	-	-	-	-	-	-	-	-	-	-	-	-	-	-	-	-	-	-	-	-	-	-	-	-	-	-	-	-	-	-
Clupus familiaris chrna4	-	-	-	-	-	-	-	-	-	-	-	-	-	-	-	-	-	-	-	-	-	-	-	-	-	-	-	-	-	-	-	-	-	-	-	-	-	-	-	-	-	-	-	-	-	-	-	-	-
Clupus familaris chrna6	-	-	-	-	-	-	-	-	-	-	-	-	-	-	-	-	-	-	-	-	-	-	-	-	-	-	-	-	-	-	-	-	-	-	-	-	-	-	-	-	-	-	-	-	-	-	-	-	-
Clupus familaris chrna7	-	-	-	-	-	-	-	-	-	-	-	-	-	-	-	-	-	-	-	-	-	-	-	-	-	-	-	-	-	-	-	-	-	-	-	-	-	-	-	-	-	-	-	-	-	-	-	-	-
Clupus familaris chrna9	-	-	-	-	-	-	-	-	-	-	-	-	-	-	-	-	-	-	-	-	-	-	-	-	-	-	-	-	-	-	-	-	-	-	-	-	-	-	-	-	-	-	-	-	-	-	-	-	-
B taurus chrna1	-	-	-	-	-	-	-	-	-	-	-	-	-	-	-	-	-	-	-	-	-	-	-	-	-	-	-	-	-	-	-	-	-	-	-	-	-	-	-	-	-	-	-	-	-	-	-	-	-
Btaurus chrna2	-	-	-	-	-	-	-	-	-	-	-	-	-	-	-	-	-	-	-	-	-	-	-	-	-	-	-	-	-	-	-	-	-	-	-	-	-	-	-	-	-	-	-	-	-	-	-	-	-
Btaurus chrna3	-	-	-	-	-	-	-	-	-	-	-	-	-	-	-	-	-	-	-	-	-	-	-	-	-	-	-	-	-	-	-	-	-	-	-	-	-	-	-	-	-	-	-	-	-	-	-	-	-
Btaurus chrna4	-	-	-	-	-	-	-	-	-	-	-	-	-	-	-	-	-	-	-	-	-	-	-	-	-	-	-	-	-	-	-	-	-	-	-	-	-	-	-	-	-	-	-	-	-	-	-	-	-
Btaurus chrna5	-	-	-	-	-	-	-	-	-	-	-	-	-	-	-	-	-	-	-	-	-	-	-	-	-	-	-	-	-	-	-	-	-	-	-	-	-	-	-	-	-	-	-	-	-	-	-	-	-
Btaurus chrna6	-	-	-	-	-	-	-	-	-	-	-	-	-	-	-	-	-	-	-	-	-	-	-	-	-	-	-	-	-	-	-	-	-	-	-	-	-	-	-	-	-	-	-	-	-	-	-	-	-
Btaurus chrna7	-	-	-	-	-	-	-	-	-	-	-	-	-	-	-	-	-	-	-	-	-	-	-	-	-	-	-	-	-	-	-	-	-	-	-	-	-	-	-	-	-	-	-	-	-	-	-	-	-
Btaurus chrna9	-	-	-	-	-	-	-	-	-	-	-	-	-	-	-	-	-	-	-	-	-	-	-	-	-	-	-	-	-	-	-	-	-	-	-	-	-	-	-	-	-	-	-	-	-	-	-	-	-
Btaurus chrna10	-	-	-	-	-	-	-	-	-	-	-	-	-	-	-	-	-	-	-	-	-	-	-	-	-	-	-	-	-	-	-	-	-	-	-	-	-	-	-	-	-	-	-	-	-	-	-	-	-
Rnorvegicus chrna1	-	-	-	-	-	-	-	-	-	-	-	-	-	-	-	-	-	-	-	-	-	-	-	-	-	-	-	-	-	-	-	-	-	-	-	-	-	-	-	-	-	-	-	-	-	-	-	-	-
Rnorvegicus chrna2	-	-	-	-	-	-	-	-	-	-	-	-	-	-	-	-	-	-	-	-	-	-	-	-	-	-	-	-	-	-	-	-	-	-	-	-	-	-	-	-	-	-	-	-	-	-	-	-	-
Rnorvegicus chrna3	-	-	-	-	-	-	-	-	-	-	-	-	-	-	-	-	-	-	-	-	-	-	-	-	-	-	-	-	-	-	-	-	-	-	-	-	-	-	-	-	-	-	-	-	-	-	-	-	-
Rnorvegicus chrna4	-	-	-	-	-	-	-	-	-	-	-	-	-	-	-	-	-	-	-	-	-	-	-	-	-	-	-	-	-	-	-	-	-	-	-	-	-	-	-	-	-	-	-	-	-	-	-	-	-
Rnorvegicus chrna5	-	-	-	-	-	-	-	-	-	-	-	-	-	-	-	-	-	-	-	-	-	-	-	-	-	-	-	-	-	-	-	-	-	-	-	-	-	-	-	-	-	-	-	-	-	-	-	-	-
Rnorvegicus chrna6	-	-	-	-	-	-	-	-	-	-	-	-	-	-	-	-	-	-	-	-	-	-	-	-	-	-	-	-	-	-	-	-	-	-	-	-	-	-	-	-	-	-	-	-	-	-	-	-	-
Rnorvegicus chrna7	-	-	-	-	-	-	-	-	-	-	-	-	-	-	-	-	-	-	-	-	-	-	-	-	-	-	-	-	-	-	-	-	-	-	-	-	-	-	-	-	-	-	-	-	-	-	-	-	-
Rnorvegicus chrna9	-	-	-	-	-	-	-	-	-	-	-	-	-	-	-	-	-	-	-	-	-	-	-	-	-	-	-	-	-	-	-	-	-	-	-	-	-	-	-	-	-	-	-	-	-	-	-	-	-
Rnorvegicus chrna10	-	-	-	-	-	-	-	-	-	-	-	-	-	-	-	-	-	-	-	-	-	-	-	-	-	-	-	-	-	-	-	-	-	-	-	-	-	-	-	-	-	-	-	-	-	-	-	-	-
Mmusculus Chrna1	-	-	-	-	-	-	-	-	-	-	-	-	-	-	-	-	-	-	-	-	-	-	-	-	-	-	-	-	-	-	-	-	-	-	-	-	-	-	-	-	-	-	-	-	-	-	-	-	-
Mmusculus Chrna2	-	-	-	-	-	-	-	-	-	-	-	-	-	-	-	-	-	-	-	-	-	-	-	-	-	-	-	-	-	-	-	-	-	-	-	-	-	-	-	-	-	-	-	-	-	-	-	-	-
Mmusculus Chrna3	-	-	-	-	-	-	-	-	-	-	-	-	-	-	-	-	-	-	-	-	-	-	-	-	-	-	-	-	-	-	-	-	-	-	-	-	-	-	-	-	-	-	-	-	-	-	-	-	-
Mmusculus Chrna4	-	-	-	-	-	-	-	-	-	-	-	-	-	-	-	-	-	-	-	-	-	-	-	-	-	-	-	-	-	-	-	-	-	-	-	-	-	-	-	-	-	-	-	-	-	-	-	-	-
Mmusculus Chrna5	-	-	-	-	-	-	-	-	-	-	-	-	-	-	-	-	-	-	-	-	-	-	-	-	-	-	-	-	-	-	-	-	-	-	-	-	-	-	-	-	-	-	-	-	-	-	-	-	-
Mmusculus Chrna6	-	-	-	-	-	-	-	-	-	-	-	-	-	-	-	-	-	-	-	-	-	-	-	-	-	-	-	-	-	-	-	-	-	-	-	-	-	-	-	-	-	-	-	-	-	-	-	-	-
Mmusculus Chrna7	-	-	-	-	-	-	-	-	-	-	-	-	-	-	-	-	-	-	-	-	-	-	-	-	-	-	-	-	-	-	-	-	-	-	-	-	-	-	-	-	-	-	-	-	-	-	-	-	-
Mmusculus Chrna9	-	-	-	-	-	-	-	-	-	-	-	-	-	-	-	-	-	-	-	-	-	-	-	-	-	-	-	-	-	-	-	-	-	-	-	-	-	-	-	-	-	-	-	-	-	-	-	-	-
Mmusculus Chrna10	-	-	-	-	-	-	-	-	-	-	-	-	-	-	-	-	-	-	-	-	-	-	-	-	-	-	-	-	-	-	-	-	-	-	-	-	-	-	-	-	-	-	-	-	-	-	-	-	-
Ggallus chrna1	-	-	-	-	-	-	-	-	-	-	-	-	-	-	-	-	-	-	-	-	-	-	-	-	-	-	-	-	-	-	-	-	-	-	-	-	-	-	-	-	-	-	-	-	-	-	-	-	-
Ggallus chrna2	-	-	-	-	-	-	-	-	-	-	-	-	-	-	-	-	-	-	-	-	-	-	-	-	-	-	-	-	-	-	-	-	-	-	-	-	-	-	-	-	-	-	-	-	-	-	-	-	-
Ggallus chrna3	-	-	-	-	-	-	-	-	-	-	-	-	-	-	-	-	-	-	-	-	-	-	-	-	-	-	-	-	-	-	-	-	-	-	-	-	-	-	-	-	-	-	-	-	-	-	-	-	-
Ggallus chrna4	-	-	-	-	-	-	-	-	-	-	-	-	-	-	-	-	-	-	-	-	-	-	-	-	-	-	-	-	-	-	-	-	-	-	-	-	-	-	-	-	-	-	-	-	-	-	-	-	-
Ggallus chrna5	-	-	-	-	-	-	-	-	-	-	-	-	-	-	-	-	-	-	-	-	-	-	-	-	-	-	-	-	-	-	-	-	-	-	-	-	-	-	-	-	-	-	-	-	-	-	-	-	-
Ggallus chrna6	-	-	-	-	-	-	-	-	-	-	-	-	-	-	-	-	-	-	-	-	-	-	-	-	-	-	-	-	-	-	-	-	-	-	-	-	-	-	-	-	-	-	-	-	-	-	-	-	-
Ggallus chrna7	-	-	-	-	-	-	-	-	-	-	-	-	-	-	-	-	-	-	-	-	-	-	-	-	-	-	-	-	-	-	-	-	-	-	-	-	-	-	-	-	-	-	-	-	-	-	-	-	-
Ggallues chrna7L	-	-	-	-	-	-	-	-	-	-	-	-	-	-	-	-	-	-	-	-	-	-	-	-	-	-	-	-	-	-	-	-	-	-	-	-	-	-	-	-	-	-	-	-	-	-	-	-	-
Ggallus chrna9	-	-	-	-	-	-	-	-	-	-	-	-	-	-	-	-	-	-	-	-	-	-	-	-	-	-	-	-	-	-	-	-	-	-	-	-	-	-	-	-	-	-	-	-	-	-	-	-	-
Ggallus chrna10	-	-	-	-	-	-	-	-	-	-	-	-	-	-	-	-	-	-	-	-	-	-	-	-	-	-	-	-	-	-	-	-	-	-	-	-	-	-	-	-	-	-	-	-	-	-	-	-	-
Xtropicalis chrna1	-	-	-	-	-	-	-	-	-	-	-	-	-	-	-	-	-	-	-	-	-	-	-	-	-	-	-	-	-	-	-	-	-	-	-	-	-	-	-	-	-	-	-	-	-	-	-	-	-
Xtropicalis chnra2	-	-	-	-	-	-	-	-	-	-	-	-	-	-	-	-	-	-	-	-	-	-	-	-	-	-	-	-	-	-	-	-	-	-	-	-	-	-	-	-	-	-	-	-	-	-	-	-	-
Xtropicalis chrna3	-	-	-	-	-	-	-	-	-	-	-	-	-	-	-	-	-	-	-	-	-	-	-	-	-	-	-	-	-	-	-	-	-	-	-	-	-	-	-	-	-	-	-	-	-	-	-	-	-
Xtropicalis chrna4	-	-	-	-	-	-	-	-	-	-	-	-	-	-	-	-	-	-	-	-	-	-	-	-	-	-	-	-	-	-	-	-	-	-	-	-	-	-	-	-	-	-	-	-	-	-	-	-	-
Xtropicalis Chrna5	-	-	-	-	-	-	-	-	-	-	-	-	-	-	-	-	-	-	-	-	-	-	-	-	-	-	-	-	-	-	-	-	-	-	-	-	-	-	-	-	-	-	-	-	-	-	-	-	-
Xtropicalis chrna6	-	-	-	-	-	-	-	-	-	-	-	-	-	-	-	-	-	-	-	-	-	-	-	-	-	-	-	-	-	-	-	-	-	-	-	-	-	-	-	-	-	-	-	-	-	-	-	-	-
Xtropicalis chrna7	-	-	-	-	-	-	-	-	-	-	-	-	-	-	-	-	-	-	-	-	-	-	-	-	-	-	-	-	-	-	-	-	-	-	-	-	-	-	-	-	-	-	-	-	-	-	-	-	-
Xtropicalis chrna9	-	-	-	-	-	-	-	-	-	-	-	-	-	-	-	-	-	-	-	-	-	-	-	-	-	-	-	-	-	-	-	-	-	-	-	-	-	-	-	-	-	-	-	-	-	-	-	-	-
Xtropicalis chrna10	-	-	-	-	-	-	-	-	-	-	-	-	-	-	-	-	-	-	-	-	-	-	-	-	-	-	-	-	-	-	-	-	-	-	-	-	-	-	-	-	-	-	-	-	-	-	-	-	-
Drerio Chrna1	-	-	-	-	-	-	-	-	-	-	-	-	-	-	-	-	-	-	-	-	-	-	-	-	-	-	-	-	-	-	-	-	-	-	-	-	-	-	-	-	-	-	-	-	-	-	-	-	-
Drerio Chrna2a	-	-	-	-	-	-	-	-	-	-	-	-	-	-	-	-	-	-	-	-	-	-	-	-	-	-	-	-	-	-	-	-	-	-	-	-	-	-	-	-	-	-	-	-	-	-	-	-	-
Drerio Chrna3	-	-	-	-	-	-	-	-	-	-	-	-	-	-	-	-	-	-	-	-	-	-	-	-	-	-	-	-	-	-	-	-	-	-	-	-	-	-	-	-	-	-	-	-	-	-	-	-	-
Drerio Chrna4b	-	-	-	-	-	-	-	-	-	-	-	-	-	-	-	-	-	-	-	-	-	-	-	-	-	-	-	-	-	-	-	-	-	-	-	-	-	-	-	-	-	-	-	-	-	-	-	-	-
Drerio Chrna5	-	-	-	-	-	-	-	-	-	-	-	-	-	-	-	-	-	-	-	-	-	-	-	-	-	-	-	-	-	-	-	-	-	-	-	-	-	-	-	-	-	-	-	-	-	-	-	-	-
Drerio Chrna6	-	-	-	-	-	-	-	-	-	-	-	-	-	-	-	-	-	-	-	-	-	-	-	-	-	-	-	-	-	-	-	-	-	-	-	-	-	-	-	-	-	-	-	-	-	-	-	-	-
Drerio Chrna7	-	-	-	-	-	-	-	-	-	-	-	-	-	-	-	-	-	-	-	-	-	-	-	-	-	-	-	-	-	-	-	-	-	-	-	-	-	-	-	-	-	-	-	-	-	-	-	-	-
Drerio chrna7L/8	-	-	-	-	-	-	-	-	-	-	-	-	-	-	-	-	-	-	-	-	-	-	-	-	-	-	-	-	-	-	-	-	-	-	-	-	-	-	-	-	-	-	-	-	-	-	-	-	-
Drerio chrna9	-	-	-	-	-	-	-	-	-	-	-	-	-	-	-	-	-	-	-	-	-	-	-	-	-	-	-	-	-	-	-	-	-	-	-	-	-	-	-	-	-	-	-	-	-	-	-	-	-
Drerio chrna10	-	-	-	-	-	-	-	-	-	-	-	-	-	-	-	-	-	-	-	-	-	-	-	-	-	-	-	-	-	-	-	-	-	-	-	-	-	-	-	-	-	-	-	-	-	-	-	-	-
Cintestinalis chrna1	-	-	-	-	-	-	-	-	-	-	-	-	-	-	-	-	-	-	-	-	-	-	-	-	-	-	-	-	-	-	-	-	-	-	-	-	-	-	-	-	-	-	-	-	-	-	-	-	-
Cintestinalis chrna3like	-	-	-	-	-	-	-	-	-	-	-	-	-	-	-	-	-	-	-	-	-	-	-	-	-	-	-	-	-	-	-	-	-	-	-	-	-	-	-	-	-	-	-	-	-	-	-	-	-
Cintestinalis chrna6	-	-	-	-	-	-	-	-	-	-	-	-	-	-	-	-	-	-	-	-	-	-	-	-	-	-	-	-	-	-	-	-	-	-	-	-	-	-	-	-	-	-	-	-	-	-	-	-	-
Cintestinalis chrna7like	-	-	-	-	-	-	-	-	-	-	-	-	-	-	-	-	-	-	-	-	-	-	-	-	-	-	-	-	-	-	-	-	-	-	-	-	-	-	-	-	-	-	-	-	-	-	-	-	-
Dmelanogaster AChRa1	-	-	-	-	-	-	-	-	-	-	-	-	-	-	-	-	-	-	-	-	-	-	-	-	-	-	-	-	-	-	-	-	-	-	-	-	-	-	-	-	-	-	-	-	-	-	-	-	-
Dmelanogaster AChRa2	-	-	-	-	-	-	-	-	-	-	-	-	-	-	-	-	-	-	-	-	-	-	-	-	-	-	-	-	-	-	-	-	-	-	-	-	-	-	-	-	-	-	-	-	-	-	-	-	-
Dmelanogaster AChRa3	-	-	-	-	-	-	-	-	-	-	-	-	-	-	-	-	-	-	-	-	-	-	-	-	-	-	-	-	-	-	-	-	-	-	-	-	-	-	-	-	-	-	-	-	-	-	-	-	-
Dmelanogaster AChRa4	-	-	-	-	-	-	-	-	-	-	-	-	-	-	-	-	-	-	-	-	-	-	-	-	-	-	-	-	-	-	-	-	-	-	-	-	-	-	-	-	-	-	-	-	-	-	-	-	-
Dmelanogaster AChRa5	-	-	-	-	-	-	-	-	-	-	-	-	-	-	-	-	-	-	-	-	-	-	-	-	-	-	-	-	-	-	-	-	-	-	-	-	-	-	-	-	-	-	-	-	-	-	-	-	-
Dmelanogaster AChRa6	-	-	-	-	-	-	-	-	-	-	-	-	-	-	-	-	-	-	-	-	-	-	-	-	-	-	-	-	-	-	-	-	-	-	-	-	-	-	-	-	-	-	-	-	-	-	-	-	-
Dmelanogaster AChRa7	-	-	-	-	-	-	-	-	-	-	-	-	-	-	-	-	-	-	-	-	-	-	-	-	-	-	-	-	-	-	-	-	-	-	-	-	-	-	-	-	-	-	-	-	-	-	-	-	-
Dmelanogaster chrnb1	-	-	-	-	-	-	-	-	-	-	-	-	-	-	-	-	-	-	-	-	-	-	-	-	-	-	-	-	-	-	-	-	-	-	-	-	-	-	-	-	-	-	-	-	-	-	-	-	-
Agambiae chrna2	-	-	-	-	-	-	-	-	-	-	-	-	-	-	-	-	-	-	-	-	-	-	-	-	-	-	-	-	-	-	-	-	-	-	-	-	-	-	-	-	-	-	-	-	-	-	-	-	-
Agambiae chrna3	-	-	-	-	-	-	-	-	-	-	-	-	-	-	-	-	-	-	-	-	-	-	-	-	-	-	-	-	-	-	-	-	-	-	-	-	-	-	-	-	-	-	-	-	-	-	-	-	-
Agambiae chrna4	-	-	-	-	-	-	-	-	-	-	-	-	-	-	-	-	-	-	-	-	-	-	-	-	-	-	-	-	-	-	-	-	-	-	-	-	-	-	-	-	-	-	-	-	-	-	-	-	-
Agambiae chrna6	-	-	-	-	-	-	-	-	-	-	-	-	-	-	-	-	-	-	-	-	-	-	-	-	-	-	-	-	-	-	-	-	-	-	-	-	-	-	-	-	-	-	-	-	-	-	-	-	-
Agambiae chrna7	-	-	-	-	-	-	-	-	-	-	-	-	-	-	-	-	-	-	-	-	-	-	-	-	-	-	-	-	-	-	-	-	-	-	-	-	-	-	-	-	-	-	-	-	-	-	-	-	-
Agambiae chrna8	-	-	-	-	-	-	-	-	-	-	-	-	-	-	-	-	-	-	-	-	-	-	-	-	-	-	-	-	-	-	-	-	-	-	-	-	-	-	-	-	-	-	-	-	-	-	-	-	-
Spurpuratus nAChra2	-	-	-	-	-	-	-	-	-	-	-	-	-	-	-	-	-	-	-	-	-	-	-	-	-	-	-	-	-	-	-	-	-	-	-	-	-	-	-	-	-	-	-	-	-	-	-	-	-
Spurpuratus nAChra3	-	-	-	-	-	-	-	-	-	-	-	-	-	-	-	-	-	-	-	-	-	-	-	-	-	-	-	-	-	-	-	-	-	-	-	-	-	-	-	-	-	-	-	-	-	-	-	-	-
Spurpuratus Nacha6	-	-	-	-	-	-	-	-	-	-	-	-	-	-	-	-	-	-	-	-	-	-	-	-	-	-	-	-	-	-	-	-	-	-	-	-	-	-	-	-	-	-	-	-	-	-	-	-	-
Acalifornica chrna1	-	-	-	-	-	-	-	-	-	-	-	-	-	-	-	-	-	-	-	-	-	-	-	-	-	-	-	-	-	-	-	-	-	-	-	-	-	-	-	-	-	-	-	-	-	-	-	-	-
Acalifonica chrna2	-	-	-	-	-	-	-	-	-	-	-	-	-	-	-	-	-	-	-	-	-	-	-	-	-	-	-	-	-	-	-	-	-	-	-	-	-	-	-	-	-	-	-	-	-	-	-	-	-
Celegans ACR2	-	-	-	-	-	-	-	-	-	-	-	-	-	-	-	-	-	-	-	-	-	-	-	-	-	-	-	-	-	-	-	-	-	-	-	-	-	-	-	-	-	-	-	-	-	-	-	-	-
Celegans UNC63	-	-	-	-	-	-	-	-	-	-	-	-	-	-	-	-	-	-	-	-	-	-	-	-	-	-	-	-	-	-	-	-	-	-	-	-	-	-	-	-	-	-	-	-	-	-	-	-	-
Celegans LEV1	-	-	-	-	-	-	-	-	-	-	-	-	-	-	-	-	-	-	-	-	-	-	-	-	-	-	-	-	-	-	-	-	-	-	-	-	-	-	-	-	-	-	-	-	-	-	-	-	-
Celegans ACR3	-	-	-	-	-	-	-	-	-	-	-	-	-	-	-	-	-	-	-	-	-	-	-	-	-	-	-	-	-	-	-	-	-	-	-	-	-	-	-	-	-	-	-	-	-	-	-	-	-
Celegans ACR7	-	-	-	-	-	-	-	-	-	-	-	-	-	-	-	-	-	-	-	-	-	-	-	-	-	-	-	-	-	-	-	-	-	-	-	-	-	-	-	-	-	-	-	-	-	-	-	-	-
Celegans ACR8	-	-	-	-	-	-	-	-	-	-	-	-	-	-	-	-	-	-	-	-	-	-	-	-	-	-	-	-	-	-	-	-	-	-	-	-	-	-	-	-	-	-	-	-	-	-	-	-	-
Celegans ACR9	-	-	-	-	-	-	-	-	-	-	-	-	-	-	-	-	-	-	-	-	-	-	-	-	-	-	-	-	-	-	-	-	-	-	-	-	-	-	-	-	-	-	-	-	-	-	-	-	-
Celegans ACR10	-	-	-	-	-	-	-	-	-	-	-	-	-	-	-	-	-	-	-	-	-	-	-	-	-	-	-	-	-	-	-	-	-	-	-	-	-	-	-	-	-	-	-	-	-	-	-	-	-
Celegans ACR11	-	-	-	-	-	-	-	-	-	-	-	-	-	-	-	-	-	-	-	-	-	-	-	-	-	-	-	-	-	-	-	-	-	-	-	-	-	-	-	-	-	-	-	-	-	-	-	-	-
Celegans ACR12	-	-	-	-	-	-	-	-	-	-	-	-	-	-	-	-	-	-	-	-	-	-	-	-	-	-	-	-	-	-	-	-	-	-	-	-	-	-	-	-	-	-	-	-	-	-	-	-	-
Celegans ACR14	-	-	-	-	-	-	-	-	-	-	-	-	-	-	-	-	-	-	-	-	-	-	-	-	-	-	-	-	-	-	-	-	-	-	-	-	-	-	-	-	-	-	-	-	-	-	-	-	-
Celegans ACR16	-	-	-	-	-	-	-	-	-	-	-	-	-	-	-	-	-	-	-	-	-	-	-	-	-	-	-	-	-	-	-	-	-	-	-	-	-	-	-	-	-	-	-	-	-	-	-	-	-
Celegans ACR21	-	-	-	-	-	-	-	-	-	-	-	-	-	-	-	-	-	-	-	-	-	-	-	-	-	-	-	-	-	-	-	-	-	-	-	-	-	-	-	-	-	-	-	-	-	-	-	-	-
Celegans ACR25	-	-	-	-	-	-	-	-	-	-	-	-	-	-	-	-	-	-	-	-	-	-	-	-	-	-	-	-	-	-	-	-	-	-	-	-	-	-	-	-	-	-	-	-	-	-	-	-	-
Celegans UNC68	-	-	-	-	-	-	-	-	-	-	-	-	-	-	-	-	-	-	-	-	-	-	-	-	-	-	-	-	-	-	-	-	-	-	-	-	-	-	-	-	-	-	-	-	-	-	-	-	-
Smansoni nAchR1a	-	-	-	-	-	-	-	-	-	-	-	-	-	-	-	-	-	-	-	-	-	-	-	-	-	-	-	-	-	-	-	-	-	-	-	-	-	-	-	-	-	-	-	-	-	-	-	-	-
Smediterranea 9799	-	-	-	-	-	-	-	-	-	-	-	-	-	-	-	-	-	-	-	-	-	-	-	-	-	-	-	-	-	-	-	-	-	-	-	-	-	-	-	-	-	-	-	-	-	-	-	-	-
Smediterranea 14620	-	-	-	-	-	-	-	-	-	-	-	-	-	-	-	-	-	-	-	-	-	-	-	-	-	-	-	-	-	-	-	-	-	-	-	-	-	-	-	-	-	-	-	-	-	-	-	-	-
Smediterranea 7711	-	-	-	-	-	-	-	-	-	-	-	-	-	-	-	-	-	-	-	-	-	-	-	-	-	-	-	-	-	-	-	-	-	-	-	-	-	-	-	-	-	-	-	-	-	-	-	-	-
Smediterranea 11955	-	-	-	-	-	-	-	-	-	-	-	-	-	-	-	-	-	-	-	-	-	-	-	-	-	-	-	-	-	-	-	-	-	-	-	-	-	-	-	-	-	-	-	-	-	-	-	-	-
Smediterranea 12535	-	-	-	-	-	-	-	-	-	-	-	-	-	-	-	-	-	-	-	-	-	-	-	-	-	-	-	-	-	-	-	-	-	-	-	-	-	-	-	-	-	-	-	-	-	-	-	-	-
Smediterranea 31300	-	-	-	-	-	-	-	-	-	-	-	-	-	-	-	-	-	-	-	-	-	-	-	-	-	-	-	-	-	-	-	-	-	-	-	-	-	-	-	-	-	-	-	-	-	-	-	-	-
Smediterranea 12146	-	-	-	-	-	-	-	-	-	-	-	-	-	-	-	-	-	-	-	-	-	-	-	-	-	-	-	-	-	-	-	-	-	-	-	-	-	-	-	-	-	-	-	-	-	-	-	-	-
Pdamicornis chrna2like	-	-	-	-	-	-	-	-	-	-	-	-	-	-	-	-	-	-	-	-	-	-	-	-	-	-	-	-	-	-	-	-	-	-	-	-	-	-	-	-	-	-	-	-	-	-	-	-	-
Pdamicornis chrna3like	-	-	-	-	-	-	-	-	-	-	-	-	-	-	-	-	-	-	-	-	-	-	-	-	-	-	-	-	-	-	-	-	-	-	-	-	-	-	-	-	-	-	-	-	-	-	-	-	-
Pdamicornis chrna4like	-	-	-	-	-	-	-	-	-	-	-	-	-	-	-	-	-	-	-	-	-	-	-	-	-	-	-	-	-	-	-	-	-	-	-	-	-	-	-	-	-	-	-	-	-	-	-	-	-
Pdamicornis chrna5like	-	-	-	-	-	-	-	-	-	-	-	-	-	-	-	-	-	-	-	-	-	-	-	-	-	-	-	-	-	-	-	-	-	-	-	-	-	-	-	-	-	-	-	-	-	-	-	-	-
Pdamicornis chrna6like	-	-	-	-	-	-	-	-	-	-	-	-	-	-	-	-	-	-	-	-	-	-	-	-	-	-	-	-	-	-	-	-	-	-	-	-	-	-	-	-	-	-	-	-	-	-	-	-	-
Pdamicornis chrna7like	-	-	-	-	-	-	-	-	-	-	-	-	-	-	-	-	-	-	-	-	-	-	-	-	-	-	-	-	-	-	-	-	-	-	-	-	-	-	-	-	-	-	-	-	-	-	-	-	-
Pdamicornis chrna9like	-	-	-	-	-	-	-	-	-	-	-	-	-	-	-	-	-	-	-	-	-	-	-	-	-	-	-	-	-	-	-	-	-	-	-	-	-	-	-	-	-	-	-	-	-	-	-	-	-
Pdamicornis chrna10like	-	-	-	-	-	-	-	-	-	-	-	-	-	-	-	-	-	-	-	-	-	-	-	-	-	-	-	-	-	-	-	-	-	-	-	-	-	-	-	-	-	-	-	-	-	-	-	-	-
TCONS 0063149 Clytia	-	-	-	-	-	-	-	-	-	-	-	-	-	-	-	-	-	-	-	-	-	-	-	-	-	-	-	-	-	-	-	-	-	-	-	-	-	-	-	-	-	-	-	-	-	-	-	-	-
TCONS 0068759 Clytia	-	-	-	-	-	-	-	-	-	-	-	-	-	-	-	-	-	-	-	-	-	-	-	-	-	-	-	-	-	-	-	-	-	-	-	-	-	-	-	-	-	-	-	-	-	-	-	-	-
Adigitifera chrna2like	-	-	-	-	-	-	-	-	-	-	-	-	-	-	-	-	-	-	-	-	-	-	-	-	-	-	-	-	-	-	-	-	-	-	-	-	-	-	-	-	-	-	-	-	-	-	-	-	-
Adigitifera chrna3like	-	-	-	-	-	-	-	-	-	-	-	-	-	-	-	-	-	-	-	-	-	-	-	-	-	-	-	-	-	-	-	-	-	-	-	-	-	-	-	-	-	-	-	-	-	-	-	-	-
Adigitifera chrna5like	-	-	-	-	-	-	-	-	-	-	-	-	-	-	-	-	-	-	-	-	-	-	-	-	-	-	-	-	-	-	-	-	-	-	-	-	-	-	-	-	-	-	-	-	-	-	-	-	-
Adigitierachrna6like	-	-	-	-	-	-	-	-	-	-	-	-	-	-	-	-	-	-	-	-	-	-	-	-	-	-	-	-	-	-	-	-	-	-	-	-	-	-	-	-	-	-	-	-	-	-	-	-	-
Adigitifera chrna7like	-	-	-	-	-	-	-	-	-	-	-	-	-	-	-	-	-	-	-	-	-	-	-	-	-	-	-	-	-	-	-	-	-	-	-	-	-	-	-	-	-	-	-	-	-	-	-	-	-
Adigitifera chrna9like	-	-	-	-	-	-	-	-	-	-	-	-	-	-	-	-	-	-	-	-	-	-	-	-	-	-	-	-	-	-	-	-	-	-	-	-	-	-	-	-	-	-	-	-	-	-	-	-	-
Adigitifera chrna10like	-	-	-	-	-	-	-	-	-	-	-	-	-	-	-	-	-	-	-	-	-	-	-	-	-	-	-	-	-	-	-	-	-	-	-	-	-	-	-	-	-	-	-	-	-	-	-	-	-
H.vulgaris nAchRa2like	-	-	-	-	-	-	-	-	-	-	-	-	-	-	-	-	-	-	-	-	-	-	-	-	-	-	-	-	-	-	-	-	-	-	-	-	-	-	-	-	-	-	-	-	-	-	-	-	-
H.vulgaris nAchRa3like	-	-	-	-	-	-	-	-	-	-	-	-	-	-	-	-	-	-	-	-	-	-	-	-	-	-	-	-	-	-	-	-	-	-	-	-	-	-	-	-	-	-	-	-	-	-	-	-	-
H.vulgaris nAchRa10like	-	-	-	-	-	-	-	-	-	-	-	-	-	-	-	-	-	-	-	-	-	-	-	-	-	-	-	-	-	-	-	-	-	-	-	-	-	-	-	-	-	-	-	-	-	-	-	-	-
NvnAChRaI	-	-	-	-	-	-	-	-	-	-	-	-	-	-	-	-	-	-	-	-	-	-	-	-	-	-	-	-	-	-	-	-	-	-	-	-	-	-	-	-	-	-	-	-	-	-	-	-	-
NvnAChRaL	-	-	-	-	-	-	-	-	-	-	-	-	-	-	-	-	-	-	-	-	-	-	-	-	-	-	-	-	-	-	-	-	-	-	-	-	-	-	-	-	-	-	-	-	-	-	-	-	-
NvnAChRaM	-	-	-	-	-	-	-	-	-	-	-	-	-	-	-	-	-	-	-	-	-	-	-	-	-	-	-	-	-	-	-	-	-	-	-	-	-	-	-	-	-	-	-	-	-	-	-	-	-
NvnAChRaN	-	-	-	-	-	-	-	-	-	-	-	-	-	-	-	-	-	-	-	-	-	-	-	-	-	-	-	-	-	-	-	-	-	-	-	-	-	-	-	-	-	-	-	-	-	-	-	-	-
NvnAChRaB	-	-	-	-	-	-	-	-	-	-	-	-	-	-	-	-	-	-	-	-	-	-	-	-	-	-	-	-	-	-	-	-	-	-	-	-	-	-	-	-	-	-	-	-	-	-	-	-	-
NvnAChRaO	-	-	-	-	-	-	-	-	-	-	-	-	-	-	-	-	-	-	-	-	-	-	-	-	-	-	-	-	-	-	-	-	-	-	-	-	-	-	-	-	-	-	-	-	-	-	-	-	-
NvnAChRaP	-	-	-	-	-	-	-	-	-	-	-	-	-	-	-	-	-	-	-	-	-	-	-	-	-	-	-	-	-	-	-	-	-	-	-	-	-	-	-	-	-	-	-	-	-	-	-	-	-
NvnAChRaC	-	-	-	-	-	-	-	-	-	-	-	-	-	-	-	-	-	-	-	-	-	-	-	-	-	-	-	-	-	-	-	-	-	-	-	-	-	-	-	-	-	-	-	-	-	-	-	-	-
NvnAChRaH	-	-	-	-	-	-	-	-	-	-	-	-	-	-	-	-	-	-	-	-	-	-	-	-	-	-	-	-	-	-	-	-	-	-	-	-	-	-	-	-	-	-	-	-	-	-	-	-	-
NvnAChRaJ	-	-	-	-	-	-	-	-	-	-	-	-	-	-	-	-	-	-	-	-	-	-	-	-	-	-	-	-	-	-	-	-	-	-	-	-	-	-	-	-	-	-	-	-	-	-	-	-	-
NvnAChRaK	-	-	-	-	-	-	-	-	-	-	-	-	-	-	-	-	-	-	-	-	-	-	-	-	-	-	-	-	-	-	-	-	-	-	-	-	-	-	-	-	-	-	-	-	-	-	-	-	-
NvnAChRaU	-	-	-	-	-	-	-	-	-	-	-	-	-	-	-	-	-	-	-	-	-	-	-	-	-	-	-	-	-	-	-	-	-	-	-	-	-	-	-	-	-	-	-	-	-	-	-	-	-
NvnAChRaT	-	-	-	-	-	-	-	-	-	-	-	-	-	-	-	-	-	-	-	-	-	-	-	-	-	-	-	-	-	-	-	-	-	-	-	-	-	-	-	-	-	-	-	-	-	-	-	-	-
NvnAChRaE	-	-	-	-	-	-	-	-	-	-	-	-	-	-	-	-	-	-	-	-	-	-	-	-	-	-	-	-	-	-	-	-	-	-	-	-	-	-	-	-	-	-	-	-	-	-	-	-	-
NvnAChRaQ	-	-	-	-	-	-	-	-	-	-	-	-	-	-	-	-	-	-	-	-	-	-	-	-	-	-	-	-	-	-	-	-	-	-	-	-	-	-	-	-	-	-	-	-	-	-	-	-	-
NvnAChRaR	-	-	-	-	-	-	-	-	-	-	-	-	-	-	-	-	-	-	-	-	-	-	-	-	-	-	-	-	-	-	-	-	-	-	-	-	-	-	-	-	-	-	-	-	-	-	-	-	-
NvnAChRaD	-	-	-	-	-	-	-	-	-	-	-	-	-	-	-	-	-	-	-	-	-	-	-	-	-	-	-	-	-	-	-	-	-	-	-	-	-	-	-	-	-	-	-	-	-	-	-	-	-
NvnAChRaS	-	-	-	-	-	-	-	-	-	-	-	-	-	-	-	-	-	-	-	-	-	-	-	-	-	-	-	-	-	-	-	-	-	-	-	-	-	-	-	-	-	-	-	-	-	-	-	-	-
NvnAChRaA	-	-	-	-	-	-	-	-	-	-	-	-	-	-	-	-	-	-	-	-	-	-	-	-	-	-	-	-	-	-	-	-	-	-	-	-	-	-	-	-	-	-	-	-	-	-	-	-	-
NvnAChRaG	-	-	-	-	-	-	-	-	-	-	-	-	-	-	-	-	-	-	-	-	-	-	-	-	-	-	-	-	-	-	-	-	-	-	-	-	-	-	-	-	-	-	-	-	-	-	-	-	-
NvnAChRaV	-	-	-	-	-	-	-	-	-	-	-	-	-	-	-	-	-	-	-	-	-	-	-	-	-	-	-	-	-	-	-	-	-	-	-	-	-	-	-	-	-	-	-	-	-	-	-	-	-
NvnAChRaW	-	-	-	-	-	-	-	-	-	-	-	-	-	-	-	-	-	-	-	-	-	-	-	-	-	-	-	-	-	-	-	-	-	-	-	-	-	-	-	-	-	-	-	-	-	-	-	-	-
NvnAChRaX	-	-	-	-	-	-	-	-	-	-	-	-	-	-	-	-	-	-	-	-	-	-	-	-	-	-	-	-	-	-	-	-	-	-	-	-	-	-	-	-	-	-	-	-	-	-	-	-	-
NvnAChRaY	-	-	-	-	-	-	-	-	-	-	-	-	-	-	-	-	-	-	-	-	-	-	-	-	-	-	-	-	-	-	-	-	-	-	-	-	-	-	-	-	-	-	-	-	-	-	-	-	-
NvnAChRaZ	-	-	-	-	-	-	-	-	-	-	-	-	-	-	-	-	-	-	-	-	-	-	-	-	-	-	-	-	-	-	-	-	-	-	-	-	-	-	-	-	-	-	-	-	-	-	-	-	-
NvnAChRaF	-	-	-	-	-	-	-	-	-	-	-	-	-	-	-	-	-	-	-	-	-	-	-	-	-	-	-	-	-	-	-	-	-	-	-	-	-	-	-	-	-	-	-	-	-	-	-	-	-
Hsapiens chrnb1	-	-	-	-	-	-	-	-	-	-	-	-	-	-	-	-	-	-	-	-	-	-	-	-	-	-	-	-	-	-	-	-	-	-	-	-	-	-	-	-	-	-	-	-	-	-	-	-	-
Hsapiens chrnb2	-	-	-	-	-	-	-	-	-	-	-	-	-	-	-	-	-	-	-	-	-	-	-	-	-	-	-	-	-	-	-	-	-	-	-	-	-	-	-	-	-	-	-	-	-	-	-	-	-
Hsapiens chrnb3	-	-	-	-	-	-	-	-	-	-	-	-	-	-	-	-	-	-	-	-	-	-	-	-	-	-	-	-	-	-	-	-	-	-	-	-	-	-	-	-	-	-	-	-	-	-	-	-	-
Hsapiens chrnb4	-	-	-	-	-	-	-	-	-	-	-	-	-	-	-	-	-	-	-	-	-	-	-	-	-	-	-	-	-	-	-	-	-	-	-	-	-	-	-	-	-	-	-	-	-	-	-	-	-
Mmulatta chrnb2	-	-	-	-	-	-	-	-	-	-	-	-	-	-	-	-	-	-	-	-	-	-	-	-	-	-	-	-	-	-	-	-	-	-	-	-	-	-	-	-	-	-	-	-	-	-	-	-	-
Mmulatta chrnb4	-	-	-	-	-	-	-	-	-	-	-	-	-	-	-	-	-	-	-	-	-	-	-	-	-	-	-	-	-	-	-	-	-	-	-	-	-	-	-	-	-	-	-	-	-	-	-	-	-
Mmusculus Chrnb1	-	-	-	-	-	-	-	-	-	-	-	-	-	-	-	-	-	-	-	-	-	-	-	-	-	-	-	-	-	-	-	-	-	-	-	-	-	-	-	-	-	-	-	-	-	-	-	-	-
Mmusculus Chrnb3	-	-	-	-	-	-	-	-	-	-	-	-	-	-	-	-	-	-	-	-	-	-	-	-	-	-	-	-	-	-	-	-	-	-	-	-	-	-	-	-	-	-	-	-	-	-	-	-	-
Mmusculus Chrnb4	-	-	-	-	-	-	-	-	-	-	-	-	-	-	-	-	-	-	-	-	-	-	-	-	-	-	-	-	-	-	-	-	-	-	-	-	-	-	-	-	-	-	-	-	-	-	-	-	-
Ptroglodytes chrnb1	-	-	-	-	-	-	-	-	-	-	-	-	-	-	-	-	-	-	-	-	-	-	-	-	-	-	-	-	-	-	-	-	-	-	-	-	-	-	-	-	-	-	-	-	-	-	-	-	-
Ptroglodytes chrnb2	-	-	-	-	-	-	-	-	-	-	-	-	-	-	-	-	-	-	-	-	-	-	-	-	-	-	-	-	-	-	-	-	-	-	-	-	-	-	-	-	-	-	-	-	-	-	-	-	-
Ptroglodytes chrnb3	-	-	-	-	-	-	-	-	-	-	-	-	-	-	-	-	-	-	-	-	-	-	-	-	-	-	-	-	-	-	-	-	-	-	-	-	-	-	-	-	-	-	-	-	-	-	-	-	-
Ptroglodytes chrnb4	-	-	-	-	-	-	-	-	-	-	-	-	-	-	-	-	-	-	-	-	-	-	-	-	-	-	-	-	-	-	-	-	-	-	-	-	-	-	-	-	-	-	-	-	-	-	-	-	-
Clupus familiaris chrnb1	-	-	-	-	-	-	-	-	-	-	-	-	-	-	-	-	-	-	-	-	-	-	-	-	-	-	-	-	-	-	-	-	-	-	-	-	-	-	-	-	-	-	-	-	-	-	-	-	-
Clupus familiaris chrnb2	-	-	-	-	-	-	-	-	-	-	-	-	-	-	-	-	-	-	-	-	-	-	-	-	-	-	-	-	-	-	-	-	-	-	-	-	-	-	-	-	-	-	-	-	-	-	-	-	-
Clupus familiaris chrnb3	-	-	-	-	-	-	-	-	-	-	-	-	-	-	-	-	-	-	-	-	-	-	-	-	-	-	-	-	-	-	-	-	-	-	-	-	-	-	-	-	-	-	-	-	-	-	-	-	-
Clupus familiaris chrnb4	-	-	-	-	-	-	-	-	-	-	-	-	-	-	-	-	-	-	-	-	-	-	-	-	-	-	-	-	-	-	-	-	-	-	-	-	-	-	-	-	-	-	-	-	-	-	-	-	-
Btaurus chrnb1	-	-	-	-	-	-	-	-	-	-	-	-	-	-	-	-	-	-	-	-	-	-	-	-	-	-	-	-	-	-	-	-	-	-	-	-	-	-	-	-	-	-	-	-	-	-	-	-	-
Btaurus chrnb2	-	-	-	-	-	-	-	-	-	-	-	-	-	-	-	-	-	-	-	-	-	-	-	-	-	-	-	-	-	-	-	-	-	-	-	-	-	-	-	-	-	-	-	-	-	-	-	-	-
Btaurus chrnb3	-	-	-	-	-	-	-	-	-	-	-	-	-	-	-	-	-	-	-	-	-	-	-	-	-	-	-	-	-	-	-	-	-	-	-	-	-	-	-	-	-	-	-	-	-	-	-	-	-
Btaurus chrnb4	-	-	-	-	-	-	-	-	-	-	-	-	-	-	-	-	-	-	-	-	-	-	-	-	-	-	-	-	-	-	-	-	-	-	-	-	-	-	-	-	-	-	-	-	-	-	-	-	-
R norvegicus chrnb1	-	-	-	-	-	-	-	-	-	-	-	-	-	-	-	-	-	-	-	-	-	-	-	-	-	-	-	-	-	-	-	-	-	-	-	-	-	-	-	-	-	-	-	-	-	-	-	-	-
Rnorvegicus chrnb2	-	-	-	-	-	-	-	-	-	-	-	-	-	-	-	-	-	-	-	-	-	-	-	-	-	-	-	-	-	-	-	-	-	-	-	-	-	-	-	-	-	-	-	-	-	-	-	-	-
Rnorvegicus chrnb3	-	-	-	-	-	-	-	-	-	-	-	-	-	-	-	-	-	-	-	-	-	-	-	-	-	-	-	-	-	-	-	-	-	-	-	-	-	-	-	-	-	-	-	-	-	-	-	-	-
Rnorvegicus chrnb4	-	-	-	-	-	-	-	-	-	-	-	-	-	-	-	-	-	-	-	-	-	-	-	-	-	-	-	-	-	-	-	-	-	-	-	-	-	-	-	-	-	-	-	-	-	-	-	-	-
Ggallus chrnb2	-	-	-	-	-	-	-	-	-	-	-	-	-	-	-	-	-	-	-	-	-	-	-	-	-	-	-	-	-	-	-	-	-	-	-	-	-	-	-	-	-	-	-	-	-	-	-	-	-
Ggallus chrnb3	-	-	-	-	-	-	-	-	-	-	-	-	-	-	-	-	-	-	-	-	-	-	-	-	-	-	-	-	-	-	-	-	-	-	-	-	-	-	-	-	-	-	-	-	-	-	-	-	-
Ggallus chrnb4	-	-	-	-	-	-	-	-	-	-	-	-	-	-	-	-	-	-	-	-	-	-	-	-	-	-	-	-	-	-	-	-	-	-	-	-	-	-	-	-	-	-	-	-	-	-	-	-	-
Agambiae chrnb2	-	-	-	-	-	-	-	-	-	-	-	-	-	-	-	-	-	-	-	-	-	-	-	-	-	-	-	-	-	-	-	-	-	-	-	-	-	-	-	-	-	-	-	-	-	-	-	-	-
Xtropicalis chrnb1	-	-	-	-	-	-	-	-	-	-	-	-	-	-	-	-	-	-	-	-	-	-	-	-	-	-	-	-	-	-	-	-	-	-	-	-	-	-	-	-	-	-	-	-	-	-	-	-	-
Xtropicalis chrnb2	-	-	-	-	-	-	-	-	-	-	-	-	-	-	-	-	-	-	-	-	-	-	-	-	-	-	-	-	-	-	-	-	-	-	-	-	-	-	-	-	-	-	-	-	-	-	-	-	-
Xtropicalis chrnb2(2)	-	-	-	-	-	-	-	-	-	-	-	-	-	-	-	-	-	-	-	-	-	-	-	-	-	-	-	-	-	-	-	-	-	-	-	-	-	-	-	-	-	-	-	-	-	-	-	-	-
Xtropicalis chrnb4	-	-	-	-	-	-	-	-	-	-	-	-	-	-	-	-	-	-	-	-	-	-	-	-	-	-	-	-	-	-	-	-	-	-	-	-	-	-	-	-	-	-	-	-	-	-	-	-	-
Drerio Chrnb1	-	-	-	-	-	-	-	-	-	-	-	-	-	-	-	-	-	-	-	-	-	-	-	-	-	-	-	-	-	-	-	-	-	-	-	-	-	-	-	-	-	-	-	-	-	-	-	-	-
Drerio Chrnb2a	-	-	-	-	-	-	-	-	-	-	-	-	-	-	-	-	-	-	-	-	-	-	-	-	-	-	-	-	-	-	-	-	-	-	-	-	-	-	-	-	-	-	-	-	-	-	-	-	-
Drerio Chrnb2b	-	-	-	-	-	-	-	-	-	-	-	-	-	-	-	-	-	-	-	-	-	-	-	-	-	-	-	-	-	-	-	-	-	-	-	-	-	-	-	-	-	-	-	-	-	-	-	-	-
Drerio Chrnb3a	-	-	-	-	-	-	-	-	-	-	-	-	-	-	-	-	-	-	-	-	-	-	-	-	-	-	-	-	-	-	-	-	-	-	-	-	-	-	-	-	-	-	-	-	-	-	-	-	-
Drerio Chrnb4	-	-	-	-	-	-	-	-	-	-	-	-	-	-	-	-	-	-	-	-	-	-	-	-	-	-	-	-	-	-	-	-	-	-	-	-	-	-	-	-	-	-	-	-	-	-	-	-	-
Cintestinalis chrnb1	-	-	-	-	-	-	-	-	-	-	-	-	-	-	-	-	-	-	-	-	-	-	-	-	-	-	-	-	-	-	-	-	-	-	-	-	-	-	-	-	-	-	-	-	-	-	-	-	-
Smansoni nAchR1b	-	-	-	-	-	-	-	-	-	-	-	-	-	-	-	-	-	-	-	-	-	-	-	-	-	-	-	-	-	-	-	-	-	-	-	-	-	-	-	-	-	-	-	-	-	-	-	-	-
Acalifornica Chrnb1	-	-	-	-	-	-	-	-	-	-	-	-	-	-	-	-	-	-	-	-	-	-	-	-	-	-	-	-	-	-	-	-	-	-	-	-	-	-	-	-	-	-	-	-	-	-	-	-	-
Mmusculus chrnd	-	-	-	-	-	-	-	-	-	-	-	-	-	-	-	-	-	-	-	-	-	-	-	-	-	-	-	-	-	-	-	-	-	-	-	-	-	-	-	-	-	-	-	-	-	-	-	-	-
Hsapiens chrnd	-	-	-	-	-	-	-	-	-	-	-	-	-	-	-	-	-	-	-	-	-	-	-	-	-	-	-	-	-	-	-	-	-	-	-	-	-	-	-	-	-	-	-	-	-	-	-	-	-
P troglodytes chrnd	-	-	-	-	-	-	-	-	-	-	-	-	-	-	-	-	-	-	-	-	-	-	-	-	-	-	-	-	-	-	-	-	-	-	-	-	-	-	-	-	-	-	-	-	-	-	-	-	-
C lupus familiaris chrnd	-	-	-	-	-	-	-	-	-	-	-	-	-	-	-	-	-	-	-	-	-	-	-	-	-	-	-	-	-	-	-	-	-	-	-	-	-	-	-	-	-	-	-	-	-	-	-	-	-
Btaurus chrnd	-	-	-	-	-	-	-	-	-	-	-	-	-	-	-	-	-	-	-	-	-	-	-	-	-	-	-	-	-	-	-	-	-	-	-	-	-	-	-	-	-	-	-	-	-	-	-	-	-
Rnorvegicus chrnd	-	-	-	-	-	-	-	-	-	-	-	-	-	-	-	-	-	-	-	-	-	-	-	-	-	-	-	-	-	-	-	-	-	-	-	-	-	-	-	-	-	-	-	-	-	-	-	-	-
Ggallus chrnd	-	-	-	-	-	-	-	-	-	-	-	-	-	-	-	-	-	-	-	-	-	-	-	-	-	-	-	-	-	-	-	-	-	-	-	-	-	-	-	-	-	-	-	-	-	-	-	-	-
Xtropicalis chrnd	-	-	-	-	-	-	-	-	-	-	-	-	-	-	-	-	-	-	-	-	-	-	-	-	-	-	-	-	-	-	-	-	-	-	-	-	-	-	-	-	-	-	-	-	-	-	-	-	-
Drerio chrnd	-	-	-	-	-	-	-	-	-	-	-	-	-	-	-	-	-	-	-	-	-	-	-	-	-	-	-	-	-	-	-	-	-	-	-	-	-	-	-	-	-	-	-	-	-	-	-	-	-
Mmusculus chrne	-	-	-	-	-	-	-	-	-	-	-	-	-	-	-	-	-	-	-	-	-	-	-	-	-	-	-	-	-	-	-	-	-	-	-	-	-	-	-	-	-	-	-	-	-	-	-	-	-
Hsapiens chrne	-	-	-	-	-	-	-	-	-	-	-	-	-	-	-	-	-	-	-	-	-	-	-	-	-	-	-	-	-	-	-	-	-	-	-	-	-	-	-	-	-	-	-	-	-	-	-	-	-
Ptroglodytes chrne	-	-	-	-	-	-	-	-	-	-	-	-	-	-	-	-	-	-	-	-	-	-	-	-	-	-	-	-	-	-	-	-	-	-	-	-	-	-	-	-	-	-	-	-	-	-	-	-	-
Mmulatta chrne	-	-	-	-	-	-	-	-	-	-	-	-	-	-	-	-	-	-	-	-	-	-	-	-	-	-	-	-	-	-	-	-	-	-	-	-	-	-	-	-	-	-	-	-	-	-	-	-	-
Clupus familiaris chrne	-	-	-	-	-	-	-	-	-	-	-	-	-	-	-	-	-	-	-	-	-	-	-	-	-	-	-	-	-	-	-	-	-	-	-	-	-	-	-	-	-	-	-	-	-	-	-	-	-
Btaurus chrne	-	-	-	-	-	-	-	-	-	-	-	-	-	-	-	-	-	-	-	-	-	-	-	-	-	-	-	-	-	-	-	-	-	-	-	-	-	-	-	-	-	-	-	-	-	-	-	-	-
Rnorvegicus chrne	-	-	-	-	-	-	-	-	-	-	-	-	-	-	-	-	-	-	-	-	-	-	-	-	-	-	-	-	-	-	-	-	-	-	-	-	-	-	-	-	-	-	-	-	-	-	-	-	-
Xtropicalis chrne	-	-	-	-	-	-	-	-	-	-	-	-	-	-	-	-	-	-	-	-	-	-	-	-	-	-	-	-	-	-	-	-	-	-	-	-	-	-	-	-	-	-	-	-	-	-	-	-	-
Mmusculus chrng	-	-	-	-	-	-	-	-	-	-	-	-	-	-	-	-	-	-	-	-	-	-	-	-	-	-	-	-	-	-	-	-	-	-	-	-	-	-	-	-	-	-	-	-	-	-	-	-	-
Hsapiens chrng	-	-	-	-	-	-	-	-	-	-	-	-	-	-	-	-	-	-	-	-	-	-	-	-	-	-	-	-	-	-	-	-	-	-	-	-	-	-	-	-	-	-	-	-	-	-	-	-	-
Ptroglodytes chrng	-	-	-	-	-	-	-	-	-	-	-	-	-	-	-	-	-	-	-	-	-	-	-	-	-	-	-	-	-	-	-	-	-	-	-	-	-	-	-	-	-	-	-	-	-	-	-	-	-
Clupus familiaris chrng	-	-	-	-	-	-	-	-	-	-	-	-	-	-	-	-	-	-	-	-	-	-	-	-	-	-	-	-	-	-	-	-	-	-	-	-	-	-	-	-	-	-	-	-	-	-	-	-	-
Btaurus chrng	-	-	-	-	-	-	-	-	-	-	-	-	-	-	-	-	-	-	-	-	-	-	-	-	-	-	-	-	-	-	-	-	-	-	-	-	-	-	-	-	-	-	-	-	-	-	-	-	-
Rnorvegicus chrng	-	-	-	-	-	-	-	-	-	-	-	-	-	-	-	-	-	-	-	-	-	-	-	-	-	-	-	-	-	-	-	-	-	-	-	-	-	-	-	-	-	-	-	-	-	-	-	-	-
Ggallus chrng	-	-	-	-	-	-	-	-	-	-	-	-	-	-	-	-	-	-	-	-	-	-	-	-	-	-	-	-	-	-	-	-	-	-	-	-	-	-	-	-	-	-	-	-	-	-	-	-	-
Xtropicalis chrng	-	-	-	-	-	-	-	-	-	-	-	-	-	-	-	-	-	-	-	-	-	-	-	-	-	-	-	-	-	-	-	-	-	-	-	-	-	-	-	-	-	-	-	-	-	-	-	-	-
Drerio chrng	-	-	-	-	-	-	-	-	-	-	-	-	-	-	-	-	-	-	-	-	-	-	-	-	-	-	-	-	-	-	-	-	-	-	-	-	-	-	-	-	-	-	-	-	-	-	-	-	-
Hsapiens mAchR M1	-	-	-	-	-	-	-	-	-	-	-	-	-	-	-	-	-	-	-	-	-	-	-	-	-	-	-	-	-	-	-	-	-	-	-	-	-	-	-	-	-	-	-	-	-	-	-	-	-
Xtropicalis mAchR M1	-	-	-	-	-	-	-	-	-	-	-	-	-	-	-	-	-	-	-	-	-	-	-	-	-	-	-	-	-	-	-	-	-	-	-	-	-	-	-	-	-	-	-	-	-	-	-	-	-
Xtropicalis mAchR M4	-	-	-	-	-	-	-	-	-	-	-	-	-	-	-	-	-	-	-	-	-	-	-	-	-	-	-	-	-	-	-	-	-	-	-	-	-	-	-	-	-	-	-	-	-	-	-	-	-
Cintestinalis mAchR M4	-	-	-	-	-	-	-	-	-	-	-	-	-	-	-	-	-	-	-	-	-	-	-	-	-	-	-	-	-	-	-	-	-	-	-	-	-	-	-	-	-	-	-	-	-	-	-	N	D
Dmelanogaster mAchRA	-	-	-	-	-	-	-	-	-	-	-	-	-	-	-	-	-	-	-	-	-	-	-	-	-	-	-	-	-	-	-	-	-	-	-	-	-	-	-	-	-	-	-	-	-	-	-	-	-
Dmelanogaster mAchRB	D	R	P	K	R	T	S	C	S	T	L	S	Q	I	A	E	H	D	R	L	V	D	L	S	A	P	P	T	L	L	N	T	S	D	P	L	S	P	V	D	L	A	P	I	E	V	P	S	D
Acalifornica mAchR M3like	-	-	-	-	-	-	-	-	-	-	-	-	-	-	-	-	-	-	-	-	-	-	-	-	-	-	-	-	-	-	-	-	-	-	-	-	-	-	-	-	-	-	-	-	-	-	-	-	-
H.vulgaris mAchR	-	-	-	-	-	-	-	-	-	-	-	-	-	-	-	-	-	-	-	-	-	-	-	-	-	-	-	-	-	-	-	-	-	-	-	-	-	-	-	-	-	-	-	-	-	-	-	-	-
Drerio chrm1a	-	-	-	-	-	-	-	-	-	-	-	-	-	-	-	-	-	-	-	-	-	-	-	-	-	-	-	-	-	-	-	-	-	-	-	-	-	-	-	-	-	-	-	-	-	-	-	-	-
Drerio chrm2a	-	-	-	-	-	-	-	-	-	-	-	-	-	-	-	-	-	-	-	-	-	-	-	-	-	-	-	-	-	-	-	-	-	-	-	-	-	-	-	-	-	-	-	-	-	-	-	-	-
Drerio chrm3a	-	-	-	-	-	-	-	-	-	-	-	-	-	-	-	-	-	-	-	-	-	-	-	-	-	-	-	-	-	-	-	-	-	-	-	-	-	-	-	-	-	-	-	-	-	-	-	-	-
Smansoni mAchR	-	-	P	Y	N	S	S	I	G	G	L	G	-	-	-	-	-	-	-	-	-	D	S	S	G	-	-	-	-	-	-	-	-	-	-	-	-	-	-	-	-	-	-	-	-	F	D	S	D
Mmusculus Chrm1	-	-	-	-	-	-	-	-	-	-	-	-	-	-	-	-	-	-	-	-	-	-	-	-	-	-	-	-	-	-	-	-	-	-	-	-	-	-	-	-	-	-	-	-	-	-	-	-	-
Mmusculus Chrm3	-	-	-	-	-	-	-	-	-	-	-	-	-	-	-	-	-	-	-	-	-	-	-	-	-	-	-	-	-	-	-	-	-	-	-	-	-	-	-	-	-	-	-	-	-	-	-	-	-
TCONS 00000635 Clytia	-	-	-	-	-	-	-	-	-	-	-	-	-	-	-	-	-	-	-	-	-	-	-	-	-	-	-	-	-	-	-	-	-	-	-	-	-	-	-	-	-	-	-	-	-	-	-	-	-
TCONS 00044209 Clytia	-	-	-	-	-	-	-	-	-	-	-	-	-	-	-	-	-	-	-	-	-	-	-	-	-	-	-	-	-	-	-	-	-	-	-	-	-	-	-	-	-	-	-	-	-	-	-	-	-
TCONS 00013753 Clytia	-	-	-	-	-	-	-	-	-	-	-	-	-	-	-	-	-	-	-	-	-	-	-	-	-	-	-	-	-	-	-	-	-	-	-	-	-	-	-	-	-	-	-	-	-	-	-	-	-
TCONS 00033288 Clytia	-	-	-	-	-	-	-	-	-	-	-	-	-	-	-	-	-	-	-	-	-	-	-	-	-	-	-	-	-	-	-	-	-	-	-	-	-	-	-	-	-	-	-	-	-	-	-	-	-
TCONS 00061531 Clytia	-	-	-	-	-	-	-	-	-	-	-	-	-	-	-	-	-	-	-	-	-	-	-	-	-	-	-	-	-	-	-	-	-	-	-	-	-	-	-	-	-	-	-	-	-	-	-	T	S
TCONS 00042132 Clytia	-	-	-	-	-	-	-	-	-	-	-	-	-	-	-	-	-	-	-	-	-	-	-	-	-	-	-	-	-	-	-	-	-	-	-	-	-	-	-	-	-	-	-	-	-	-	-	T	S
H.sapiens GABAA	-	-	-	-	-	-	-	-	-	-	-	-	-	-	-	-	-	-	-	-	-	-	-	-	-	-	-	-	-	-	-	-	-	-	-	-	-	-	-	-	-	-	-	-	-	-	-	-	-
B.Taurus GABAA	-	-	-	-	-	-	-	-	-	-	-	-	-	-	-	-	-	-	-	-	-	-	-	-	-	-	-	-	-	-	-	-	-	-	-	-	-	-	-	-	-	-	-	-	-	-	-	-	-
M.musculus GABAA	-	-	-	-	-	-	-	-	-	-	-	-	-	-	-	-	-	-	-	-	-	-	-	-	-	-	-	-	-	-	-	-	-	-	-	-	-	-	-	-	-	-	-	-	-	-	-	-	-
R.norvegicus GABAA	-	-	-	-	-	-	-	-	-	-	-	-	-	-	-	-	-	-	-	-	-	-	-	-	-	-	-	-	-	-	-	-	-	-	-	-	-	-	-	-	-	-	-	-	-	-	-	-	-
G.gallus GABAA	-	-	-	-	-	-	-	-	-	-	-	-	-	-	-	-	-	-	-	-	-	-	-	-	-	-	-	-	-	-	-	-	-	-	-	-	-	-	-	-	-	-	-	-	-	-	-	-	-
X.tropicalis GABAA	-	-	-	-	-	-	-	-	-	-	-	-	-	-	-	-	-	-	-	-	-	-	-	-	-	-	-	-	-	-	-	-	-	-	-	-	-	-	-	-	-	-	-	-	-	-	-	-	-
D.rerio GABAA	-	-	-	-	-	-	-	-	-	-	-	-	-	-	-	-	-	-	-	-	-	-	-	-	-	-	-	-	-	-	-	-	-	-	-	-	-	-	-	-	-	-	-	-	-	-	-	-	-
S.purpuratus GABAA	-	-	-	-	-	-	-	-	-	-	-	-	-	-	-	-	-	-	-	-	-	-	-	-	-	-	-	-	-	-	-	-	-	-	-	-	-	-	-	-	-	-	-	-	-	-	-	-	-
C.elegans GABA(Gab1)	-	-	-	-	-	-	-	-	-	-	-	-	-	-	-	-	-	-	-	-	-	-	-	-	-	-	-	-	-	-	-	-	-	-	-	-	-	-	-	-	-	-	-	-	-	-	-	-	-
D.melanogaster GABAA(RDL)	-	-	-	-	-	-	-	-	-	-	-	-	-	-	-	-	-	-	-	-	-	-	-	-	-	-	-	-	-	-	-	-	-	-	-	-	-	-	-	-	-	-	-	-	-	-	-	-	-
Hsapiens chrna1	-	-	-	-	-	-	-	-	-	-	-	-	-	-	-	R	E	K	Q	D	K	K	I	-	-	-	-	-	-	-	-	-	-	-	-	-	-	-	-	-	-	-	-	-	-	-	-	-	-
Hsapiens chrna2	-	-	-	-	-	-	-	-	-	-	-	-	-	-	-	E	S	N	V	D	-	-	-	-	-	-	-	-	-	-	-	-	-	-	-	-	-	-	-	-	-	-	-	-	-	-	-	-	-
Hsapiens chrna3	-	-	-	-	-	-	-	-	-	-	-	-	-	-	-	F	S	R	A	E	S	K	G	-	-	-	-	-	-	-	-	-	-	-	-	-	-	-	-	-	-	-	-	-	-	-	-	-	-
Hsapiens chrna4	-	-	-	-	-	-	-	-	-	-	-	-	-	-	-	E	P	E	G	E	P	P	A	-	-	-	-	-	-	-	-	-	-	-	-	-	-	-	-	-	-	-	-	-	-	-	-	-	-
Hsapiens chrna5	-	-	-	-	-	-	-	-	-	-	-	-	-	-	-	-	-	-	-	-	-	-	-	-	-	-	-	-	-	-	-	-	-	-	-	-	-	-	-	-	-	-	-	-	-	-	-	-	-
Hsapiens chrna6	-	-	-	-	-	-	-	-	-	-	-	-	-	-	-	A	S	H	G	E	P	R	H	-	-	-	-	-	-	-	-	-	-	-	-	-	-	-	-	-	-	-	-	-	-	-	-	-	-
Hsapiens chrna7	-	-	-	-	-	-	-	-	-	-	-	-	-	-	-	H	K	Q	R	R	C	S	L	A	S	-	-	-	-	-	-	-	-	-	-	-	-	-	-	-	-	-	-	-	-	-	-	-	-
Hsapiens chrna9	-	-	-	-	-	-	-	-	-	-	-	-	-	S	R	E	R	D	H	L	T	K	V	Y	S	-	-	-	-	-	-	-	-	-	-	-	-	-	-	-	-	-	-	-	-	-	-	-	-
Hsapiens chrna10	-	-	-	-	-	-	-	-	-	-	-	-	-	S	P	Q	S	P	E	G	G	A	G	P	P	A	G	P	-	-	-	-	-	-	-	-	-	-	-	-	-	-	-	-	-	-	-	-	-
Ptroglodoytes chrna1	-	-	-	-	-	-	-	-	-	-	-	-	-	-	-	R	E	K	Q	D	K	K	I	-	-	-	-	-	-	-	-	-	-	-	-	-	-	-	-	-	-	-	-	-	-	-	-	-	-
Ptroglodoytes chrna2	-	-	-	-	-	-	-	-	-	-	-	-	-	-	-	E	S	N	V	D	-	-	-	-	-	-	-	-	-	-	-	-	-	-	-	-	-	-	-	-	-	-	-	-	-	-	-	-	-
Ptroglodoytes chrna3	-	-	-	-	-	-	-	-	-	-	-	-	-	-	-	F	S	R	A	E	S	K	G	-	-	-	-	-	-	-	-	-	-	-	-	-	-	-	-	-	-	-	-	-	-	-	-	-	-
Ptroglodoytes chrna4	-	-	-	-	-	-	-	-	-	-	-	-	-	-	-	E	P	E	G	E	P	P	A	-	-	-	-	-	-	-	-	-	-	-	-	-	-	-	-	-	-	-	-	-	-	-	-	-	-
Ptroglodoytes chrna5	-	-	-	-	-	-	-	-	-	-	-	-	-	-	-	-	-	-	-	-	-	-	-	-	-	-	-	-	-	-	-	-	-	-	-	-	-	-	-	-	-	-	-	-	-	-	-	-	-
Ptroglodoytes chrna6	-	-	-	-	-	-	-	-	-	-	-	-	-	-	-	A	S	H	G	E	P	R	H	-	-	-	-	-	-	-	-	-	-	-	-	-	-	-	-	-	-	-	-	-	-	-	-	-	-
Ptroglodoytes chrna7	-	-	-	-	-	-	-	-	-	-	-	-	-	-	-	H	K	Q	R	R	C	S	L	A	S	-	-	-	-	-	-	-	-	-	-	-	-	-	-	-	-	-	-	-	-	-	-	-	-
Ptroglodoytes chrna9	-	-	-	-	-	-	-	-	-	-	-	-	-	S	R	E	W	D	H	L	T	K	V	Y	S	-	-	-	-	-	-	-	-	-	-	-	-	-	-	-	-	-	-	-	-	-	-	-	-
Ptroglodytes chrna10	-	-	-	-	-	-	-	-	-	-	-	-	-	S	P	Q	S	P	E	G	G	A	G	P	P	A	G	P	-	-	-	-	-	-	-	-	-	-	-	-	-	-	-	-	-	-	-	-	-
Mmulatta chrna1	-	-	-	-	-	-	-	-	-	-	-	-	-	-	-	R	E	K	Q	D	K	K	I	-	-	-	-	-	-	-	-	-	-	-	-	-	-	-	-	-	-	-	-	-	-	-	-	-	-
Mmulatta chrna2	-	-	-	-	-	-	-	-	-	-	-	-	-	-	-	E	T	N	M	D	-	-	-	-	-	-	-	-	-	-	-	-	-	-	-	-	-	-	-	-	-	-	-	-	-	-	-	-	-
Mmulatta chrna3	-	-	-	-	-	-	-	-	-	-	-	-	-	-	-	F	S	R	A	E	S	K	G	-	-	-	-	-	-	-	-	-	-	-	-	-	-	-	-	-	-	-	-	-	-	-	-	-	-
Mmulatta Chrna4	-	-	-	-	-	-	-	-	-	-	-	-	-	-	-	E	P	E	G	E	P	A	A	-	-	-	-	-	-	-	-	-	-	-	-	-	-	-	-	-	-	-	-	-	-	-	-	-	-
Mmulatta chrna5	-	-	-	-	-	-	-	-	-	-	-	-	-	-	-	-	-	-	-	-	-	-	-	-	-	-	-	-	-	-	-	-	-	-	-	-	-	-	-	-	-	-	-	-	-	-	-	-	-
Mmulatta chrna6	-	-	-	-	-	-	-	-	-	-	-	-	-	-	-	A	S	L	G	E	P	R	H	-	-	-	-	-	-	-	-	-	-	-	-	-	-	-	-	-	-	-	-	-	-	-	-	-	-
Mmulatta chrna7	-	-	-	-	-	-	-	-	-	-	-	-	-	-	-	H	K	Q	R	R	C	S	L	A	S	-	-	-	-	-	-	-	-	-	-	-	-	-	-	-	-	-	-	-	-	-	-	-	-
Mmulatta chrna9	-	-	-	-	-	-	-	-	-	-	-	-	-	S	R	E	R	D	H	L	T	K	V	Y	S	-	-	-	-	-	-	-	-	-	-	-	-	-	-	-	-	-	-	-	-	-	-	-	-
Mmulatta chrna10	-	-	-	-	-	-	-	-	-	-	-	-	-	S	P	Q	S	P	K	G	G	G	G	P	P	A	G	P	-	-	-	-	-	-	-	-	-	-	-	-	-	-	-	-	-	-	-	-	-
Clupus familiaris chrna1	-	-	-	-	-	-	-	-	-	-	-	-	-	-	-	R	E	K	Q	D	K	K	I	-	-	-	-	-	-	-	-	-	-	-	-	-	-	-	-	-	-	-	-	-	-	-	-	-	-
Clupus familaris chrna2	-	-	-	-	-	-	-	-	-	-	-	-	-	-	-	E	T	N	V	D	-	-	-	-	-	-	-	-	-	-	-	-	-	-	-	-	-	-	-	-	-	-	-	-	-	-	-	-	-
Clupus familiaris chrna3	-	-	-	-	-	-	-	-	-	-	-	-	-	-	-	F	R	R	A	E	T	R	G	-	-	-	-	-	-	-	-	-	-	-	-	-	-	-	-	-	-	-	-	-	-	-	-	-	-
Clupus familiaris chrna4	-	-	-	-	-	-	-	-	-	-	-	-	-	-	-	E	P	E	G	E	P	G	V	-	-	-	-	-	-	-	-	-	-	-	-	-	-	-	-	-	-	-	-	-	-	-	-	-	-
Clupus familaris chrna6	-	-	-	-	-	-	-	-	-	-	-	-	-	-	-	D	N	Y	R	E	T	K	L	-	-	-	-	-	-	-	-	-	-	-	-	-	-	-	-	-	-	-	-	-	-	-	-	-	-
Clupus familaris chrna7	-	-	-	-	-	-	-	-	-	-	-	-	-	-	-	H	K	Q	R	R	C	S	L	A	S	-	-	-	-	-	-	-	-	-	-	-	-	-	-	-	-	-	-	-	-	-	-	-	-
Clupus familaris chrna9	-	-	-	-	-	-	-	-	-	-	-	-	-	D	R	E	R	T	H	L	T	K	V	Y	G	-	-	-	-	-	-	-	-	-	-	-	-	-	-	-	-	-	-	-	-	-	-	-	-
B taurus chrna1	-	-	-	-	-	-	-	-	-	-	-	-	-	-	-	R	E	K	Q	D	K	K	I	-	-	-	-	-	-	-	-	-	-	-	-	-	-	-	-	-	-	-	-	-	-	-	-	-	-
Btaurus chrna2	-	-	-	-	-	-	-	-	-	-	-	-	-	-	-	E	T	N	V	D	-	-	-	-	-	-	-	-	-	-	-	-	-	-	-	-	-	-	-	-	-	-	-	-	-	-	-	-	-
Btaurus chrna3	-	-	-	-	-	-	-	-	-	-	-	-	-	-	-	F	S	R	I	E	S	K	V	-	-	-	-	-	-	-	-	-	-	-	-	-	-	-	-	-	-	-	-	-	-	-	-	-	-
Btaurus chrna4	-	-	-	-	-	-	-	-	-	-	-	-	-	-	-	E	P	Q	G	E	P	A	R	-	-	-	-	-	-	-	-	-	-	-	-	-	-	-	-	-	-	-	-	-	-	-	-	-	-
Btaurus chrna5	-	-	-	-	-	-	-	-	-	-	-	-	-	-	-	-	-	-	-	-	-	-	-	-	-	-	-	-	-	-	-	-	-	-	-	-	-	-	-	-	-	-	-	-	-	-	-	-	-
Btaurus chrna6	-	-	-	-	-	-	-	-	-	-	-	-	-	-	-	E	H	H	K	E	P	R	L	-	-	-	-	-	-	-	-	-	-	-	-	-	-	-	-	-	-	-	-	-	-	-	-	-	-
Btaurus chrna7	-	-	-	-	-	-	-	-	-	-	-	-	-	-	-	H	N	E	R	R	C	S	L	A	S	-	-	-	-	-	-	-	-	-	-	-	-	-	-	-	-	-	-	-	-	-	-	-	-
Btaurus chrna9	-	-	-	-	-	-	-	-	-	-	-	-	-	D	R	E	R	D	R	L	T	K	V	Y	D	-	-	-	-	-	-	-	-	-	-	-	-	-	-	-	-	-	-	-	-	-	-	-	-
Btaurus chrna10	-	-	-	-	-	-	-	-	-	-	-	-	-	S	P	Q	P	P	D	R	G	T	G	P	P	A	G	P	-	-	-	-	-	-	-	-	-	-	-	-	-	-	-	-	-	-	-	-	-
Rnorvegicus chrna1	-	-	-	-	-	-	-	-	-	-	-	-	-	-	-	R	D	K	Q	E	K	R	I	-	-	-	-	-	-	-	-	-	-	-	-	-	-	-	-	-	-	-	-	-	-	-	-	-	-
[truncated: 1,630 more rows]
[truncated: 201 more columns]

## Sheet: Info
Title	Untrimmed_Ach_Alignment_7_6_19
Format
DataType	Protein
279
Number Sites	3248
Identical	.
Missing	?
Indel	-
