# Supplementary material for: Characterization of nAChRs in Nematostella vectensis supports neuronal and non-neuronal roles in the cnidarian–bilaterian common ancestor
Source: EvoDevo. 2019 Nov 2;10:27. doi: 10.1186/s13227-019-0136-3 (PMC6825365; doi:10.1186/s13227-019-0136-3)
Supplement: Supplementary file 10 — Additional file 10: Table S3. Edited amino acid alignment consisting of transmembrane domains and double cysteines necessary for acetylcholine binding. A protein alignment of confirmed bilaterian muscarinic and nicotinic acetylcholine receptors, GABAergic receptors, a confirmed Hydra muscarinic acetylcholine receptor, a potential N. vectensis nicotinic acetylcholine receptor and a cnidarian nicotinic acetylcholine receptor. Protein sequences were edited to consist of the four conserved transmembrane domains (TM1–TM4) and the double cysteines necessary for acetylcholine binding (denoted by asterisks). [file 13227_2019_136_MOESM10_ESM.xls]

## Sheet: Sequence Data
Domain: Data
	*	*	TMD 1																		TMD 2
Hsapiens chrna1	C	C	V	I	I	P	C	L	L	F	S	F	L	T	G	L	V	F	Y	L	L	S	I	S	V	L	L	S	L	T	V	F	L	L	V	I	-	-	-	-	-	-	-	-	-	-	V	E	L
Hsapiens chrna2	C	C	L	I	I	P	C	L	L	I	S	C	L	T	V	L	V	F	Y	L	L	C	I	S	V	L	L	S	L	T	V	F	L	L	L	I	-	-	-	-	-	-	-	-	-	-	T	E	I
Hsapiens chrna3	C	C	L	I	I	P	C	L	L	I	S	F	L	T	V	L	V	F	Y	L	L	C	I	S	V	L	L	S	L	T	V	F	L	L	V	I	-	-	-	-	-	-	-	-	-	-	T	E	T
Hsapiens chrna4	C	C	L	I	I	P	C	L	L	I	S	C	L	T	V	L	V	F	Y	L	L	C	I	S	V	L	L	S	L	T	V	F	L	L	L	I	-	-	-	-	-	-	-	-	-	-	T	E	I
Hsapiens chrna5	C	C	L	I	I	P	C	I	G	L	S	F	L	T	V	L	V	F	Y	L	L	C	T	S	V	L	V	S	L	T	V	F	L	L	V	I	-	-	-	-	-	-	-	-	-	-	E	E	I
Hsapiens chrna6	C	C	L	I	I	P	C	L	F	I	S	F	L	T	V	L	V	F	Y	L	L	C	I	S	V	L	L	S	L	T	V	F	L	L	V	I	-	-	-	-	-	-	-	-	-	-	T	E	T
Hsapiens chrna7	C	C	L	L	I	P	C	V	L	I	S	A	L	A	L	L	V	F	L	L	L	G	I	T	V	L	L	S	L	T	V	F	M	L	L	V	-	-	-	-	-	-	-	-	-	-	A	E	I
Hsapiens chrna9	C	C	L	L	I	P	C	V	L	I	S	F	L	A	P	L	S	F	Y	L	L	G	V	T	I	L	L	A	M	T	V	F	Q	L	M	V	-	-	-	-	-	-	-	-	-	-	A	E	I
Hsapiens chrna10	C	C	L	L	L	P	C	V	L	I	S	L	L	A	P	L	A	F	H	L	L	G	V	T	V	L	L	A	L	T	V	F	Q	L	L	L	-	-	-	-	-	-	-	-	-	-	A	E	S
Ptroglodoytes chrna1	C	C	V	I	I	P	C	L	L	F	S	F	L	T	G	L	V	F	Y	L	L	S	I	S	V	L	L	S	L	T	V	F	L	L	V	I	-	-	-	-	-	-	-	-	-	-	V	E	L
Ptroglodoytes chrna2	C	C	L	I	I	P	C	L	L	I	S	C	L	T	V	L	V	F	Y	L	L	C	I	S	V	L	L	S	L	T	V	F	L	L	L	I	-	-	-	-	-	-	-	-	-	-	T	E	I
Ptroglodoytes chrna3	C	C	L	I	I	P	C	L	L	I	S	F	L	T	V	L	V	F	Y	L	L	C	I	S	V	L	L	S	L	T	V	F	L	L	V	I	-	-	-	-	-	-	-	-	-	-	T	E	T
Ptroglodoytes chrna4	C	C	L	I	I	P	C	L	L	I	S	C	L	T	V	L	V	F	Y	L	L	C	I	S	V	L	L	S	L	T	V	F	L	L	L	I	-	-	-	-	-	-	-	-	-	-	T	E	I
Ptroglodoytes chrna5	C	C	L	I	I	P	C	I	G	L	S	F	L	T	V	L	V	F	Y	L	L	C	T	S	V	L	V	S	L	T	V	F	L	L	V	I	-	-	-	-	-	-	-	-	-	-	E	E	I
Ptroglodoytes chrna6	C	C	L	I	I	P	C	L	F	I	S	F	L	T	V	L	V	F	Y	L	L	C	I	S	V	L	L	S	L	T	V	F	L	L	V	I	-	-	-	-	-	-	-	-	-	-	T	E	T
Ptroglodoytes chrna7	C	C	L	L	I	P	C	V	L	I	S	A	L	A	L	L	V	F	L	L	L	G	I	T	V	L	L	S	L	T	V	F	M	L	L	V	-	-	-	-	-	-	-	-	-	-	A	E	I
Ptroglodoytes chrna9	C	C	L	L	I	P	C	V	L	I	S	F	L	A	P	L	S	F	Y	L	L	G	V	T	I	L	L	A	M	T	V	F	Q	L	M	V	-	-	-	-	-	-	-	-	-	-	A	E	I
Ptroglodytes chrna10	C	C	L	L	L	P	C	V	L	I	S	L	L	A	P	L	A	F	H	L	L	G	V	T	V	L	L	A	L	T	V	F	Q	L	L	L	-	-	-	-	-	-	-	-	-	-	A	E	S
Mmulatta chrna1	C	C	V	I	I	P	C	L	L	F	S	F	L	T	G	L	V	F	Y	L	L	S	I	S	V	L	L	S	L	T	V	F	L	L	V	I	-	-	-	-	-	-	-	-	-	-	V	E	L
Mmulatta chrna2	C	C	L	I	I	P	C	L	L	I	S	C	L	T	V	L	V	F	Y	L	L	C	I	S	V	L	L	S	L	T	V	F	L	L	L	I	-	-	-	-	-	-	-	-	-	-	T	E	I
Mmulatta chrna3	C	C	L	I	I	P	C	L	L	I	S	F	L	T	V	L	V	F	Y	L	L	C	I	S	V	L	L	S	L	T	V	F	L	L	V	I	-	-	-	-	-	-	-	-	-	-	T	E	T
Mmulatta Chrna4	C	C	L	I	I	P	C	L	L	I	S	C	L	T	V	L	V	F	Y	L	L	C	I	S	V	L	L	S	L	T	V	F	L	L	L	I	-	-	-	-	-	-	-	-	-	-	T	E	I
Mmulatta chrna5	C	C	L	I	I	P	C	I	G	L	S	F	L	T	V	L	V	F	Y	L	L	C	T	S	V	L	V	S	L	T	V	F	L	L	V	I	-	-	-	-	-	-	-	-	-	-	E	E	I
Mmulatta chrna6	C	C	L	I	I	P	C	L	F	I	S	F	L	T	V	L	V	F	Y	L	L	C	I	S	V	L	L	S	L	T	V	F	L	L	V	I	-	-	-	-	-	-	-	-	-	-	T	E	T
Mmulatta chrna7	C	C	L	L	I	P	C	V	L	I	S	A	L	A	L	L	V	F	L	L	L	G	I	T	V	L	L	S	L	T	V	F	M	L	L	V	-	-	-	-	-	-	-	-	-	-	A	E	I
Mmulatta chrna9	C	C	L	L	I	P	C	V	L	I	S	F	L	A	P	L	S	F	Y	L	L	G	V	T	I	L	L	A	M	T	V	F	Q	L	M	V	-	-	-	-	-	-	-	-	-	-	A	E	I
Mmulatta chrna10	C	C	L	L	L	P	C	V	L	I	S	L	L	A	P	L	A	F	H	L	L	G	V	T	V	L	L	A	L	T	V	F	Q	L	L	L	-	-	-	-	-	-	-	-	-	-	A	E	S
Clupus familiaris chrna1	C	C	V	I	I	P	C	L	L	F	S	F	L	T	G	L	V	F	Y	L	L	S	I	S	V	L	L	S	L	T	V	F	L	L	V	I	-	-	-	-	-	-	-	-	-	-	V	E	L
Clupus familaris chrna2	C	C	L	I	I	P	C	L	L	I	S	C	L	T	V	L	V	F	Y	L	L	C	I	S	V	L	L	S	L	T	V	F	L	L	L	I	-	-	-	-	-	-	-	-	-	-	T	D	I
Clupus familiaris chrna3	C	C	L	I	I	P	C	L	L	I	S	F	L	T	V	L	V	F	Y	L	L	C	I	S	V	L	L	S	L	T	V	F	L	L	V	I	-	-	-	-	-	-	-	-	-	-	T	E	T
Clupus familiaris chrna4	C	C	L	I	I	P	C	L	L	I	S	C	L	T	V	L	V	F	Y	L	L	C	I	S	V	L	L	S	L	T	V	F	L	L	L	I	-	-	-	-	-	-	-	-	-	-	T	E	I
Clupus familaris chrna6	C	C	L	I	I	P	C	L	F	I	S	F	L	T	V	L	V	F	Y	L	L	C	I	S	V	L	L	S	L	T	V	F	L	L	V	I	-	-	-	-	-	-	-	-	-	-	T	E	T
Clupus familaris chrna7	C	C	L	L	I	P	C	V	L	I	S	A	L	A	L	L	V	F	L	L	L	G	I	T	V	L	L	S	L	T	V	F	M	L	L	V	-	-	-	-	-	-	-	-	-	-	A	E	I
Clupus familaris chrna9	C	C	L	L	I	P	C	V	L	I	S	F	L	A	P	L	S	F	Y	L	L	G	V	T	I	L	L	A	M	T	V	F	Q	L	M	V	-	-	-	-	-	-	-	-	-	-	A	E	I
B taurus chrna1	C	C	V	I	I	P	C	L	L	F	S	F	L	T	G	L	V	F	Y	L	L	S	I	S	V	L	L	S	L	T	V	F	L	L	V	I	-	-	-	-	-	-	-	-	-	-	V	E	L
Btaurus chrna2	C	C	L	I	I	P	C	L	L	I	S	C	L	T	V	L	V	F	Y	L	L	C	I	S	V	L	L	S	L	T	V	F	L	L	L	I	-	-	-	-	-	-	-	-	-	-	T	E	I
Btaurus chrna3	C	C	L	I	I	P	C	L	L	I	S	F	L	T	V	L	V	F	Y	L	L	C	I	S	V	L	L	S	L	T	V	F	L	L	V	I	-	-	-	-	-	-	-	-	-	-	T	E	T
Btaurus chrna4	C	C	L	I	I	P	C	L	L	I	S	C	L	T	V	L	V	F	Y	L	L	C	I	S	V	L	L	S	L	T	V	F	L	L	L	I	-	-	-	-	-	-	-	-	-	-	T	E	I
Btaurus chrna5	C	C	L	I	I	P	C	I	G	L	S	F	L	T	V	L	V	F	Y	L	L	C	T	S	V	L	V	S	L	T	V	F	L	L	V	I	-	-	-	-	-	-	-	-	-	-	E	E	I
Btaurus chrna6	C	C	L	I	I	P	C	L	F	I	S	F	L	T	V	L	V	F	Y	L	L	C	I	S	V	L	L	S	L	T	V	F	L	L	V	I	-	-	-	-	-	-	-	-	-	-	T	E	T
Btaurus chrna7	C	C	L	L	I	P	C	V	L	I	S	A	L	A	L	L	V	F	L	L	L	G	I	T	V	L	L	S	L	T	V	F	M	L	L	V	-	-	-	-	-	-	-	-	-	-	A	E	I
Btaurus chrna9	C	C	L	L	I	P	C	V	L	I	S	F	L	A	P	L	S	F	Y	L	L	G	V	T	I	L	L	A	M	T	V	F	Q	L	M	V	-	-	-	-	-	-	-	-	-	-	A	E	I
Btaurus chrna10	C	C	L	L	L	P	C	V	L	I	S	L	L	A	P	L	A	F	H	L	L	G	V	T	V	L	L	A	L	T	V	F	Q	L	I	L	-	-	-	-	-	-	-	-	-	-	A	E	S
Rnorvegicus chrna1	C	C	V	I	I	P	C	L	L	F	S	F	L	T	S	L	V	F	Y	L	L	S	I	S	V	L	L	S	L	T	V	F	L	L	V	I	-	-	-	-	-	-	-	-	-	-	V	E	L
Rnorvegicus chrna2	C	C	L	I	I	P	C	L	L	I	S	C	L	T	V	L	V	F	Y	L	L	C	I	S	V	L	L	S	L	T	V	F	L	L	L	I	-	-	-	-	-	-	-	-	-	-	T	E	I
Rnorvegicus chrna3	C	C	L	I	I	P	C	L	L	I	S	F	L	T	V	L	V	F	Y	L	L	C	I	S	V	L	L	S	L	T	V	F	L	L	V	I	-	-	-	-	-	-	-	-	-	-	T	E	T
Rnorvegicus chrna4	C	C	L	I	I	P	C	L	L	I	S	C	L	T	V	L	V	F	Y	L	L	C	I	S	V	L	L	S	L	T	V	F	L	L	L	I	-	-	-	-	-	-	-	-	-	-	T	E	I
Rnorvegicus chrna5	C	C	L	I	I	P	C	I	G	L	S	F	L	T	V	V	V	F	Y	L	L	C	T	S	V	L	V	S	L	T	V	F	L	L	V	I	-	-	-	-	-	-	-	-	-	-	E	E	I
Rnorvegicus chrna6	C	C	L	I	I	P	C	L	F	I	S	F	L	T	V	L	V	F	Y	L	L	C	I	S	V	L	L	S	L	T	V	F	L	L	V	I	-	-	-	-	-	-	-	-	-	-	T	E	T
Rnorvegicus chrna7	C	C	L	L	I	P	C	V	L	I	S	A	L	A	L	L	V	F	L	L	L	G	I	T	V	L	L	S	L	T	V	F	M	L	L	V	-	-	-	-	-	-	-	-	-	-	A	E	I
Rnorvegicus chrna9	C	C	L	L	I	P	C	V	L	I	S	F	L	A	P	L	S	F	Y	L	L	G	V	T	I	L	L	A	M	T	V	F	Q	L	M	V	-	-	-	-	-	-	-	-	-	-	A	E	I
Rnorvegicus chrna10	C	C	L	L	L	P	C	V	F	I	S	L	L	A	P	L	A	F	H	L	L	G	V	T	V	L	L	A	L	T	V	F	Q	L	I	L	-	-	-	-	-	-	-	-	-	-	A	E	S
Mmusculus Chrna1	C	C	V	I	I	P	C	L	L	F	S	F	L	T	S	L	V	F	Y	L	L	S	I	S	V	L	L	S	L	T	V	F	L	L	V	I	-	-	-	-	-	-	-	-	-	-	V	E	L
Mmusculus Chrna2	C	C	L	I	I	P	C	L	L	I	S	C	L	T	V	L	V	F	Y	L	L	C	I	S	V	L	L	S	L	T	V	F	L	L	L	I	-	-	-	-	-	-	-	-	-	-	T	E	I
Mmusculus Chrna3	C	C	L	I	I	P	C	L	L	I	S	F	L	T	V	L	V	F	Y	L	L	C	I	S	V	L	L	S	L	T	V	F	L	L	V	I	-	-	-	-	-	-	-	-	-	-	T	E	T
Mmusculus Chrna4	C	C	L	I	I	P	C	L	L	I	S	C	L	T	V	L	V	F	Y	L	L	C	I	S	V	L	L	S	L	T	V	F	L	L	L	I	-	-	-	-	-	-	-	-	-	-	T	E	I
Mmusculus Chrna5	C	C	L	I	I	P	C	I	G	L	S	F	L	T	V	V	V	F	Y	L	L	C	T	S	V	L	V	S	L	T	V	F	L	L	V	I	-	-	-	-	-	-	-	-	-	-	E	E	I
Mmusculus Chrna6	C	C	L	I	I	P	C	L	F	I	S	F	L	T	V	L	V	F	Y	L	L	C	I	S	V	L	L	S	L	T	V	F	L	L	V	I	-	-	-	-	-	-	-	-	-	-	T	E	T
Mmusculus Chrna7	C	C	L	L	I	P	C	V	L	I	S	A	L	A	L	L	V	F	L	L	L	G	I	T	V	L	L	S	L	T	V	F	M	L	L	V	-	-	-	-	-	-	-	-	-	-	A	E	I
Mmusculus Chrna9	C	C	L	L	I	P	C	V	L	I	S	F	L	A	P	L	S	F	Y	L	L	G	V	T	I	L	L	A	M	T	V	F	Q	L	M	V	-	-	-	-	-	-	-	-	-	-	A	E	I
Mmusculus Chrna10	C	C	L	L	L	P	C	V	F	I	S	L	L	A	P	L	A	F	H	L	L	G	V	T	V	L	L	A	L	T	V	F	Q	L	I	L	-	-	-	-	-	-	-	-	-	-	A	E	S
Ggallus chrna1	C	C	V	I	I	P	C	L	L	F	S	F	L	T	G	F	V	F	Y	L	L	S	I	S	V	L	L	S	L	T	V	F	L	L	V	I	-	-	-	-	-	-	-	-	-	-	V	E	L
Ggallus chrna2	C	C	L	I	I	P	C	L	L	I	S	C	L	T	V	L	V	F	Y	L	L	C	I	S	V	L	L	S	L	T	V	F	L	L	L	I	-	-	-	-	-	-	-	-	-	-	T	E	I
Ggallus chrna3	C	C	M	I	I	P	C	L	L	I	S	F	L	T	V	L	V	F	Y	L	L	C	I	S	V	L	L	S	L	T	V	F	L	L	V	I	-	-	-	-	-	-	-	-	-	-	T	E	T
Ggallus chrna4	C	C	L	I	I	P	C	L	L	I	S	C	L	T	V	L	V	F	Y	L	L	C	I	S	V	L	L	S	L	T	V	F	L	L	L	I	-	-	-	-	-	-	-	-	-	-	T	E	I
Ggallus chrna5	C	C	L	I	I	P	C	I	G	L	S	F	L	T	V	L	V	F	Y	L	L	C	T	S	V	L	V	S	L	T	V	F	L	L	V	I	-	-	-	-	-	-	-	-	-	-	E	E	I
Ggallus chrna6	C	C	L	I	I	P	C	L	F	I	S	F	L	T	V	L	V	F	Y	L	L	C	I	S	V	L	L	S	L	T	V	F	L	L	V	I	-	-	-	-	-	-	-	-	-	-	T	E	T
Ggallus chrna7	C	C	L	L	I	P	C	V	L	I	S	A	L	A	L	L	V	F	L	L	L	G	I	T	V	L	L	S	L	T	V	F	M	L	L	V	-	-	-	-	-	-	-	-	-	-	A	E	I
Ggallues chrna7L	C	C	L	L	I	P	C	V	L	I	S	G	L	A	L	L	V	F	L	L	L	G	I	T	V	L	L	S	L	T	V	F	M	L	L	V	-	-	-	-	-	-	-	-	-	-	A	E	I
Ggallus chrna9	C	C	L	L	L	P	C	I	L	I	S	F	L	A	P	L	G	F	Y	L	L	G	V	T	V	L	L	A	L	T	V	F	Q	L	M	V	-	-	-	-	-	-	-	-	-	-	A	E	I
Ggallus chrna10	C	C	L	L	L	P	C	V	M	I	S	F	L	A	P	L	G	F	Y	L	L	G	V	T	V	L	L	A	L	T	V	F	Q	L	L	V	-	-	-	-	-	-	-	-	-	-	A	E	S
Xtropicalis chrna1	C	C	V	V	I	P	C	L	L	F	S	F	L	T	G	L	V	F	Y	L	L	S	V	S	V	L	L	S	L	V	V	F	L	L	V	I	-	-	-	-	-	-	-	-	-	-	V	E	L
Xtropicalis chnra2	C	C	L	I	I	P	C	L	L	I	S	C	L	T	V	L	V	F	Y	L	L	C	I	S	V	L	L	S	L	T	V	F	L	L	L	I	-	-	-	-	-	-	-	-	-	-	T	E	I
Xtropicalis chrna3	C	C	I	I	I	P	C	L	L	I	S	C	L	T	I	L	V	F	Y	L	L	C	M	S	V	L	L	S	L	T	V	F	L	L	V	I	-	-	-	-	-	-	-	-	-	-	T	E	I
Xtropicalis chrna4	C	C	L	I	I	P	C	L	L	I	S	C	L	T	V	L	V	F	Y	L	L	C	I	S	V	L	L	S	L	T	V	F	L	L	L	I	-	-	-	-	-	-	-	-	-	-	T	E	I
Xtropicalis Chrna5	C	C	L	I	I	P	C	I	G	L	S	F	L	T	I	L	V	F	Y	L	L	C	T	S	V	L	V	S	L	T	V	F	L	L	V	I	-	-	-	-	-	-	-	-	-	-	E	E	I
Xtropicalis chrna6	C	C	L	I	M	P	C	L	F	L	S	F	L	T	V	L	V	F	Y	L	L	C	I	S	V	L	L	S	L	T	V	F	L	L	V	I	-	-	-	-	-	-	-	-	-	-	T	E	T
Xtropicalis chrna7	C	C	L	L	I	P	C	V	L	I	S	A	L	A	L	L	V	F	L	L	L	G	I	T	V	L	L	S	L	T	V	F	M	L	L	V	-	-	-	-	-	-	-	-	-	-	A	E	I
Xtropicalis chrna9	C	C	L	L	I	P	C	V	M	I	S	F	L	A	P	L	G	F	Y	L	L	G	V	T	V	L	L	A	L	T	V	F	Q	L	M	V	-	-	-	-	-	-	-	-	-	-	A	E	S
Xtropicalis chrna10	C	C	L	L	L	P	C	V	M	I	S	F	L	A	P	L	G	F	Y	L	L	G	V	T	V	L	L	A	L	T	V	F	Q	L	L	V	-	-	-	-	-	-	-	-	-	-	A	E	S
Drerio Chrna1	C	C	V	I	I	P	C	M	L	F	S	F	L	T	G	L	V	F	Y	L	L	S	I	S	V	L	L	S	L	T	V	F	L	L	V	I	-	-	-	-	-	-	-	-	-	-	V	E	L
Drerio Chrna2a	C	C	L	I	I	P	C	L	L	I	S	C	L	T	V	L	V	F	Y	L	L	C	I	S	V	L	L	S	L	T	V	F	L	L	L	I	-	-	-	-	-	-	-	-	-	-	T	E	I
Drerio Chrna3	C	C	M	I	I	P	C	L	L	I	S	F	L	T	V	L	V	F	Y	L	L	C	I	S	V	L	L	S	L	T	V	F	L	L	V	I	-	-	-	-	-	-	-	-	-	-	T	E	T
Drerio Chrna4b	C	C	L	I	I	P	C	L	L	I	S	C	L	T	V	L	V	F	Y	L	L	C	I	S	V	L	L	S	L	T	V	F	L	L	L	I	-	-	-	-	-	-	-	-	-	-	T	E	I
Drerio Chrna5	T	F	L	I	I	P	C	I	G	L	S	F	L	T	V	L	V	F	Y	L	L	C	T	S	V	L	V	S	L	T	V	F	L	L	V	I	-	-	-	-	-	-	-	-	-	-	E	E	I
Drerio Chrna6	C	C	L	I	I	P	C	L	L	I	S	F	L	T	V	L	V	F	Y	L	L	C	I	S	V	L	L	S	L	T	V	F	L	L	V	I	-	-	-	-	-	-	-	-	-	-	T	E	T
Drerio Chrna7	C	C	L	L	I	P	C	V	L	I	S	T	L	A	L	L	V	F	L	L	L	G	I	T	V	L	L	S	L	T	V	F	M	L	L	V	-	-	-	-	-	-	-	-	-	-	A	E	I
Drerio chrna7L/8	C	C	L	L	I	P	C	V	L	L	S	S	M	T	L	L	I	F	L	L	L	G	I	T	V	L	L	S	L	T	V	F	M	L	L	V	-	-	-	-	-	-	-	-	-	-	A	E	I
Drerio chrna9	C	C	L	L	L	P	C	F	L	I	S	F	L	A	P	L	G	F	Y	L	L	G	V	T	V	L	L	A	L	T	V	F	Q	L	M	V	-	-	-	-	-	-	-	-	-	-	A	E	S
Drerio chrna10	C	C	L	L	I	P	C	V	M	I	S	F	L	A	P	L	G	F	Y	L	L	G	V	T	V	M	L	A	L	T	V	F	Q	L	L	V	-	-	-	-	-	-	-	-	-	-	A	E	I
Cintestinalis chrna1	C	C	L	I	I	P	C	L	L	I	S	F	L	T	V	L	V	F	Y	L	L	C	I	S	V	L	L	S	L	T	V	F	L	L	V	I	-	-	-	-	-	-	-	-	-	-	T	E	I
Cintestinalis chrna3like	V	V	M	L	F	P	A	I	L	L	T	T	V	S	L	L	G	F	Y	L	L	Q	I	T	I	M	L	T	F	M	V	F	L	L	T	V	-	-	-	-	-	-	-	-	-	-	G	D	M
Cintestinalis chrna6	T	A	V	M	V	P	C	F	Q	I	S	A	I	T	V	M	V	F	F	L	L	C	I	S	V	L	V	A	L	T	V	F	L	I	L	I	-	-	-	-	-	-	-	-	-	-	I	D	I
Cintestinalis chrna7like	C	C	L	I	L	P	C	V	L	V	C	S	L	T	I	L	V	F	L	L	L	G	I	T	V	L	L	A	L	V	V	F	L	Q	L	V	-	-	-	-	-	-	-	-	-	-	A	D	N
Dmelanogaster AChRa1	C	C	L	I	I	P	C	V	G	I	S	F	L	S	V	L	V	F	Y	L	L	C	I	S	I	L	L	S	L	T	V	F	F	L	L	L	-	-	-	-	-	-	-	-	-	-	A	E	I
Dmelanogaster AChRa2	C	C	L	I	I	P	C	V	G	I	S	Y	L	S	V	L	V	F	Y	L	L	C	I	S	I	L	L	S	Q	T	M	F	F	L	L	I	-	-	-	-	-	-	-	-	-	-	S	E	I
Dmelanogaster AChRa3	C	C	L	I	I	P	C	M	G	I	S	F	L	T	I	L	V	F	Y	L	L	S	I	S	I	L	L	S	L	T	V	F	F	L	L	L	-	-	-	-	-	-	-	-	-	-	A	E	I
Dmelanogaster AChRa4	C	C	I	I	I	P	C	M	G	I	S	F	L	T	V	L	T	F	Y	L	L	S	I	S	I	L	I	S	L	H	V	F	F	L	L	V	-	-	-	-	-	-	-	-	-	-	V	E	I
Dmelanogaster AChRa5	C	C	L	I	I	P	C	V	L	I	A	S	M	A	L	L	G	F	T	L	L	G	V	T	I	L	L	S	L	T	V	F	L	N	M	V	-	-	-	-	-	-	-	-	-	-	A	E	T
Dmelanogaster AChRa6	C	C	L	I	V	P	C	V	L	I	S	S	M	A	L	L	G	F	T	L	L	G	V	T	I	L	L	S	L	T	V	F	L	N	L	V	-	-	-	-	-	-	-	-	-	-	A	E	T
Dmelanogaster AChRa7	C	C	L	I	V	P	C	V	L	I	A	S	M	A	L	L	G	F	T	L	L	G	V	T	I	L	L	S	L	T	V	F	L	N	M	V	-	-	-	-	-	-	-	-	-	-	A	E	T
Dmelanogaster chrnb1	-	-	L	I	L	P	T	V	L	I	S	F	L	C	V	L	V	F	Y	L	L	G	I	S	I	L	L	S	L	V	V	F	L	L	L	V	-	-	-	-	-	-	-	-	-	-	S	K	I
Agambiae chrna2	C	C	L	I	I	P	C	V	G	I	S	Y	L	S	V	L	V	F	Y	L	L	C	I	S	I	L	L	S	Q	T	M	F	F	L	L	I	-	-	-	-	-	-	-	-	-	-	S	E	I
Agambiae chrna3	C	C	I	I	I	P	C	M	G	I	S	F	L	T	V	L	T	F	Y	L	L	S	I	S	I	L	I	S	L	H	V	F	F	L	L	V	-	-	-	-	-	-	-	-	-	-	V	E	I
Agambiae chrna4	-	-	L	I	L	P	T	V	L	I	S	F	L	C	V	L	V	F	Y	L	L	G	I	S	I	L	L	S	L	V	V	F	L	L	L	V	-	-	-	-	-	-	-	-	-	-	S	K	I
Agambiae chrna6	C	C	L	I	I	P	C	M	G	I	S	F	L	T	I	L	V	F	Y	L	L	S	I	S	I	L	L	S	L	T	V	F	F	L	L	L	-	-	-	-	-	-	-	-	-	-	A	E	I
Agambiae chrna7	C	C	L	I	V	P	C	V	L	I	A	S	M	A	L	L	G	F	T	L	L	G	V	T	I	L	L	S	L	T	V	F	L	N	M	V	-	-	-	-	-	-	-	-	-	-	A	E	T
Agambiae chrna8	C	C	L	I	V	P	C	V	L	I	A	S	M	A	L	L	G	F	T	L	L	G	V	T	I	L	L	S	L	T	V	F	L	N	M	V	-	-	-	-	-	-	-	-	-	-	A	E	T
Spurpuratus nAChra2	C	C	L	I	L	P	C	V	L	I	S	F	L	T	V	L	V	F	Y	L	L	C	I	S	V	L	L	A	L	T	V	F	L	L	L	I	-	-	-	-	-	-	-	-	-	-	A	E	I
Spurpuratus nAChra3	C	C	L	V	V	P	C	L	L	I	S	F	L	T	I	L	V	F	F	L	L	S	I	S	I	L	L	A	L	I	V	F	L	L	L	I	-	-	-	-	-	-	-	-	-	-	P	D	I
Spurpuratus Nacha6	C	C	L	L	G	P	C	V	L	I	S	L	I	T	V	L	D	F	F	M	L	G	I	T	I	L	L	A	L	T	V	F	L	L	L	V	-	-	-	-	-	-	-	-	-	-	A	E	T
Acalifornica chrna1	C	C	L	I	I	P	C	V	A	I	S	F	L	T	V	L	V	F	Y	L	L	C	I	S	I	L	L	S	L	T	V	F	F	W	V	L	-	-	-	-	-	-	-	-	-	-	A	E	I
Acalifonica chrna2	C	C	L	I	I	P	C	V	A	I	S	F	L	T	V	L	V	F	Y	L	L	C	I	S	I	L	L	S	L	T	V	F	F	L	L	L	-	-	-	-	-	-	-	-	-	-	A	E	I
Celegans ACR2	-	-	L	I	I	P	T	V	L	M	A	F	L	S	V	M	A	F	Y	L	L	T	I	S	L	L	L	A	L	V	V	F	L	L	L	V	-	-	-	-	-	-	-	-	-	-	S	K	I
Celegans UNC63	C	C	L	I	F	P	S	V	G	I	S	F	L	T	A	L	V	F	Y	L	L	C	I	S	I	L	I	S	L	T	V	F	F	L	L	L	-	-	-	-	-	-	-	-	-	-	V	E	I
Celegans LEV1	-	-	L	I	L	P	T	V	L	M	A	F	L	N	V	T	V	F	Y	L	L	T	M	N	V	L	L	S	I	V	V	F	L	L	L	V	-	-	-	-	-	-	-	-	-	-	S	K	I
Celegans ACR3	-	-	L	I	M	P	T	V	L	M	A	F	L	S	M	M	V	F	Y	L	L	A	I	S	I	L	L	A	L	V	V	F	L	L	V	V	-	-	-	-	-	-	-	-	-	-	S	K	I
Celegans ACR7	C	C	V	V	L	P	T	L	L	V	S	F	M	S	L	L	A	F	C	L	L	Q	T	T	I	L	L	S	V	C	F	F	L	T	I	L	-	-	-	-	-	-	-	-	-	-	S	E	M
Celegans ACR8	G	C	L	M	I	P	C	T	M	F	A	I	L	T	S	I	V	F	Y	V	F	S	I	S	I	L	V	T	L	T	V	F	Y	L	I	L	-	-	-	-	-	-	-	-	-	-	I	D	L
Celegans ACR9	-	-	L	I	I	P	S	F	L	I	S	L	M	T	V	L	G	F	T	L	L	E	I	T	I	L	L	S	V	C	F	F	L	S	M	V	-	-	-	-	-	-	-	-	-	-	A	D	M
Celegans ACR10	C	C	I	I	L	P	S	L	L	I	S	I	M	T	L	M	G	F	C	L	Y	Q	T	T	I	L	L	S	I	C	F	F	V	T	I	V	-	-	-	-	-	-	-	-	-	-	S	E	M
Celegans ACR11	C	C	L	I	I	P	S	L	L	I	S	L	M	A	I	L	G	F	M	F	L	E	V	T	I	L	L	A	I	V	F	F	L	S	M	V	-	-	-	-	-	-	-	-	-	-	S	E	M
Celegans ACR12	S	C	L	I	L	P	C	F	L	I	S	I	L	T	T	F	V	F	Y	L	F	S	I	S	I	L	V	T	L	T	V	F	F	L	V	L	-	-	-	-	-	-	-	-	-	-	I	D	L
Celegans ACR14	-	-	L	I	I	P	S	L	V	I	S	M	M	T	I	L	G	F	T	L	L	E	T	T	V	L	L	S	V	I	F	F	L	Q	M	V	-	-	-	-	-	-	-	-	-	-	S	S	T
Celegans ACR16	C	C	L	I	M	P	C	I	L	T	T	L	M	T	L	L	G	F	T	L	L	Q	I	T	V	L	L	S	I	C	F	F	L	S	I	V	-	-	-	-	-	-	-	-	-	-	S	E	M
Celegans ACR21	C	C	L	I	L	P	C	V	L	I	S	L	I	A	L	M	G	F	Y	M	L	G	I	T	S	L	L	S	T	T	V	F	L	M	M	V	-	-	-	-	-	-	-	-	-	-	A	E	G
Celegans ACR25	C	C	L	I	L	P	C	I	L	I	T	M	L	T	L	V	G	F	T	F	L	Q	I	T	I	M	L	S	I	C	I	F	Q	N	Y	V	-	-	-	-	-	-	-	-	-	-	A	E	L
Celegans UNC68	C	C	L	V	F	P	C	V	G	I	S	F	L	T	I	L	V	F	Y	L	L	C	I	S	I	L	V	A	L	T	I	F	F	L	L	L	-	-	-	-	-	-	-	-	-	-	T	E	I
Smansoni nAchR1a	C	C	L	I	V	P	C	L	L	I	S	G	M	A	L	M	V	F	M	L	L	G	V	T	I	L	L	S	L	T	M	F	L	Q	L	V	-	-	-	-	-	-	-	-	-	-	A	D	K
Smediterranea 9799	C	C	L	I	C	P	C	L	A	I	S	F	L	T	I	L	V	F	Y	L	L	S	I	S	I	L	L	S	L	T	V	F	F	L	L	I	-	-	-	-	-	-	-	-	-	-	F	D	I
Smediterranea 14620	Q	P	L	M	M	P	C	L	A	I	C	F	L	S	V	L	A	F	Y	L	L	S	I	T	I	L	F	S	L	T	L	F	F	L	L	L	-	-	-	-	-	-	-	-	-	-	V	E	T
Smediterranea 7711	G	E	L	I	M	P	C	L	A	V	S	F	L	S	V	L	V	F	Y	L	L	S	I	N	I	L	L	S	L	T	L	F	F	L	L	L	-	-	-	-	-	-	-	-	-	-	V	E	T
Smediterranea 11955	C	C	L	I	F	P	C	L	S	I	S	F	L	T	I	M	V	F	Y	L	L	C	I	S	V	F	L	A	L	N	I	F	I	L	V	V	-	-	-	-	-	-	-	-	-	-	F	D	L
Smediterranea 12535	D	Q	L	I	I	P	C	V	L	I	S	L	L	T	V	C	V	F	Y	L	L	S	I	S	I	L	L	S	L	V	V	F	L	L	L	I	-	-	-	-	-	-	-	-	-	-	S	R	I
Smediterranea 31300	C	C	I	I	L	P	C	L	W	L	T	I	L	S	L	L	S	F	W	L	L	G	I	T	V	L	L	A	F	S	V	F	M	L	L	I	-	-	-	-	-	-	-	-	-	-	A	E	K
Smediterranea 12146	S	S	L	I	L	P	C	L	L	I	S	L	L	T	V	C	V	F	Y	L	L	T	I	S	I	L	L	A	L	I	V	F	F	L	L	I	-	-	-	-	-	-	-	-	-	-	S	K	L
Pdamicornis chrna2like	C	C	L	T	I	P	S	T	L	L	L	T	L	T	L	T	S	F	F	I	F	V	T	T	M	L	L	A	M	T	V	F	L	L	L	I	-	-	-	-	-	-	-	-	-	-	P	S	F
Pdamicornis chrna3like	C	C	L	L	L	P	C	V	A	L	A	I	L	T	V	F	A	F	F	L	L	I	I	T	I	L	L	G	L	T	V	Y	T	L	I	F	-	-	-	-	-	-	-	-	-	-	T	E	N
Pdamicornis chrna4like	C	C	L	I	V	P	C	M	I	I	V	S	M	V	L	L	G	F	F	L	L	S	I	T	V	L	L	A	M	A	V	F	L	Q	L	G	-	-	-	-	-	-	-	-	-	-	A	E	N
Pdamicornis chrna5like	C	C	Q	I	L	P	C	V	V	I	I	L	L	V	I	L	N	F	I	I	F	C	I	T	I	L	L	S	M	S	V	Y	L	L	I	L	-	-	-	-	-	-	-	-	-	-	A	D	S
Pdamicornis chrna6like	C	C	L	I	V	P	Y	I	V	L	A	V	L	T	V	F	S	F	Y	L	L	V	I	T	I	L	L	G	L	T	V	F	M	M	V	F	-	-	-	-	-	-	-	-	-	-	T	D	N
Pdamicornis chrna7like	C	C	L	I	I	P	C	A	M	I	S	V	L	T	L	L	V	F	L	L	V	G	M	A	I	L	V	G	L	S	F	F	F	L	L	V	-	-	-	-	-	-	-	-	-	-	A	E	N
Pdamicornis chrna9like	-	-	L	I	V	P	C	F	L	I	S	S	M	I	F	L	G	F	I	L	L	S	I	T	V	L	L	A	M	T	V	F	Q	Q	L	T	-	-	-	-	-	-	-	-	-	-	S	D	I
Pdamicornis chrna10like	C	C	Y	I	V	P	C	C	L	I	S	S	M	I	F	L	G	F	I	L	L	S	I	T	V	L	L	A	M	T	V	F	Q	Q	L	T	-	-	-	-	-	-	-	-	-	-	S	E	I
TCONS 0063149 Clytia	C	C	L	I	F	P	M	T	V	I	G	M	L	T	I	L	S	F	L	L	L	A	I	T	L	L	L	A	M	T	V	F	M	L	V	V	-	-	-	-	-	-	-	-	-	-	A	E	I
TCONS 0068759 Clytia	C	C	L	I	V	P	C	F	L	I	T	A	L	G	L	L	T	F	V	L	L	V	I	T	T	L	L	A	M	T	V	F	M	L	M	I	-	-	-	-	-	-	-	-	-	-	A	E	K
Adigitifera chrna2like	C	C	L	V	I	P	C	F	I	I	L	S	M	I	L	L	G	F	F	L	L	S	I	T	V	L	L	A	M	A	V	F	L	Q	L	V	-	-	-	-	-	-	-	-	-	-	G	E	S
Adigitifera chrna3like	C	C	L	I	I	P	C	A	M	I	S	I	L	T	L	L	V	F	L	L	V	G	M	A	I	L	V	T	L	S	F	F	F	I	M	V	-	-	-	-	-	-	-	-	-	-	A	E	N
Adigitifera chrna5like	V	V	L	I	L	P	S	V	I	C	T	I	L	V	L	F	S	F	S	I	F	C	S	T	V	M	I	A	V	S	V	F	L	L	L	I	-	-	-	-	-	-	-	-	-	-	A	D	I
Adigitierachrna6like	-	-	F	I	V	P	P	V	T	I	S	L	L	S	L	L	L	F	L	I	A	G	I	N	L	L	L	S	L	S	V	Y	L	L	L	V	-	-	-	-	-	-	-	-	-	-	N	S	K
Adigitifera chrna7like	C	C	L	T	L	P	S	S	L	L	M	I	L	A	L	T	S	F	L	I	F	V	T	T	I	L	L	A	M	I	V	F	L	L	L	I	-	-	-	-	-	-	-	-	-	-	P	S	F
Adigitifera chrna9like	C	C	L	I	L	P	L	V	I	I	T	V	L	I	N	V	S	F	V	L	L	T	I	T	I	L	L	A	M	T	V	F	M	L	V	V	-	-	-	-	-	-	-	-	-	-	A	E	T
Adigitifera chrna10like	C	C	M	I	I	P	C	S	L	I	S	S	M	I	F	L	G	F	V	L	L	S	I	T	V	L	L	A	L	T	V	F	Q	Q	L	S	-	-	-	-	-	-	-	-	-	-	S	E	L
H.vulgaris nAchRa2like	-	-	L	V	I	P	N	A	I	F	V	F	L	T	V	L	V	F	V	L	Y	V	V	T	I	V	L	A	I	V	W	F	L	V	S	S	-	-	-	-	-	-	-	-	-	-	I	N	T
H.vulgaris nAchRa3like	C	C	L	I	F	P	L	I	V	I	S	L	L	P	I	L	S	F	I	L	L	V	F	T	I	L	L	S	L	T	V	F	M	T	I	V	-	-	-	-	-	-	-	-	-	-	A	G	I
H.vulgaris nAchRa10like	C	C	L	I	L	P	G	V	L	I	A	L	L	S	C	F	S	F	F	L	L	V	I	T	N	F	L	S	L	S	V	Y	I	L	I	V	-	-	-	-	-	-	-	-	-	-	S	D	S
NvnAChRaI	C	C	L	I	I	P	C	A	L	I	A	T	L	T	L	I	K	F	F	L	L	G	I	T	V	L	L	A	M	T	V	F	L	L	L	V	-	-	-	-	-	-	-	-	-	-	A	E	T
NvnAChRaL	C	C	L	I	I	P	C	M	L	I	T	V	L	S	L	L	S	F	I	V	L	V	I	T	D	L	L	A	L	T	V	F	M	L	I	V	-	-	-	-	-	-	-	-	-	-	A	D	I
NvnAChRaM	C	C	L	I	L	P	C	M	V	L	A	I	L	T	V	C	S	F	L	L	L	V	I	T	I	L	L	G	L	T	V	F	M	L	V	F	-	-	-	-	-	-	-	-	-	-	T	E	S
NvnAChRaN	C	C	L	I	I	P	C	A	L	I	A	T	L	T	L	I	K	F	F	L	L	G	I	T	V	L	L	A	M	T	V	F	L	L	L	V	-	-	-	-	-	-	-	-	-	-	A	E	T
NvnAChRaB	C	C	L	I	V	P	C	L	L	I	T	V	L	S	L	L	S	F	I	V	L	V	I	T	N	L	L	A	L	T	V	F	M	L	I	V	-	-	-	-	-	-	-	-	-	-	A	D	I
NvnAChRaO	C	C	M	V	L	P	T	G	M	I	A	L	L	S	L	F	S	F	Y	L	F	V	I	T	V	L	L	S	M	S	V	Y	M	I	M	V	-	-	-	-	-	-	-	-	-	-	T	E	N
NvnAChRaP	C	C	L	I	V	P	C	V	V	I	A	A	L	S	V	V	N	F	L	L	L	C	I	T	I	L	L	A	M	S	V	Y	L	L	L	V	-	-	-	-	-	-	-	-	-	-	S	N	I
NvnAChRaC	C	C	L	I	V	P	C	F	L	I	T	A	F	A	L	L	T	F	V	L	L	V	I	T	T	L	L	A	M	T	V	F	M	L	M	I	-	-	-	-	-	-	-	-	-	-	A	E	N
NvnAChRaH	C	C	L	I	T	P	C	M	I	M	L	T	M	I	L	L	G	F	F	L	L	S	I	T	V	L	L	A	M	A	V	F	L	Q	L	V	-	-	-	-	-	-	-	-	-	-	A	E	T
NvnAChRaJ	C	C	L	I	A	P	C	I	V	L	A	T	L	T	V	F	S	F	Q	L	L	V	I	T	I	W	L	G	L	T	V	F	M	L	V	F	-	-	-	-	-	-	-	-	-	-	T	E	N
NvnAChRaK	C	C	L	I	L	P	C	I	L	L	A	L	L	T	G	L	S	F	L	F	L	V	V	T	V	L	L	G	M	T	V	F	M	I	I	F	-	-	-	-	-	-	-	-	-	-	T	E	A
NvnAChRaU	C	C	F	L	T	P	C	V	L	M	S	A	L	T	V	L	G	F	F	L	V	G	V	T	V	L	L	S	L	T	V	I	L	L	L	L	-	-	-	-	-	-	-	-	-	-	A	E	E
NvnAChRaT	C	C	M	V	L	P	T	G	V	I	A	L	L	S	L	F	S	F	Y	L	F	V	I	T	V	L	L	A	M	S	V	Y	L	I	M	V	-	-	-	-	-	-	-	-	-	-	T	E	N
NvnAChRaE	C	C	L	I	V	P	C	I	V	L	A	L	L	T	V	F	S	F	H	L	L	V	I	T	I	L	L	G	L	T	V	F	M	L	V	F	-	-	-	-	-	-	-	-	-	-	T	E	N
NvnAChRaQ	C	C	L	A	S	P	A	V	I	L	A	A	L	S	L	A	S	F	A	I	F	V	T	T	I	L	L	A	M	M	V	F	L	L	L	L	-	-	-	-	-	-	-	-	-	-	P	E	Y
NvnAChRaR	C	C	L	V	A	P	C	L	I	M	V	I	L	S	L	F	S	F	F	V	F	V	T	T	L	L	L	A	L	M	V	F	L	L	V	V	-	-	-	-	-	-	-	-	-	-	P	D	L
NvnAChRaD	C	C	I	I	I	P	C	L	V	I	T	S	L	A	V	L	T	F	V	L	L	V	I	E	S	F	L	A	L	S	F	V	V	L	M	V	-	-	-	-	-	-	-	-	-	-	S	D	S
NvnAChRaS	C	C	L	I	L	P	C	I	L	L	A	T	L	S	V	F	S	F	S	L	L	V	I	T	L	L	L	G	L	T	V	Y	M	L	I	F	-	-	-	-	-	-	-	-	-	-	T	E	N
NvnAChRaA	C	C	L	I	I	P	A	V	A	I	A	L	L	T	L	L	V	F	L	L	V	G	M	A	I	L	V	G	L	S	F	F	F	L	L	V	-	-	-	-	-	-	-	-	-	-	A	E	S
NvnAChRaG	C	C	F	I	L	P	C	T	I	I	A	F	L	M	L	L	V	F	M	T	V	G	V	T	I	L	L	S	L	A	V	F	F	L	M	L	-	-	-	-	-	-	-	-	-	-	E	A	I
NvnAChRaV	C	C	L	I	V	P	C	F	L	I	T	A	F	A	L	L	T	F	V	L	L	V	I	T	T	L	L	A	M	T	V	F	M	L	M	I	-	-	-	-	-	-	-	-	-	-	A	E	N
NvnAChRaW	C	C	L	I	I	P	C	V	L	L	T	F	L	S	A	L	T	F	R	F	L	T	I	T	I	L	L	G	M	T	V	F	M	L	I	F	-	-	-	-	-	-	-	-	-	-	I	D	N
NvnAChRaX	C	C	C	F	T	P	C	L	I	M	L	A	L	T	F	L	G	F	Y	L	M	G	I	T	V	L	L	S	L	S	I	I	Q	L	M	L	-	-	-	-	-	-	-	-	-	-	S	D	S
NvnAChRaY	C	C	L	V	V	P	C	S	L	I	G	V	M	V	L	L	I	F	V	L	L	G	I	T	V	L	M	A	M	A	I	F	Q	E	L	T	-	-	-	-	-	-	-	-	-	-	S	E	K
NvnAChRaZ	C	C	M	L	I	P	C	F	L	I	T	G	L	T	L	L	S	Y	I	L	L	V	V	T	S	L	L	A	Q	T	V	Y	M	L	L	V	-	-	-	-	-	-	-	-	-	-	S	E	I
NvnAChRaF	C	C	L	V	V	P	C	M	I	I	L	S	M	I	L	L	G	F	F	L	L	S	I	T	I	L	L	A	M	A	V	F	L	Q	L	V	-	-	-	-	-	-	-	-	-	-	G	E	S
Hsapiens chrnb1	-	-	V	I	A	P	C	I	L	I	T	L	L	A	I	F	V	F	Y	L	L	S	I	F	A	L	L	T	L	T	V	F	L	L	L	L	-	-	-	-	-	-	-	-	-	-	A	D	K
Hsapiens chrnb2	S	T	L	I	I	P	C	V	L	I	T	S	L	A	I	L	V	F	Y	L	L	C	I	S	V	L	L	A	L	T	V	F	L	L	L	I	-	-	-	-	-	-	-	-	-	-	S	K	I
Hsapiens chrnb3	V	Y	L	I	I	P	C	L	G	L	S	F	L	T	V	L	V	F	Y	L	L	S	T	S	V	L	V	S	L	T	V	F	L	L	V	I	-	-	-	-	-	-	-	-	-	-	E	E	I
Hsapiens chrnb4	P	S	L	I	I	P	C	V	L	T	T	L	L	A	I	L	V	F	Y	L	L	C	I	S	V	L	L	A	L	T	F	F	L	L	L	I	-	-	-	-	-	-	-	-	-	-	S	K	I
Mmulatta chrnb2	S	T	L	I	I	P	C	V	L	I	T	S	L	A	I	L	V	F	Y	L	L	C	I	S	V	L	L	A	L	T	V	F	L	L	L	I	-	-	-	-	-	-	-	-	-	-	S	K	I
Mmulatta chrnb4	P	S	L	I	I	P	C	V	L	I	T	S	L	A	I	L	V	F	Y	L	L	C	I	S	V	L	L	A	L	T	V	F	L	L	L	I	-	-	-	-	-	-	-	-	-	-	S	K	I
Mmusculus Chrnb1	-	-	V	I	A	P	C	I	L	I	T	L	L	A	I	F	V	F	Y	L	L	S	I	F	A	L	L	T	L	T	V	F	L	L	L	L	-	-	-	-	-	-	-	-	-	-	A	D	K
Mmusculus Chrnb3	F	Y	L	I	I	P	C	L	G	L	S	F	L	T	V	L	V	F	Y	L	L	S	T	S	V	L	V	S	L	T	V	F	L	L	V	I	-	-	-	-	-	-	-	-	-	-	E	E	I
Mmusculus Chrnb4	P	S	L	I	I	P	C	V	L	I	T	S	L	A	I	L	V	F	Y	L	L	C	I	S	V	L	L	A	L	T	F	F	L	L	L	I	-	-	-	-	-	-	-	-	-	-	S	K	I
Ptroglodytes chrnb1	-	-	V	I	A	P	C	I	L	I	T	L	L	A	I	F	V	F	Y	L	L	S	I	F	A	L	L	T	L	T	V	F	L	L	L	L	-	-	-	-	-	-	-	-	-	-	A	D	K
Ptroglodytes chrnb2	S	T	L	I	I	P	C	V	L	I	T	S	L	A	I	L	V	F	Y	L	L	C	I	S	V	L	L	A	L	T	V	F	L	L	L	I	-	-	-	-	-	-	-	-	-	-	S	K	I
Ptroglodytes chrnb3	V	Y	L	I	I	P	C	L	G	L	S	F	L	T	V	L	V	F	Y	L	L	S	T	S	V	L	V	S	L	T	V	F	L	L	V	I	-	-	-	-	-	-	-	-	-	-	E	E	I
Ptroglodytes chrnb4	P	S	L	I	I	P	C	V	L	T	T	L	L	A	I	L	V	F	Y	L	L	C	I	S	V	L	L	A	L	T	F	F	L	L	L	I	-	-	-	-	-	-	-	-	-	-	S	K	I
Clupus familiaris chrnb1	-	-	V	I	A	P	C	I	L	I	T	L	L	A	I	F	V	F	Y	L	L	S	I	F	A	L	L	T	L	T	V	F	L	L	L	L	-	-	-	-	-	-	-	-	-	-	A	D	K
Clupus familiaris chrnb2	S	T	L	I	I	P	C	V	L	I	T	S	L	A	I	L	V	F	Y	L	L	C	I	S	V	L	L	A	L	T	V	F	L	L	L	I	-	-	-	-	-	-	-	-	-	-	S	K	I
Clupus familiaris chrnb3	F	Y	L	I	I	P	C	L	G	L	S	F	L	T	V	L	V	F	Y	L	L	S	T	S	V	L	V	S	L	T	V	F	L	L	V	I	-	-	-	-	-	-	-	-	-	-	E	E	I
Clupus familiaris chrnb4	P	S	L	I	I	P	C	L	L	I	T	S	L	A	I	L	V	F	Y	L	L	C	I	S	V	L	L	A	L	T	V	F	L	L	L	I	-	-	-	-	-	-	-	-	-	-	S	K	I
Btaurus chrnb1	-	-	V	I	A	P	C	I	L	I	T	L	L	A	I	F	V	F	Y	L	L	S	I	F	A	L	L	T	L	T	V	F	L	L	L	L	-	-	-	-	-	-	-	-	-	-	A	D	K
Btaurus chrnb2	S	T	L	I	I	P	C	V	L	I	T	S	L	A	I	L	V	F	Y	L	L	C	I	S	V	L	L	A	L	T	V	F	L	L	L	I	-	-	-	-	-	-	-	-	-	-	S	K	I
Btaurus chrnb3	A	Y	L	I	V	P	C	L	G	L	S	F	L	T	V	L	V	F	Y	L	L	S	T	S	V	L	V	S	L	T	V	F	L	L	V	I	-	-	-	-	-	-	-	-	-	-	E	E	I
Btaurus chrnb4	P	S	L	I	I	P	C	V	L	I	T	S	L	A	I	L	V	F	Y	L	L	C	I	S	V	L	L	A	L	T	V	F	L	L	L	I	-	-	-	-	-	-	-	-	-	-	S	K	I
R norvegicus chrnb1	-	-	V	I	A	P	C	I	L	I	T	L	L	A	I	F	V	F	Y	L	L	S	I	F	A	L	L	T	L	T	V	F	L	L	L	L	-	-	-	-	-	-	-	-	-	-	A	D	K
Rnorvegicus chrnb2	S	T	L	I	I	P	C	I	L	I	T	S	L	A	I	L	V	F	Y	L	L	C	I	S	V	L	L	A	L	T	V	F	L	L	L	I	-	-	-	-	-	-	-	-	-	-	S	K	I
Rnorvegicus chrnb3	F	Y	L	I	I	P	C	L	G	L	S	F	L	T	V	L	V	F	Y	L	L	S	T	S	V	L	V	S	L	T	V	F	L	L	V	I	-	-	-	-	-	-	-	-	-	-	E	E	I
Rnorvegicus chrnb4	P	S	L	I	I	P	C	V	L	I	T	S	L	A	I	L	V	F	Y	L	L	C	I	S	V	L	L	A	L	T	F	F	L	L	L	I	-	-	-	-	-	-	-	-	-	-	S	K	I
Ggallus chrnb2	S	T	L	I	I	P	C	I	L	I	T	S	L	A	I	L	V	F	Y	L	L	C	I	S	V	L	L	A	L	T	V	F	L	L	L	I	-	-	-	-	-	-	-	-	-	-	S	K	I
Ggallus chrnb3	L	Y	L	I	I	P	C	L	G	L	S	F	L	T	V	L	V	F	Y	L	L	S	T	S	V	L	V	S	L	T	V	F	L	L	V	I	-	-	-	-	-	-	-	-	-	-	E	E	I
Ggallus chrnb4	P	N	L	I	I	P	C	V	L	I	T	S	L	A	I	L	V	F	Y	L	L	C	I	S	V	L	L	A	L	T	V	F	L	L	L	I	-	-	-	-	-	-	-	-	-	-	S	K	I
Agambiae chrnb2	C	C	L	I	I	P	C	V	G	I	S	F	L	S	V	L	V	F	Y	L	L	C	I	S	I	L	L	S	L	T	V	F	F	L	L	L	-	-	-	-	-	-	-	-	-	-	A	E	I
Xtropicalis chrnb1	-	-	V	I	V	P	C	I	L	I	T	I	L	A	I	F	V	F	Y	L	L	S	I	F	A	L	L	T	L	T	V	F	L	L	L	L	-	-	-	-	-	-	-	-	-	-	A	D	K
Xtropicalis chrnb2	S	T	L	I	I	P	C	I	L	I	T	S	L	A	I	L	V	F	Y	L	L	C	I	S	V	L	L	A	L	T	V	F	L	L	L	I	-	-	-	-	-	-	-	-	-	-	S	K	I
Xtropicalis chrnb2(2)	L	Y	L	I	I	P	C	L	G	L	S	F	L	T	V	L	V	F	Y	L	L	S	T	S	V	L	V	S	L	T	V	F	L	L	V	I	-	-	-	-	-	-	-	-	-	-	E	E	I
Xtropicalis chrnb4	P	T	L	I	I	P	C	I	L	I	T	S	L	A	I	L	V	F	Y	L	L	C	I	S	V	L	L	A	L	T	V	F	L	L	L	I	-	-	-	-	-	-	-	-	-	-	S	K	I
Drerio Chrnb1	-	-	I	V	L	P	C	I	L	I	T	I	I	A	I	F	N	F	Y	L	L	S	I	N	V	L	L	T	L	T	V	F	L	L	L	L	-	-	-	-	-	-	-	-	-	-	A	N	K
Drerio Chrnb2a	P	T	L	I	I	P	C	V	L	I	T	S	L	A	I	L	V	F	Y	L	L	C	I	S	V	L	L	A	L	T	V	F	L	L	L	I	-	-	-	-	-	-	-	-	-	-	S	K	I
Drerio Chrnb2b	P	T	L	I	I	P	C	V	L	I	T	S	L	A	I	L	V	F	Y	L	L	C	I	S	V	L	L	A	L	T	V	F	L	L	L	I	-	-	-	-	-	-	-	-	-	-	S	K	I
Drerio Chrnb3a	I	Y	L	I	I	P	C	L	G	L	S	F	L	T	V	L	V	F	Y	L	L	S	T	S	V	L	V	S	L	T	V	F	L	L	V	I	-	-	-	-	-	-	-	-	-	-	E	E	I
Drerio Chrnb4	A	T	L	I	I	P	C	V	L	I	T	S	L	A	I	L	V	F	Y	L	L	C	I	S	V	L	L	A	L	T	V	F	L	L	L	I	-	-	-	-	-	-	-	-	-	-	S	K	I
Cintestinalis chrnb1	-	-	M	L	L	P	C	V	M	I	S	I	L	S	C	F	V	F	H	L	L	S	I	S	L	L	L	G	D	T	I	F	V	F	L	F	-	-	-	-	-	-	-	-	-	-	A	Q	R
Smansoni nAchR1b	G	E	I	I	I	P	C	M	I	M	S	M	M	A	L	L	V	F	T	L	L	G	V	T	T	L	L	S	L	T	M	L	L	Q	L	V	-	-	-	-	-	-	-	-	-	-	A	D	K
Acalifornica Chrnb1	M	T	L	I	I	P	C	F	L	H	A	M	A	C	L	C	V	F	V	L	L	V	I	S	V	L	V	S	M	A	F	L	L	L	V	L	-	-	-	-	-	-	-	-	-	-	Q	K	I
Mmusculus chrnd	-	-	I	L	V	P	C	V	L	I	S	F	M	I	N	L	V	F	Y	L	V	A	I	S	V	L	L	A	Q	S	V	F	L	L	L	I	-	-	-	-	-	-	-	-	-	-	S	K	R
Hsapiens chrnd	-	-	I	L	V	P	C	V	L	I	S	F	M	V	N	L	V	F	Y	L	V	A	I	S	V	L	L	A	Q	S	V	F	L	L	L	I	-	-	-	-	-	-	-	-	-	-	S	K	R
P troglodytes chrnd	-	-	I	L	V	P	C	V	L	I	S	F	M	V	N	L	V	F	Y	L	V	A	I	S	V	L	L	A	Q	S	V	F	L	L	L	I	-	-	-	-	-	-	-	-	-	-	S	K	R
C lupus familiaris chrnd	-	-	I	L	V	P	C	V	L	I	S	F	M	I	N	L	V	F	Y	L	M	A	I	S	V	L	L	A	Q	S	V	F	L	L	L	I	-	-	-	-	-	-	-	-	-	-	S	K	R
Btaurus chrnd	-	-	I	L	V	P	C	V	L	I	S	F	M	I	N	L	V	F	Y	L	M	A	I	S	V	L	L	A	Q	S	V	F	L	L	L	I	-	-	-	-	-	-	-	-	-	-	S	K	R
Rnorvegicus chrnd	-	-	I	L	V	P	C	V	L	I	S	F	M	I	N	L	V	F	Y	L	V	A	I	S	V	L	L	A	Q	S	V	F	L	L	L	I	-	-	-	-	-	-	-	-	-	-	S	K	R
Ggallus chrnd	-	-	I	V	T	P	C	V	L	I	A	F	M	A	I	L	V	F	Y	L	L	V	I	S	V	L	L	A	Q	S	V	F	L	L	L	V	-	-	-	-	-	-	-	-	-	-	S	Q	R
Xtropicalis chrnd	-	-	I	L	A	P	C	V	L	I	A	L	M	A	N	L	V	F	Y	L	L	A	I	S	V	L	L	A	Q	S	V	F	L	L	L	I	-	-	-	-	-	-	-	-	-	-	S	Q	R
Drerio chrnd	-	-	I	I	I	P	C	V	L	I	S	F	L	A	S	L	V	Y	Y	L	L	S	I	S	V	L	L	A	Q	S	V	F	L	L	L	I	-	-	-	-	-	-	-	-	-	-	S	Q	R
Mmusculus chrne	-	-	I	I	V	P	C	V	L	I	S	G	L	V	L	L	A	Y	F	L	V	S	I	N	V	L	L	A	Q	T	V	F	L	F	L	I	-	-	-	-	-	-	-	-	-	-	A	Q	K
Hsapiens chrne	-	-	I	I	V	P	C	V	L	I	S	G	L	V	L	L	A	Y	F	L	V	S	I	N	V	L	L	A	Q	T	V	F	L	F	L	I	-	-	-	-	-	-	-	-	-	-	A	Q	K
Ptroglodytes chrne	-	-	I	I	V	P	C	V	L	I	S	G	L	V	L	L	A	Y	F	L	V	S	I	N	V	L	L	A	Q	T	V	F	L	F	L	I	-	-	-	-	-	-	-	-	-	-	A	Q	K
Mmulatta chrne	-	-	I	I	V	P	C	V	L	I	S	G	L	V	L	L	A	Y	F	L	V	S	I	N	V	L	L	A	Q	T	V	F	L	F	L	I	-	-	-	-	-	-	-	-	-	-	A	Q	K
Clupus familiaris chrne	-	-	I	I	V	P	C	V	L	I	S	G	L	V	L	L	A	Y	F	L	V	S	I	N	V	L	L	A	Q	T	V	F	L	F	L	I	-	-	-	-	-	-	-	-	-	-	A	Q	K
Btaurus chrne	-	-	I	I	V	P	C	V	L	I	S	G	L	V	L	L	A	Y	F	L	V	S	I	N	V	L	L	A	Q	T	V	F	L	F	L	I	-	-	-	-	-	-	-	-	-	-	A	Q	K
Rnorvegicus chrne	-	-	I	I	V	P	C	V	L	I	S	G	L	V	L	L	A	Y	F	L	V	S	I	N	V	L	L	A	Q	T	V	F	L	F	L	I	-	-	-	-	-	-	-	-	-	-	A	Q	K
Xtropicalis chrne	-	-	I	I	V	P	C	V	L	I	S	S	L	V	V	L	V	Y	F	L	V	S	I	S	V	L	L	A	Q	T	V	F	L	F	L	I	-	-	-	-	-	-	-	-	-	-	A	Q	M
Mmusculus chrng	-	-	I	I	A	P	C	V	L	I	S	S	V	A	I	L	I	Y	F	L	V	A	T	N	V	L	L	A	Q	T	V	F	L	F	L	V	-	-	-	-	-	-	-	-	-	-	A	K	K
Hsapiens chrng	-	-	I	I	A	P	C	V	L	I	S	S	V	A	I	L	I	H	F	L	V	A	I	N	V	L	L	A	Q	T	V	F	L	F	L	V	-	-	-	-	-	-	-	-	-	-	A	K	K
Ptroglodytes chrng	-	-	I	I	A	P	C	V	L	I	S	S	V	A	I	L	I	Y	F	L	V	A	I	N	V	L	L	A	Q	T	V	F	L	F	L	V	-	-	-	-	-	-	-	-	-	-	A	K	K
Clupus familiaris chrng	-	-	I	I	A	P	C	V	L	I	S	S	V	A	I	L	I	Y	F	L	V	A	I	N	V	L	L	A	Q	T	V	F	L	F	L	V	-	-	-	-	-	-	-	-	-	-	A	K	K
Btaurus chrng	-	-	I	I	A	P	C	V	L	I	S	S	V	A	I	L	I	Y	F	L	V	A	I	N	V	L	L	A	Q	T	V	F	L	F	L	V	-	-	-	-	-	-	-	-	-	-	A	K	K
Rnorvegicus chrng	-	-	I	I	V	P	C	V	L	I	S	S	V	A	I	L	I	Y	F	L	V	A	T	N	V	L	L	A	Q	T	V	F	L	F	L	V	-	-	-	-	-	-	-	-	-	-	A	K	K
Ggallus chrng	-	-	I	I	V	P	C	V	L	I	S	S	M	A	V	L	V	Y	F	L	V	S	I	N	V	L	L	A	Q	T	V	F	L	F	L	I	-	-	-	-	-	-	-	-	-	-	A	Q	K
Xtropicalis chrng	-	-	I	I	V	P	C	V	L	I	S	F	V	S	I	L	V	Y	F	L	V	S	I	N	I	L	L	A	Q	T	V	F	L	F	L	I	-	-	-	-	-	-	-	-	-	-	A	Q	K
Drerio chrng	-	-	I	I	V	P	C	V	L	F	S	S	L	G	L	L	V	Y	F	L	M	T	I	C	I	L	L	G	Q	T	V	F	L	F	L	I	-	-	-	-	-	-	-	-	-	-	A	K	K
Hsapiens mAchR M1	-	-	-	-	-	-	-	-	-	-	-	-	-	-	-	-	-	-	-	-	I	G	L	A	W	L	V	S	F	V	L	W	A	P	A	I	L	F	W	Q	Y	L	V	G	-	-	E	R	T
Xtropicalis mAchR M1	-	-	-	-	-	-	-	-	-	-	-	-	-	-	-	-	-	-	-	-	I	G	M	A	W	F	I	S	F	V	L	W	A	P	A	I	I	F	W	Q	Y	I	V	G	-	-	E	R	T
Xtropicalis mAchR M4	-	-	-	-	-	-	-	-	-	-	-	-	-	-	-	-	-	-	-	-	I	A	A	A	W	L	L	S	F	V	L	W	A	P	A	I	L	F	W	Q	F	I	V	G	-	-	E	R	T
Cintestinalis mAchR M4	-	-	-	-	-	-	-	-	-	-	-	-	-	-	-	-	-	-	-	-	I	T	I	A	W	V	F	S	M	L	L	W	S	P	A	I	V	I	W	P	L	V	R	G	-	-	-	R	T
Dmelanogaster mAchRA	-	-	-	-	-	-	-	-	-	-	-	-	-	-	-	-	-	-	-	-	I	G	A	A	W	G	I	S	L	L	L	W	P	P	W	I	Y	S	W	P	Y	I	E	G	-	-	K	R	T
Dmelanogaster mAchRB	-	-	-	-	-	-	-	-	-	-	-	-	-	-	-	-	-	-	-	-	V	T	I	T	W	I	I	P	A	L	L	F	F	I	S	I	F	G	W	E	H	F	T	G	-	-	K	R	D
Acalifornica mAchR M3like	-	-	-	-	-	-	-	-	-	-	-	-	-	-	-	-	-	-	-	-	I	G	C	A	W	V	I	S	S	I	M	W	T	P	W	I	F	A	W	P	Y	I	E	G	-	-	K	R	T
H.vulgaris mAchR	-	-	-	-	-	-	-	-	-	-	-	-	-	-	-	-	-	-	-	-	I	L	F	V	W	F	L	S	F	V	L	W	V	P	W	I	I	S	Y	P	Y	I	V	G	-	-	K	Q	D
Drerio chrm1a	-	-	-	-	-	-	-	-	-	-	-	-	-	-	-	-	-	-	-	-	I	S	L	A	W	T	I	S	F	V	I	W	A	P	A	I	L	F	W	Q	Y	I	V	G	-	-	E	R	T
Drerio chrm2a	-	-	-	-	-	-	-	-	-	-	-	-	-	-	-	-	-	-	-	-	I	A	A	A	W	V	L	S	F	I	L	W	A	P	A	I	L	F	W	Q	F	I	V	G	-	-	G	R	T
Drerio chrm3a	-	-	-	-	-	-	-	-	-	-	-	-	-	-	-	-	-	-	-	-	I	G	L	A	W	F	V	S	L	I	L	W	A	P	A	I	L	F	W	Q	Y	F	V	G	-	-	Q	R	T
Smansoni mAchR	-	-	-	-	-	-	-	-	-	-	-	-	-	-	-	-	-	-	-	-	V	A	V	T	W	I	I	P	S	S	V	F	F	T	T	I	M	G	W	P	Y	F	H	T	D	-	G	N	P
Mmusculus Chrm1	-	-	-	-	-	-	-	-	-	-	-	-	-	-	-	-	-	-	-	-	I	G	L	A	W	L	V	S	F	V	L	W	A	P	A	I	L	F	W	Q	Y	L	V	G	-	-	E	R	T
Mmusculus Chrm3	-	-	-	-	-	-	-	-	-	-	-	-	-	-	-	-	-	-	-	-	I	G	L	A	W	V	I	S	F	V	L	W	A	P	A	I	L	F	W	Q	Y	F	V	G	-	-	K	R	T
TCONS 00000635 Clytia	-	-	-	-	-	-	-	-	-	-	-	-	-	-	-	-	-	-	-	-	I	F	I	I	W	L	I	S	F	L	V	W	F	P	A	I	F	A	Y	P	Y	I	H	G	-	-	E	R	T
TCONS 00044209 Clytia	-	-	-	-	-	-	-	-	-	-	-	-	-	-	-	-	-	-	-	-	I	F	I	I	W	L	I	S	F	L	V	W	F	P	A	I	F	A	Y	P	Y	I	H	G	-	-	E	R	T
TCONS 00013753 Clytia	-	-	-	-	-	-	-	-	-	-	-	-	-	-	-	-	-	-	-	-	I	T	F	I	W	I	L	A	F	L	I	W	A	P	A	I	L	G	Y	P	H	A	V	G	-	-	Q	H	T
TCONS 00033288 Clytia	-	-	-	-	-	-	-	-	-	-	-	-	-	-	-	-	-	-	-	-	V	I	L	I	W	T	L	P	V	L	V	W	P	L	P	I	L	I	Y	P	F	T	E	E	D	P	D	R	F
TCONS 00061531 Clytia	-	-	-	-	-	-	-	-	-	-	-	-	-	-	-	-	-	-	-	-	V	I	L	I	W	L	L	P	V	L	V	W	P	L	P	I	L	I	Y	P	Y	T	E	E	D	P	D	R	V
TCONS 00042132 Clytia	-	-	-	-	-	-	-	-	-	-	-	-	-	-	-	-	-	-	-	-	V	I	L	I	W	L	L	P	V	L	V	W	P	L	P	I	L	I	Y	P	Y	T	E	E	D	P	D	R	V
H.sapiens GABAA	-	-	T	Y	L	P	C	I	M	T	V	I	L	S	Q	V	S	F	W	L	F	G	V	T	T	V	L	T	M	T	T	L	S	I	S	A	-	-	-	-	-	-	-	-	-	-	R	N	S
B.Taurus GABAA	-	-	T	Y	L	P	C	I	M	T	V	I	L	S	Q	V	S	F	W	L	F	G	V	T	T	V	L	T	M	T	T	L	S	I	S	A	-	-	-	-	-	-	-	-	-	-	R	N	S
M.musculus GABAA	-	-	T	Y	L	P	C	I	M	T	V	I	L	S	Q	V	S	F	W	L	F	G	V	T	T	V	L	T	M	T	T	L	S	I	S	A	-	-	-	-	-	-	-	-	-	-	R	N	S
R.norvegicus GABAA	-	-	T	Y	L	P	C	I	M	T	V	I	L	S	Q	V	S	F	W	L	F	G	V	T	T	V	L	T	M	T	T	L	S	I	S	A	-	-	-	-	-	-	-	-	-	-	R	N	S
G.gallus GABAA	-	-	T	Y	L	P	C	I	M	T	V	I	L	S	Q	V	S	F	W	L	F	G	V	T	T	V	L	T	M	T	T	L	S	I	S	A	-	-	-	-	-	-	-	-	-	-	R	N	S
X.tropicalis GABAA	-	-	T	Y	L	P	C	I	M	T	V	I	L	S	Q	V	S	F	W	L	F	G	V	T	T	V	L	T	M	T	T	L	S	I	S	A	-	-	-	-	-	-	-	-	-	-	R	N	S
D.rerio GABAA	-	-	T	Y	L	P	C	I	M	T	V	I	L	S	Q	V	S	F	W	L	F	G	V	T	T	V	L	T	M	T	T	L	S	I	S	A	-	-	-	-	-	-	-	-	-	-	R	N	S
S.purpuratus GABAA	-	-	T	Y	F	P	C	V	M	I	V	A	L	S	W	V	S	F	W	L	L	G	T	M	T	T	L	T	I	T	T	L	G	W	S	A	-	-	-	-	-	-	-	-	-	-	R	A	V
C.elegans GABA(Gab1)	-	-	T	Y	L	P	C	V	L	I	V	M	L	S	W	V	S	F	W	I	L	G	I	T	T	V	L	T	M	T	T	I	S	T	G	V	-	-	-	-	-	-	-	-	-	-	R	Q	S
D.melanogaster GABAA(RDL)	-	-	I	Y	I	P	S	G	L	I	V	I	I	S	W	V	S	F	W	L	L	G	V	T	T	V	L	T	M	T	T	L	M	S	S	T	-	-	-	-	-	-	-	-	-	-	N	A	A
[truncated: 46 more columns]

## Sheet: Info
Title	fasta file
Format
DataType	Protein
279
Number Sites	95
Identical	.
Missing	?
Indel	-
